# Supplementary material for: Transcriptome analyses reveal protein and domain families that delineate stage-related development in the economically important parasitic nematodes, Ostertagia ostertagi and Cooperia oncophora
Source: BMC Genomics. 2013 Feb 22;14:118. doi: 10.1186/1471-2164-14-118 (PMC3599158; doi:10.1186/1471-2164-14-118)
Supplement: Additional file 1 — C. oncophora and O. ostertagi transcripts homologous to non-Strongylida only. Description: The BLAST hits of the C. oncophora and O. ostertagi transcripts that share homology only to the non-Strongylida database. [file 1471-2164-14-118-S1.xlsx]

## Sheet: AF1
Additional File 1. C. oncophora and O. ostertagi peptides homologous to non-Strongylida only.
O.ostertagi	O. ostertagi peptide id	Subject ID	% match	Alignment length	# of mismatches	# of gap openings	query start position	query stop position	subject start position	subject stop position	E-value	Bitscore	Subject ID descriptor
	Oo_all.fna.Contig2941_1	gnl|BL_ORD_ID|247	36.52	178	90	5	1	168	1367	1531	4e-20	94.7	>ASCF_139_7320_9 SET_(trithorax/polycomb)_domain_containing_family_member_(set-16)
	Oo_all.fna.Contig31794	gnl|BL_ORD_ID|944	36.11	108	66	2	23	127	57	164	2e-14	77.4	>ASCF_652_4339_3 F07A11.4
	Oo_all.fna.Contig30573_1	gnl|BL_ORD_ID|49783	54.76	84	38	0	3	86	21	104	5e-15	77.8	>14947.m01127
	Oo_all.fna.Contig126_1	gnl|BL_ORD_ID|684	32.78	180	93	5	43	200	234	407	7e-08	54.3	>ASCF_453_4957_3 C18H9.3
	Oo_all.fna.Contig22699_1	gnl|BL_ORD_ID|170	30.46	174	117	2	2	171	94	267	1e-21	99.8	>ASCF_89_8597_6 Suppressor_with_Morphological_effect_on_Genitalia_family_member_(smg-1)
	Oo_all.fna.Contig6318_1	gnl|BL_ORD_ID|247	37.57	173	95	5	1	168	1367	1531	8e-20	93.6	>ASCF_139_7320_9 SET_(trithorax/polycomb)_domain_containing_family_member_(set-16)
	Oo_all.fna.Contig22549	gnl|BL_ORD_ID|12213	51.02	49	24	0	109	157	467	515	9e-07	50.1	>ASCP_1622_1910_3 abnormal_GONad_development_family_member_(gon-4)
	Oo_all.fna.Contig20382	gnl|BL_ORD_ID|8058	36.36	55	35	0	10	64	177	231	4e-07	50.1	>ASCF_7041_1204_1
	Oo_all.fna.Contig1576_1	gnl|BL_ORD_ID|67031	27.23	191	128	5	3	183	349	538	9e-10	60.1	>Tsp_06522
	Oo_all.fna.Contig23662_1	gnl|BL_ORD_ID|9895	72.73	55	15	0	45	99	2	56	2e-15	78.6	>ASCF_8785_652_1
	Oo_all.fna.Contig6715_1	gnl|BL_ORD_ID|49783	55.56	63	28	0	1	63	30	92	8e-10	58.9	>14947.m01127
	Oo_all.fna.Contig5093_1	gnl|BL_ORD_ID|9895	76.67	30	7	0	110	139	26	55	5e-07	51.2	>ASCF_8785_652_1
	Oo_all.fna.Contig5845_1	gnl|BL_ORD_ID|8634	50.88	57	27	1	2	57	64	120	3e-07	50.4	>ASCF_7579_1088_1
	Oo_all.fna.Contig7026	gnl|BL_ORD_ID|10480	40.16	122	73	0	22	143	80	201	3e-17	84.7	>ASCP_215_5057_2 F59A6.5
	Oo_all.fna.Contig30542	gnl|BL_ORD_ID|11069	38.33	120	50	7	111	209	28	144	4e-09	59.7	>ASCP_652_3129_5 F53C11.5
	Oo_all.fna.Contig23655_1	gnl|BL_ORD_ID|9895	67.24	58	19	0	90	147	2	59	3e-17	84.3	>ASCF_8785_652_1
	Oo_all.fna.Contig5705_1	gnl|BL_ORD_ID|20622	71.67	60	16	1	38	97	1	59	1e-17	84.7	>ASCP_9769_189_1
	Oo_all.fna.Contig22669_1	gnl|BL_ORD_ID|826	40.67	209	95	9	9	200	7	203	3e-12	68.6	>ASCF_564_4579_2 Prion-like-(Q/N-rich)-domain-bearing_protein_family_member_(pqn-47)
	Oo_all.fna.Contig4871_1	gnl|BL_ORD_ID|9895	80	30	6	0	29	58	26	55	1e-07	52.8	>ASCF_8785_652_1
	Oo_all.fna.Contig20990_1	gnl|BL_ORD_ID|43869	31.65	218	132	7	1	207	479	690	5e-15	77.8	>12601.m00332
	Oo_all.fna.Contig6472_1	gnl|BL_ORD_ID|9895	84.31	51	8	0	21	71	2	52	7e-19	90.1	>ASCF_8785_652_1
	Oo_all.fna.Contig33866_1	gnl|BL_ORD_ID|247	39.41	170	100	2	1	168	1273	1441	1e-25	112	>ASCF_139_7320_9 SET_(trithorax/polycomb)_domain_containing_family_member_(set-16)
	Oo_all.fna.Contig5262_1	gnl|BL_ORD_ID|9895	75	52	13	0	90	141	2	53	7e-17	84	>ASCF_8785_652_1
	Oo_all.fna.Contig4873_1	gnl|BL_ORD_ID|9895	66.04	53	18	0	114	166	26	78	2e-12	69.7	>ASCF_8785_652_1
	Oo_all.fna.Contig5735_1	gnl|BL_ORD_ID|9895	67.27	55	18	0	20	74	2	56	2e-12	67.8	>ASCF_8785_652_1
	Oo_all.fna.Contig5702_1	gnl|BL_ORD_ID|20678	65.79	38	13	0	89	126	10	47	8e-08	52.4	>ASCP_9824_153_1
	Oo_all.fna.Contig5800_1	gnl|BL_ORD_ID|20622	54.24	59	27	0	12	70	2	60	1e-09	58.5	>ASCP_9769_189_1
	Oo_all.fna.Contig20799_1	gnl|BL_ORD_ID|48561	21.12	232	155	5	1	204	40	271	1e-08	56.2	>14763.m00256
	Oo_all.fna.Contig6759_1	gnl|BL_ORD_ID|20490	78.79	33	7	0	2	34	16	48	6e-09	56.2	>ASCP_9632_231_1
	Oo_all.fna.Contig23008	gnl|BL_ORD_ID|5346	54.55	33	15	0	93	125	362	394	3e-07	51.2	>ASCF_4536_1778_3 C01G12.1
	Oo_all.fna.Contig25847_1	gnl|BL_ORD_ID|7549	41.8	122	60	1	74	184	35	156	1e-16	83.2	>ASCF_6567_1315_3 tRNA_(cytosine-5-)-methyltransferase
	Oo_all.fna.Contig3343_1	gnl|BL_ORD_ID|9895	73.08	52	14	0	89	140	2	53	6e-15	77.4	>ASCF_8785_652_1
	Oo_all.fna.Contig5169_1	gnl|BL_ORD_ID|20490	72.09	43	12	0	17	59	6	48	2e-09	57.8	>ASCP_9632_231_1
	Oo_all.fna.Contig5073_1	gnl|BL_ORD_ID|9895	62.86	70	23	1	94	163	11	77	2e-17	85.5	>ASCF_8785_652_1
	Oo_all.fna.Contig19640	gnl|BL_ORD_ID|6880	44.85	136	71	3	20	153	8	141	8e-31	129	>ASCF_5946_1444_3 Astacin
	Oo_all.fna.Contig31359_1	gnl|BL_ORD_ID|634	23.53	153	111	2	1	149	1	151	6e-12	67.4	>ASCF_411_5115_3 abnormal_cell_LINeage_family_member_(lin-5)
	Oo_all.fna.Contig21091_1	gnl|BL_ORD_ID|1930	60.78	51	18	2	1	49	94	144	2e-12	67.4	>ASCF_1462_3247_3 Negative_elongation_factor_D
	Oo_all.fna.Contig20483_1	gnl|BL_ORD_ID|1186	35.68	213	118	8	4	206	69	272	3e-27	118	>ASCF_847_3979_3 ASC.NRDE-3
	Oo_all.fna.Contig21817_1	gnl|BL_ORD_ID|44490	58.97	39	16	0	1	39	68	106	1e-07	51.6	>14972.m07450
	Oo_all.fna.Contig32519_1	gnl|BL_ORD_ID|381	50.91	165	76	4	44	207	15	175	2e-41	165	>ASCF_224_6295_4 Non-muscle_MYosin_family_member_(nmy-1)
	Oo_all.fna.Contig23544_1	gnl|BL_ORD_ID|9895	80	30	6	0	29	58	26	55	1e-07	52.8	>ASCF_8785_652_1
	Oo_all.fna.Contig20916	gnl|BL_ORD_ID|206	32.12	165	109	1	2	166	6	167	1e-18	90.1	>ASCF_113_7716_5 ROD_(Drosophila_RoughDeal)_homolog_family_member_(rod-1)
	Oo_all.fna.Contig29545_1	gnl|BL_ORD_ID|2648	44.76	105	56	1	1	103	32	136	5e-20	92.8	>ASCF_2077_2774_3
	Oo_all.fna.Contig24698_1	gnl|BL_ORD_ID|15831	61.9	42	16	0	142	183	5	46	8e-07	50.4	>ASCP_4859_816_1
	Oo_all.fna.Contig4872_1	gnl|BL_ORD_ID|9895	66.04	53	18	0	114	166	26	78	2e-12	69.7	>ASCF_8785_652_1
	Oo_all.fna.Contig18237_1	gnl|BL_ORD_ID|17356	50	46	23	0	1	46	90	135	4e-07	50.1	>ASCP_6335_639_1 COLlagen_family_member_(col-184)
	Oo_all.fna.Contig27322_1	gnl|BL_ORD_ID|705	34.69	98	64	0	77	174	303	400	2e-07	52.8	>ASCF_471_4883_4 T21B10.3
	Oo_all.fna.Contig5252_1	gnl|BL_ORD_ID|9895	60.78	51	20	0	110	160	4	54	4e-07	51.6	>ASCF_8785_652_1
	Oo_all.fna.Contig5734_1	gnl|BL_ORD_ID|20567	60.29	68	27	0	10	77	1	68	9e-15	75.5	>ASCP_9717_207_2
	Oo_all.fna.Contig31655_1	gnl|BL_ORD_ID|437	38.76	209	117	4	8	207	77	283	7e-33	137	>ASCF_264_5952_1 Multidrug_Resistance_Protein_family_member_(mrp-1)
	Oo_all.fna.Contig26691	gnl|BL_ORD_ID|50765	27.27	165	97	5	2	157	87	237	5e-10	61.6	>14980.m02796
	Oo_all.fna.Contig19646_1	gnl|BL_ORD_ID|7549	39.39	132	69	1	2	122	25	156	1e-17	85.1	>ASCF_6567_1315_3 tRNA_(cytosine-5-)-methyltransferase
	Oo_all.fna.Contig4134_1	gnl|BL_ORD_ID|67031	27.18	195	127	4	13	196	340	530	5e-12	67.8	>Tsp_06522
	Oo_all.fna.Contig27031_1	gnl|BL_ORD_ID|2419	29.63	162	93	5	19	167	378	531	6e-11	64.3	>ASCF_1873_2912_2 F26A1.14
	Oo_all.fna.Contig21919_1	gnl|BL_ORD_ID|42809	79.17	48	10	0	2	49	1	48	2e-15	77.4	>14685.m00010
	Oo_all.fna.Contig3916_1	gnl|BL_ORD_ID|9895	73.91	46	12	0	90	135	2	47	8e-14	73.6	>ASCF_8785_652_1
	Oo_all.fna.Contig23943_1	gnl|BL_ORD_ID|20622	62.96	54	20	0	24	77	2	55	5e-11	63.2	>ASCP_9769_189_1
	Oo_all.fna.Contig2067_1	gnl|BL_ORD_ID|47480	37.61	109	67	1	2	109	741	849	2e-17	84.3	>14954.m01606
	Oo_all.fna.Contig5710_1	gnl|BL_ORD_ID|9895	71.74	46	13	0	1	46	8	53	4e-14	73.2	>ASCF_8785_652_1
	Oo_all.fna.Contig23611_1	gnl|BL_ORD_ID|20617	79.31	58	12	0	21	78	4	61	2e-19	91.7	>ASCP_9764_192_1
	Oo_all.fna.Contig22155_1	gnl|BL_ORD_ID|910	33.65	208	130	3	1	205	861	1063	4e-22	101	>ASCF_625_4426_2 Retrovirus-related_Pol_polyprotein_from_type-1_retrotransposable_element_R2_(Fragment)
	Oo_all.fna.Contig22511_1	gnl|BL_ORD_ID|45713	40.51	158	80	3	42	199	52	195	5e-22	100	>14653.m00280
	Oo_all.fna.Contig1976_1	gnl|BL_ORD_ID|45100	40	90	53	1	1	89	90	179	3e-10	60.5	>14518.m00086
	Oo_all.fna.Contig6331	gnl|BL_ORD_ID|43188	33.33	201	86	7	142	307	87	274	2e-07	54.3	>14980.m02790
	Oo_all.fna.Contig32541_1	gnl|BL_ORD_ID|11966	33.73	169	95	5	47	207	138	297	1e-07	53.1	>ASCP_1405_2089_2 M03C11.8
	Oo_all.fna.Contig30017	gnl|BL_ORD_ID|43188	33.33	201	86	7	65	230	87	274	1e-07	54.3	>14980.m02790
	Oo_all.fna.Contig27382	gnl|BL_ORD_ID|44168	33.33	117	68	6	4	114	26	138	7e-07	50.1	>14979.m04489
	Oo_all.fna.Contig6473_1	gnl|BL_ORD_ID|9895	86.27	51	7	0	21	71	2	52	2e-19	91.7	>ASCF_8785_652_1
	Oo_all.fna.Contig5868_1	gnl|BL_ORD_ID|9895	60	65	23	1	110	174	11	72	3e-13	71.6	>ASCF_8785_652_1
	Oo_all.fna.Contig3342_1	gnl|BL_ORD_ID|9895	72.5	40	11	0	162	201	16	55	3e-11	65.1	>ASCF_8785_652_1
C. oncophora
	Co_all.fna.Contig10774_1	gnl|BL_ORD_ID|9895	58.21	67	25	1	12	78	11	74	3e-14	73.9	>ASCF_8785_652_1
	Co_all.fna.Contig932_1	gnl|BL_ORD_ID|9895	67.92	53	16	1	94	145	4	56	4e-10	62	>ASCF_8785_652_1
	Co_all.fna.Contig6925_1	gnl|BL_ORD_ID|9895	68.06	72	23	0	25	96	1	72	3e-22	100	>ASCF_8785_652_1
	Co_all.fna.Contig7072_1	gnl|BL_ORD_ID|9895	62.12	66	22	1	129	194	11	73	3e-12	68.9	>ASCF_8785_652_1
	Co_all.fna.Contig6716_1	gnl|BL_ORD_ID|9895	62.86	70	23	1	98	167	11	77	4e-17	85.1	>ASCF_8785_652_1
	Co_all.fna.Contig6780_1	gnl|BL_ORD_ID|9895	69.81	53	15	1	93	144	4	56	2e-11	65.9	>ASCF_8785_652_1
	Co_all.fna.Contig1492_1	gnl|BL_ORD_ID|20617	75	44	11	0	4	47	14	57	1e-11	65.9	>ASCP_9764_192_1
	Co_all.fna.Contig9036	gnl|BL_ORD_ID|1726	32.26	93	59	3	154	242	810	902	5e-09	58.5	>ASCF_1292_3426_4
	Co_all.fna.Contig12625	gnl|BL_ORD_ID|232	30.61	245	134	11	101	320	226	459	2e-11	66.6	>ASCF_131_7410_5 B0511.12
	Co_all.fna.Contig12659_1	gnl|BL_ORD_ID|52830	81.54	65	12	0	1	65	1	65	2e-23	103	>13077.m00011
	Co_all.fna.Contig19442	gnl|BL_ORD_ID|13008	41.67	48	28	0	4	51	123	170	3e-07	51.6	>ASCP_2319_1489_2 Prion-like-(Q/N-rich)-domain-bearing_protein_family_member_(pqn-42)
	Co_all.fna.Contig5848_1	gnl|BL_ORD_ID|9895	82.14	28	5	0	74	101	26	53	5e-07	51.2	>ASCF_8785_652_1
	Co_all.fna.Contig1469_1	gnl|BL_ORD_ID|20622	63.46	52	19	0	16	67	4	55	1e-11	65.1	>ASCP_9769_189_1
	Co_all.fna.Contig7466_1	gnl|BL_ORD_ID|20523	71.79	39	11	0	1	39	24	62	2e-08	54.3	>ASCP_9672_219_2_
	Co_all.fna.Contig2203_1	gnl|BL_ORD_ID|20622	71.15	52	15	0	1	52	4	55	5e-13	69.7	>ASCP_9769_189_1
	Co_all.fna.Contig19804_1	gnl|BL_ORD_ID|51280	45.58	147	71	3	4	145	44	186	2e-27	118	>14954.m01707
	Co_all.fna.Contig1769_1	gnl|BL_ORD_ID|20490	60.71	56	22	0	1	56	2	57	1e-10	61.6	>ASCP_9632_231_1
	Co_all.fna.Contig25477	gnl|BL_ORD_ID|2129	39.29	56	34	0	49	104	187	242	3e-07	50.8	>ASCF_1630_3097_3 Y37H9A.3
	Co_all.fna.Contig5883_1	gnl|BL_ORD_ID|15831	45.07	71	39	0	123	193	5	75	5e-08	54.3	>ASCP_4859_816_1
	Co_all.fna.Contig1536_1	gnl|BL_ORD_ID|9895	61.54	78	28	1	106	183	2	77	5e-17	85.1	>ASCF_8785_652_1
	Co_all.fna.Contig7358_1	gnl|BL_ORD_ID|15831	81.4	43	8	0	2	44	5	47	1e-14	77.8	>ASCP_4859_816_1
	Co_all.fna.Contig6926_1	gnl|BL_ORD_ID|20678	55.1	49	22	0	68	116	1	49	3e-07	50.4	>ASCP_9824_153_1
	Co_all.fna.Contig5901_1	gnl|BL_ORD_ID|9895	75	52	13	0	99	150	2	53	2e-16	82.8	>ASCF_8785_652_1
	Co_all.fna.Contig17474_1	gnl|BL_ORD_ID|9895	62.67	75	26	1	116	190	2	74	1e-16	83.6	>ASCF_8785_652_1
	Co_all.fna.Contig25388	gnl|BL_ORD_ID|1714	25.22	115	84	2	51	165	81	193	5e-07	50.4	>ASCF_1280_3437_1 Ubiquitin_Fusion_Degradation_(yeast_UFD_homolog)_family_member_(ufd-2)
	Co_all.fna.Contig6718_1	gnl|BL_ORD_ID|42083	78.57	28	6	0	2	29	2	29	3e-07	51.2	>ASCU_44568_208_1
	Co_all.fna.Contig6692_1	gnl|BL_ORD_ID|9895	80	50	10	0	92	141	4	53	8e-18	87	>ASCF_8785_652_1
	Co_all.fna.Contig6571_1	gnl|BL_ORD_ID|20617	66.07	56	19	0	2	57	3	58	4e-13	70.1	>ASCP_9764_192_1
	Co_all.fna.Contig19425_1	gnl|BL_ORD_ID|9895	67.31	52	17	0	90	141	2	53	2e-14	75.1	>ASCF_8785_652_1
	Co_all.fna.Contig7071_1	gnl|BL_ORD_ID|9895	53.33	60	26	1	144	203	21	78	1e-06	50.8	>ASCF_8785_652_1
	Co_all.fna.Contig22564_1	gnl|BL_ORD_ID|9895	59.62	52	21	0	272	323	3	54	2e-07	53.9	>ASCF_8785_652_1
	Co_all.fna.Contig2164_1	gnl|BL_ORD_ID|20294	61.11	72	27	1	1	71	21	92	6e-15	75.9	>ASCP_9360_297_1
	Co_all.fna.Contig17508_1	gnl|BL_ORD_ID|1930	60.78	51	18	2	1	49	94	144	6e-12	66.2	>ASCF_1462_3247_3 Negative_elongation_factor_D
	Co_all.fna.Contig7497	gnl|BL_ORD_ID|633	39.45	109	51	4	1	100	730	832	4e-07	50.1	>ASCF_410_5115_3 FLecTin_family_member_(flt-1)
	Co_all.fna.Contig1864_1	gnl|BL_ORD_ID|20490	78.79	33	7	0	14	46	15	47	6e-08	52.8	>ASCP_9632_231_1
	Co_all.fna.Contig14039_1	gnl|BL_ORD_ID|14558	50.28	181	65	12	1	156	3	183	2e-12	68.6	>ASCP_3715_1032_2_
	Co_all.fna.Contig1946_1	gnl|BL_ORD_ID|20567	59.09	66	27	0	9	74	1	66	3e-11	64.7	>ASCP_9717_207_2
	Co_all.fna.Contig1909_1	gnl|BL_ORD_ID|9895	49.28	69	32	1	2	70	11	76	4e-10	60.1	>ASCF_8785_652_1
	Co_all.fna.Contig674_1	gnl|BL_ORD_ID|20617	85.25	61	9	0	1	61	4	64	2e-23	104	>ASCP_9764_192_1
	Co_all.fna.Contig23641	gnl|BL_ORD_ID|13008	37.18	78	47	2	4	79	123	200	2e-07	52.8	>ASCP_2319_1489_2 Prion-like-(Q/N-rich)-domain-bearing_protein_family_member_(pqn-42)
	Co_all.fna.Contig931_1	gnl|BL_ORD_ID|9895	67.92	53	16	1	94	145	4	56	4e-10	62	>ASCF_8785_652_1
	Co_all.fna.Contig6510_1	gnl|BL_ORD_ID|20622	75.86	58	14	0	1	58	3	60	2e-17	86.3	>ASCP_9769_189_1
	Co_all.fna.Contig859_1	gnl|BL_ORD_ID|9895	74.07	54	14	0	135	188	3	56	1e-14	76.3	>ASCF_8785_652_1
	Co_all.fna.Contig7179_1	gnl|BL_ORD_ID|48948	71.79	39	11	0	1	39	6	44	1e-07	52	>13597.m00015
	Co_all.fna.Contig17182	gnl|BL_ORD_ID|403	36.08	158	52	4	1	119	737	884	2e-13	72.8	>ASCF_238_6213_10 Signal_Element_on_Autosome_family_member_(sea-2)
	Co_all.fna.Contig1852_1	gnl|BL_ORD_ID|9895	62.71	59	20	1	267	325	16	72	7e-11	65.5	>ASCF_8785_652_1
	Co_all.fna.Contig19997_1	gnl|BL_ORD_ID|15831	39.13	138	63	7	232	357	5	133	7e-08	55.5	>ASCP_4859_816_1
	Co_all.fna.Contig26423_1	gnl|BL_ORD_ID|49178	34.74	95	55	2	1	93	107	196	3e-10	60.1	>14961.m05126
	Co_all.fna.Contig2068_1	gnl|BL_ORD_ID|20617	91.38	58	5	0	1	58	7	64	2e-23	103	>ASCP_9764_192_1
	Co_all.fna.Contig6653_1	gnl|BL_ORD_ID|9895	78.38	37	8	0	103	139	19	55	2e-10	63.2	>ASCF_8785_652_1
	Co_all.fna.Contig5885_1	gnl|BL_ORD_ID|9895	58	50	18	1	3	52	31	77	1e-09	58.5	>ASCF_8785_652_1
	Co_all.fna.Contig16758_1	gnl|BL_ORD_ID|9895	64.81	54	19	0	92	145	3	56	8e-10	60.5	>ASCF_8785_652_1
	Co_all.fna.Contig26802_1	gnl|BL_ORD_ID|47378	30.93	236	140	6	1	224	112	336	3e-21	99	>14973.m02664
	Co_all.fna.Contig673_1	gnl|BL_ORD_ID|20617	80.33	61	12	0	1	61	4	64	4e-21	96.7	>ASCP_9764_192_1
	Co_all.fna.Contig1468_1	gnl|BL_ORD_ID|20622	63.46	52	19	0	16	67	4	55	1e-10	62	>ASCP_9769_189_1
	Co_all.fna.Contig5882_1	gnl|BL_ORD_ID|15831	45.07	71	39	0	123	193	5	75	5e-08	54.3	>ASCP_4859_816_1
	Co_all.fna.Contig7454_1	gnl|BL_ORD_ID|20294	58.14	86	35	1	1	85	13	98	1e-15	78.2	>ASCP_9360_297_1
	Co_all.fna.Contig672_1	gnl|BL_ORD_ID|20617	76.56	64	15	0	1	64	1	64	5e-19	89.7	>ASCP_9764_192_1
	Co_all.fna.Contig27296	gnl|BL_ORD_ID|43188	34.13	167	76	6	65	207	87	243	8e-08	55.1	>14980.m02790
	Co_all.fna.Contig5849_1	gnl|BL_ORD_ID|9895	80	30	6	0	73	102	26	55	2e-07	52.8	>ASCF_8785_652_1
	Co_all.fna.Contig5902_1	gnl|BL_ORD_ID|9895	73.08	52	14	0	99	150	2	53	5e-15	77	>ASCF_8785_652_1
	Co_all.fna.Contig6779_1	gnl|BL_ORD_ID|9895	69.81	53	15	1	93	144	4	56	2e-11	65.9	>ASCF_8785_652_1
	Co_all.fna.Contig6261_1	gnl|BL_ORD_ID|9895	70.59	51	15	0	19	69	4	54	1e-12	69.7	>ASCF_8785_652_1
	Co_all.fna.Contig6880_1	gnl|BL_ORD_ID|9895	64.86	74	24	1	141	214	2	73	8e-18	87.4	>ASCF_8785_652_1
	Co_all.fna.Contig10772_1	gnl|BL_ORD_ID|9895	59.09	66	24	1	12	77	11	73	3e-14	73.6	>ASCF_8785_652_1
	Co_all.fna.Contig7056_1	gnl|BL_ORD_ID|9895	67.92	53	17	0	94	146	4	56	1e-11	66.6	>ASCF_8785_652_1
	Co_all.fna.Contig19413_1	gnl|BL_ORD_ID|20490	67.39	46	15	0	1	46	2	47	2e-07	53.9	>ASCP_9632_231_1
	Co_all.fna.Contig857_1	gnl|BL_ORD_ID|9895	58.06	62	24	1	127	188	19	78	7e-11	64.7	>ASCF_8785_652_1
	Co_all.fna.Contig17560	gnl|BL_ORD_ID|1548	71.43	42	9	1	145	186	113	151	1e-10	63.2	>ASCF_1135_3593_7 Temporarily_Assigned_Gene_name_family_member_(tag-146)
	Co_all.fna.Contig6693_1	gnl|BL_ORD_ID|9895	70.59	51	15	0	165	215	2	52	8e-14	73.9	>ASCF_8785_652_1
	Co_all.fna.Contig19620_1	gnl|BL_ORD_ID|20490	62.5	48	18	0	63	110	1	48	3e-07	52.4	>ASCP_9632_231_1
	Co_all.fna.Contig7135_1	gnl|BL_ORD_ID|20490	87.88	33	4	0	20	52	15	47	1e-10	61.6	>ASCP_9632_231_1
	Co_all.fna.Contig1011_1	gnl|BL_ORD_ID|9895	49.18	61	29	1	39	99	19	77	7e-08	52.4	>ASCF_8785_652_1
	Co_all.fna.Contig6813_1	gnl|BL_ORD_ID|45072	47.71	109	38	4	3	105	18	113	9e-14	72	>12620.m00020
	Co_all.fna.Contig26126_1	gnl|BL_ORD_ID|5210	53.85	65	28	1	1	63	23	87	3e-17	84	>ASCF_4409_1818_4 SEx_Muscle_abnormal_family_member_(sem-5)
	Co_all.fna.Contig19424_1	gnl|BL_ORD_ID|9895	69.23	52	16	0	90	141	2	53	6e-16	80.9	>ASCF_8785_652_1
	Co_all.fna.Contig13037_1	gnl|BL_ORD_ID|60129	46.34	82	24	2	1	62	106	187	3e-10	60.1	>Tsp_13824
	Co_all.fna.Contig7095_1	gnl|BL_ORD_ID|9895	53.12	64	27	1	65	128	11	71	4e-08	55.8	>ASCF_8785_652_1
	Co_all.fna.Contig27879_1	gnl|BL_ORD_ID|51599	38.38	99	44	2	74	157	340	436	3e-12	68.6	>14208.m00919
	Co_all.fna.Contig24364_1	gnl|BL_ORD_ID|10888	54.2	131	59	1	5	135	244	373	3e-33	137	>ASCP_504_3489_4 RdRP_4
	Co_all.fna.Contig2101_1	gnl|BL_ORD_ID|20617	80.33	61	12	0	27	87	4	64	7e-21	95.9	>ASCP_9764_192_1
	Co_all.fna.Contig25133	gnl|BL_ORD_ID|10394	33.49	218	127	8	37	248	33	238	8e-28	120	>ASCP_149_5677_3 Protein_smoothened
	Co_all.fna.Contig10773_1	gnl|BL_ORD_ID|9895	65.71	70	21	1	12	81	11	77	4e-18	86.7	>ASCF_8785_652_1
	Co_all.fna.Contig7431_1	gnl|BL_ORD_ID|9895	67.57	37	12	0	1	37	30	66	2e-07	52.4	>ASCF_8785_652_1
	Co_all.fna.Contig858_1	gnl|BL_ORD_ID|9895	60	55	22	0	123	177	2	56	2e-07	52.4	>ASCF_8785_652_1
