# Supplementary material for: Transcriptome analyses reveal protein and domain families that delineate stage-related development in the economically important parasitic nematodes, Ostertagia ostertagi and Cooperia oncophora
Source: BMC Genomics. 2013 Feb 22;14:118. doi: 10.1186/1471-2164-14-118 (PMC3599158; doi:10.1186/1471-2164-14-118)
Supplement: Additional file 3 — Constitutively-expressed transcripts in C. oncophora and O. ostertagi. Description: List of all transcripts constitutively-expressed in C. oncophora and O. ostertagi. [file 1471-2164-14-118-S3.xlsx]

## Sheet: AF2
Additional file 2: Constitutively expressed transcripts in C. oncophora and O. ostertagi
C. oncophora		O. ostertagi
Conc_Contig00007		Oost_Contig00014
Conc_Contig00008		Oost_Contig00017
Conc_Contig00010		Oost_Contig00022
Conc_Contig00011		Oost_Contig00027
Conc_Contig00012		Oost_Contig00051
Conc_Contig00025		Oost_Contig00052
Conc_Contig00033		Oost_Contig00062
Conc_Contig00062		Oost_Contig00077
Conc_Contig00075		Oost_Contig00078
Conc_Contig00105		Oost_Contig00108
Conc_Contig00106		Oost_Contig00131
Conc_Contig00108		Oost_Contig00137
Conc_Contig00109		Oost_Contig00139
Conc_Contig00120		Oost_Contig00140
Conc_Contig00126		Oost_Contig00142
Conc_Contig00127		Oost_Contig00145
Conc_Contig00129		Oost_Contig00155
Conc_Contig00134		Oost_Contig00156
Conc_Contig00154		Oost_Contig00158
Conc_Contig00157		Oost_Contig00159
Conc_Contig00160		Oost_Contig00160
Conc_Contig00166		Oost_Contig00166
Conc_Contig00180		Oost_Contig00167
Conc_Contig00193		Oost_Contig00168
Conc_Contig00213		Oost_Contig00170
Conc_Contig00230		Oost_Contig00173
Conc_Contig00253		Oost_Contig00179
Conc_Contig00258		Oost_Contig00198
Conc_Contig00265		Oost_Contig00206
Conc_Contig00271		Oost_Contig00209
Conc_Contig00275		Oost_Contig00211
Conc_Contig00278		Oost_Contig00279
Conc_Contig00283		Oost_Contig00280
Conc_Contig00284		Oost_Contig00289
Conc_Contig00286		Oost_Contig00293
Conc_Contig00287		Oost_Contig00318
Conc_Contig00289		Oost_Contig00319
Conc_Contig00290		Oost_Contig00334
Conc_Contig00294		Oost_Contig00344
Conc_Contig00304		Oost_Contig00356
Conc_Contig00305		Oost_Contig00389
Conc_Contig00311		Oost_Contig00420
Conc_Contig00327		Oost_Contig00421
Conc_Contig00346		Oost_Contig00423
Conc_Contig00350		Oost_Contig00424
Conc_Contig00385		Oost_Contig00425
Conc_Contig00388		Oost_Contig00426
Conc_Contig00392		Oost_Contig00427
Conc_Contig00433		Oost_Contig00429
Conc_Contig00456		Oost_Contig00430
Conc_Contig00459		Oost_Contig00438
Conc_Contig00511		Oost_Contig00466
Conc_Contig00522		Oost_Contig00467
Conc_Contig00532		Oost_Contig00475
Conc_Contig00541		Oost_Contig00476
Conc_Contig00543		Oost_Contig00479
Conc_Contig00547		Oost_Contig00482
Conc_Contig00612		Oost_Contig00486
Conc_Contig00621		Oost_Contig00511
Conc_Contig00630		Oost_Contig00512
Conc_Contig00653		Oost_Contig00514
Conc_Contig00676		Oost_Contig00516
Conc_Contig00690		Oost_Contig00521
Conc_Contig00691		Oost_Contig00524
Conc_Contig00705		Oost_Contig00526
Conc_Contig00706		Oost_Contig00529
Conc_Contig00726		Oost_Contig00555
Conc_Contig00765		Oost_Contig00566
Conc_Contig00766		Oost_Contig00574
Conc_Contig00767		Oost_Contig00604
Conc_Contig00768		Oost_Contig00611
Conc_Contig00814		Oost_Contig00612
Conc_Contig00830		Oost_Contig00617
Conc_Contig00851		Oost_Contig00618
Conc_Contig00852		Oost_Contig00627
Conc_Contig00885		Oost_Contig00628
Conc_Contig00886		Oost_Contig00629
Conc_Contig00887		Oost_Contig00630
Conc_Contig00890		Oost_Contig00631
Conc_Contig00891		Oost_Contig00632
Conc_Contig00905		Oost_Contig00638
Conc_Contig00909		Oost_Contig00639
Conc_Contig00910		Oost_Contig00640
Conc_Contig00923		Oost_Contig00663
Conc_Contig00925		Oost_Contig00666
Conc_Contig00939		Oost_Contig00667
Conc_Contig00940		Oost_Contig00674
Conc_Contig00977		Oost_Contig00681
Conc_Contig01023		Oost_Contig00691
Conc_Contig01039		Oost_Contig00699
Conc_Contig01040		Oost_Contig00706
Conc_Contig01048		Oost_Contig00711
Conc_Contig01052		Oost_Contig00712
Conc_Contig01079		Oost_Contig00713
Conc_Contig01087		Oost_Contig00714
Conc_Contig01088		Oost_Contig00788
Conc_Contig01089		Oost_Contig00789
Conc_Contig01097		Oost_Contig00825
Conc_Contig01109		Oost_Contig00827
Conc_Contig01122		Oost_Contig00828
Conc_Contig01124		Oost_Contig00835
Conc_Contig01129		Oost_Contig00836
Conc_Contig01138		Oost_Contig00841
Conc_Contig01140		Oost_Contig00852
Conc_Contig01155		Oost_Contig00853
Conc_Contig01166		Oost_Contig00854
Conc_Contig01181		Oost_Contig00868
Conc_Contig01194		Oost_Contig00871
Conc_Contig01197		Oost_Contig00884
Conc_Contig01198		Oost_Contig00906
Conc_Contig01239		Oost_Contig00934
Conc_Contig01248		Oost_Contig00935
Conc_Contig01336		Oost_Contig00950
Conc_Contig01441		Oost_Contig00999
Conc_Contig01545		Oost_Contig01000
Conc_Contig01549		Oost_Contig01014
Conc_Contig01551		Oost_Contig01015
Conc_Contig01553		Oost_Contig01028
Conc_Contig01559		Oost_Contig01029
Conc_Contig01560		Oost_Contig01030
Conc_Contig01563		Oost_Contig01052
Conc_Contig01581		Oost_Contig01064
Conc_Contig01587		Oost_Contig01105
Conc_Contig01599		Oost_Contig01106
Conc_Contig01632		Oost_Contig01107
Conc_Contig01657		Oost_Contig01111
Conc_Contig01660		Oost_Contig01113
Conc_Contig01673		Oost_Contig01114
Conc_Contig01733		Oost_Contig01118
Conc_Contig01741		Oost_Contig01122
Conc_Contig01765		Oost_Contig01126
Conc_Contig01875		Oost_Contig01129
Conc_Contig02011		Oost_Contig01136
Conc_Contig02050		Oost_Contig01157
Conc_Contig02053		Oost_Contig01178
Conc_Contig02152		Oost_Contig01189
Conc_Contig02268		Oost_Contig01204
Conc_Contig02274		Oost_Contig01213
Conc_Contig02275		Oost_Contig01221
Conc_Contig02278		Oost_Contig01222
Conc_Contig02288		Oost_Contig01234
Conc_Contig02289		Oost_Contig01245
Conc_Contig02290		Oost_Contig01246
Conc_Contig02291		Oost_Contig01294
Conc_Contig02303		Oost_Contig01321
Conc_Contig02310		Oost_Contig01355
Conc_Contig02311		Oost_Contig01379
Conc_Contig02334		Oost_Contig01385
Conc_Contig02345		Oost_Contig01386
Conc_Contig02353		Oost_Contig01402
Conc_Contig02354		Oost_Contig01407
Conc_Contig02355		Oost_Contig01420
Conc_Contig02428		Oost_Contig01424
Conc_Contig02429		Oost_Contig01442
Conc_Contig02430		Oost_Contig01445
Conc_Contig02431		Oost_Contig01453
Conc_Contig02433		Oost_Contig01461
Conc_Contig02436		Oost_Contig01466
Conc_Contig02437		Oost_Contig01467
Conc_Contig02440		Oost_Contig01469
Conc_Contig02441		Oost_Contig01471
Conc_Contig02469		Oost_Contig01472
Conc_Contig02482		Oost_Contig01481
Conc_Contig02484		Oost_Contig01499
Conc_Contig02485		Oost_Contig01511
Conc_Contig02492		Oost_Contig01516
Conc_Contig02511		Oost_Contig01525
Conc_Contig02512		Oost_Contig01527
Conc_Contig02528		Oost_Contig01531
Conc_Contig02529		Oost_Contig01536
Conc_Contig02565		Oost_Contig01541
Conc_Contig02566		Oost_Contig01545
Conc_Contig02568		Oost_Contig01550
Conc_Contig02575		Oost_Contig01567
Conc_Contig02576		Oost_Contig01594
Conc_Contig02577		Oost_Contig01617
Conc_Contig02578		Oost_Contig01695
Conc_Contig02583		Oost_Contig01700
Conc_Contig02608		Oost_Contig01775
Conc_Contig02609		Oost_Contig01786
Conc_Contig02610		Oost_Contig01824
Conc_Contig02621		Oost_Contig01840
Conc_Contig02622		Oost_Contig01862
Conc_Contig02623		Oost_Contig01872
Conc_Contig02640		Oost_Contig01900
Conc_Contig02641		Oost_Contig01925
Conc_Contig02642		Oost_Contig01949
Conc_Contig02643		Oost_Contig01952
Conc_Contig02651		Oost_Contig01974
Conc_Contig02652		Oost_Contig01980
Conc_Contig02653		Oost_Contig02097
Conc_Contig02655		Oost_Contig02109
Conc_Contig02667		Oost_Contig02131
Conc_Contig02679		Oost_Contig02144
Conc_Contig02682		Oost_Contig02145
Conc_Contig02683		Oost_Contig02166
Conc_Contig02704		Oost_Contig02171
Conc_Contig02728		Oost_Contig02191
Conc_Contig02763		Oost_Contig02199
Conc_Contig02764		Oost_Contig02201
Conc_Contig02771		Oost_Contig02231
Conc_Contig02779		Oost_Contig02235
Conc_Contig02780		Oost_Contig02241
Conc_Contig02782		Oost_Contig02256
Conc_Contig02793		Oost_Contig02257
Conc_Contig02794		Oost_Contig02258
Conc_Contig02795		Oost_Contig02294
Conc_Contig02799		Oost_Contig02297
Conc_Contig02800		Oost_Contig02304
Conc_Contig02802		Oost_Contig02308
Conc_Contig02828		Oost_Contig02339
Conc_Contig02829		Oost_Contig02340
Conc_Contig02830		Oost_Contig02341
Conc_Contig02832		Oost_Contig02342
Conc_Contig02857		Oost_Contig02343
Conc_Contig02858		Oost_Contig02344
Conc_Contig02859		Oost_Contig02345
Conc_Contig02860		Oost_Contig02346
Conc_Contig02861		Oost_Contig02349
Conc_Contig02872		Oost_Contig02350
Conc_Contig02873		Oost_Contig02351
Conc_Contig02884		Oost_Contig02356
Conc_Contig02902		Oost_Contig02366
Conc_Contig02903		Oost_Contig02384
Conc_Contig02904		Oost_Contig02385
Conc_Contig02905		Oost_Contig02386
Conc_Contig02929		Oost_Contig02387
Conc_Contig02932		Oost_Contig02388
Conc_Contig02945		Oost_Contig02389
Conc_Contig02946		Oost_Contig02390
Conc_Contig02947		Oost_Contig02391
Conc_Contig02948		Oost_Contig02392
Conc_Contig02953		Oost_Contig02404
Conc_Contig02954		Oost_Contig02408
Conc_Contig02969		Oost_Contig02409
Conc_Contig02971		Oost_Contig02410
Conc_Contig02988		Oost_Contig02417
Conc_Contig02989		Oost_Contig02427
Conc_Contig02994		Oost_Contig02432
Conc_Contig02997		Oost_Contig02433
Conc_Contig03017		Oost_Contig02434
Conc_Contig03022		Oost_Contig02437
Conc_Contig03023		Oost_Contig02438
Conc_Contig03024		Oost_Contig02464
Conc_Contig03025		Oost_Contig02478
Conc_Contig03056		Oost_Contig02479
Conc_Contig03057		Oost_Contig02483
Conc_Contig03058		Oost_Contig02486
Conc_Contig03060		Oost_Contig02487
Conc_Contig03067		Oost_Contig02512
Conc_Contig03082		Oost_Contig02513
Conc_Contig03086		Oost_Contig02514
Conc_Contig03092		Oost_Contig02515
Conc_Contig03093		Oost_Contig02516
Conc_Contig03094		Oost_Contig02520
Conc_Contig03095		Oost_Contig02521
Conc_Contig03103		Oost_Contig02522
Conc_Contig03162		Oost_Contig02529
Conc_Contig03163		Oost_Contig02541
Conc_Contig03192		Oost_Contig02542
Conc_Contig03193		Oost_Contig02566
Conc_Contig03195		Oost_Contig02585
Conc_Contig03199		Oost_Contig02590
Conc_Contig03200		Oost_Contig02591
Conc_Contig03208		Oost_Contig02592
Conc_Contig03209		Oost_Contig02597
Conc_Contig03214		Oost_Contig02610
Conc_Contig03222		Oost_Contig02611
Conc_Contig03223		Oost_Contig02620
Conc_Contig03226		Oost_Contig02626
Conc_Contig03227		Oost_Contig02627
Conc_Contig03228		Oost_Contig02628
Conc_Contig03229		Oost_Contig02629
Conc_Contig03247		Oost_Contig02632
Conc_Contig03262		Oost_Contig02633
Conc_Contig03264		Oost_Contig02634
Conc_Contig03280		Oost_Contig02635
Conc_Contig03281		Oost_Contig02637
Conc_Contig03299		Oost_Contig02638
Conc_Contig03305		Oost_Contig02639
Conc_Contig03319		Oost_Contig02640
Conc_Contig03320		Oost_Contig02641
Conc_Contig03321		Oost_Contig02642
Conc_Contig03337		Oost_Contig02646
Conc_Contig03339		Oost_Contig02664
Conc_Contig03348		Oost_Contig02665
Conc_Contig03349		Oost_Contig02675
Conc_Contig03350		Oost_Contig02676
Conc_Contig03353		Oost_Contig02678
Conc_Contig03358		Oost_Contig02687
Conc_Contig03370		Oost_Contig02688
Conc_Contig03392		Oost_Contig02691
Conc_Contig03399		Oost_Contig02693
Conc_Contig03400		Oost_Contig02694
Conc_Contig03401		Oost_Contig02704
Conc_Contig03402		Oost_Contig02705
Conc_Contig03404		Oost_Contig02706
Conc_Contig03408		Oost_Contig02707
Conc_Contig03410		Oost_Contig02736
Conc_Contig03411		Oost_Contig02756
Conc_Contig03412		Oost_Contig02757
Conc_Contig03414		Oost_Contig02762
Conc_Contig03426		Oost_Contig02764
Conc_Contig03430		Oost_Contig02765
Conc_Contig03461		Oost_Contig02767
Conc_Contig03497		Oost_Contig02768
Conc_Contig03504		Oost_Contig02773
Conc_Contig03510		Oost_Contig02774
Conc_Contig03511		Oost_Contig02775
Conc_Contig03518		Oost_Contig02784
Conc_Contig03526		Oost_Contig02803
Conc_Contig03527		Oost_Contig02813
Conc_Contig03528		Oost_Contig02814
Conc_Contig03529		Oost_Contig02815
Conc_Contig03533		Oost_Contig02817
Conc_Contig03534		Oost_Contig02824
Conc_Contig03535		Oost_Contig02834
Conc_Contig03536		Oost_Contig02864
Conc_Contig03553		Oost_Contig02871
Conc_Contig03555		Oost_Contig02872
Conc_Contig03559		Oost_Contig02878
Conc_Contig03560		Oost_Contig02882
Conc_Contig03563		Oost_Contig02886
Conc_Contig03571		Oost_Contig02887
Conc_Contig03580		Oost_Contig02888
Conc_Contig03588		Oost_Contig02889
Conc_Contig03591		Oost_Contig02891
Conc_Contig03595		Oost_Contig02892
Conc_Contig03622		Oost_Contig02895
Conc_Contig03623		Oost_Contig02896
Conc_Contig03632		Oost_Contig02897
Conc_Contig03633		Oost_Contig02914
Conc_Contig03635		Oost_Contig02929
Conc_Contig03636		Oost_Contig02933
Conc_Contig03644		Oost_Contig02938
Conc_Contig03657		Oost_Contig02943
Conc_Contig03758		Oost_Contig02944
Conc_Contig03759		Oost_Contig02964
Conc_Contig03760		Oost_Contig02965
Conc_Contig03771		Oost_Contig02967
Conc_Contig03787		Oost_Contig02968
Conc_Contig03788		Oost_Contig02969
Conc_Contig03789		Oost_Contig02983
Conc_Contig03790		Oost_Contig02984
Conc_Contig03803		Oost_Contig03034
Conc_Contig03809		Oost_Contig03035
Conc_Contig03810		Oost_Contig03036
Conc_Contig03818		Oost_Contig03037
Conc_Contig03821		Oost_Contig03108
Conc_Contig03837		Oost_Contig03111
Conc_Contig03839		Oost_Contig03124
Conc_Contig03847		Oost_Contig03131
Conc_Contig03849		Oost_Contig03143
Conc_Contig03853		Oost_Contig03150
Conc_Contig03857		Oost_Contig03151
Conc_Contig03858		Oost_Contig03157
Conc_Contig03860		Oost_Contig03158
Conc_Contig03867		Oost_Contig03174
Conc_Contig03869		Oost_Contig03187
Conc_Contig03874		Oost_Contig03213
Conc_Contig03879		Oost_Contig03214
Conc_Contig03880		Oost_Contig03216
Conc_Contig03886		Oost_Contig03224
Conc_Contig03904		Oost_Contig03235
Conc_Contig03905		Oost_Contig03242
Conc_Contig03906		Oost_Contig03243
Conc_Contig03912		Oost_Contig03248
Conc_Contig03915		Oost_Contig03250
Conc_Contig03917		Oost_Contig03251
Conc_Contig03920		Oost_Contig03254
Conc_Contig03921		Oost_Contig03256
Conc_Contig03922		Oost_Contig03266
Conc_Contig03927		Oost_Contig03267
Conc_Contig03930		Oost_Contig03273
Conc_Contig03938		Oost_Contig03287
Conc_Contig03939		Oost_Contig03291
Conc_Contig03941		Oost_Contig03292
Conc_Contig03948		Oost_Contig03300
Conc_Contig03950		Oost_Contig03307
Conc_Contig03952		Oost_Contig03312
Conc_Contig03964		Oost_Contig03313
Conc_Contig03968		Oost_Contig03316
Conc_Contig03970		Oost_Contig03328
Conc_Contig03971		Oost_Contig03356
Conc_Contig03982		Oost_Contig03358
Conc_Contig03986		Oost_Contig03363
Conc_Contig03987		Oost_Contig03381
Conc_Contig03989		Oost_Contig03383
Conc_Contig03991		Oost_Contig03385
Conc_Contig03993		Oost_Contig03386
Conc_Contig03997		Oost_Contig03417
Conc_Contig04008		Oost_Contig03419
Conc_Contig04027		Oost_Contig03426
Conc_Contig04033		Oost_Contig03428
Conc_Contig04048		Oost_Contig03444
Conc_Contig04051		Oost_Contig03453
Conc_Contig04057		Oost_Contig03458
Conc_Contig04058		Oost_Contig03470
Conc_Contig04060		Oost_Contig03496
Conc_Contig04062		Oost_Contig03526
Conc_Contig04063		Oost_Contig03725
Conc_Contig04066		Oost_Contig03726
Conc_Contig04076		Oost_Contig03803
Conc_Contig04106		Oost_Contig03822
Conc_Contig04138		Oost_Contig03865
Conc_Contig04153		Oost_Contig03869
Conc_Contig04186		Oost_Contig03873
Conc_Contig04187		Oost_Contig03878
Conc_Contig04219		Oost_Contig03879
Conc_Contig04228		Oost_Contig03882
Conc_Contig04237		Oost_Contig03890
Conc_Contig04255		Oost_Contig03899
Conc_Contig04256		Oost_Contig03903
Conc_Contig04267		Oost_Contig03906
Conc_Contig04269		Oost_Contig03918
Conc_Contig04270		Oost_Contig03920
Conc_Contig04342		Oost_Contig03942
Conc_Contig04364		Oost_Contig03948
Conc_Contig04412		Oost_Contig03949
Conc_Contig04466		Oost_Contig03976
Conc_Contig04537		Oost_Contig03981
Conc_Contig04538		Oost_Contig04002
Conc_Contig04549		Oost_Contig04006
Conc_Contig04554		Oost_Contig04007
Conc_Contig04560		Oost_Contig04015
Conc_Contig04561		Oost_Contig04018
Conc_Contig04564		Oost_Contig04019
Conc_Contig04566		Oost_Contig04021
Conc_Contig04567		Oost_Contig04025
Conc_Contig04569		Oost_Contig04026
Conc_Contig04572		Oost_Contig04035
Conc_Contig04576		Oost_Contig04055
Conc_Contig04578		Oost_Contig04057
Conc_Contig04583		Oost_Contig04072
Conc_Contig04588		Oost_Contig04095
Conc_Contig04590		Oost_Contig04141
Conc_Contig04592		Oost_Contig04155
Conc_Contig04599		Oost_Contig04163
Conc_Contig04606		Oost_Contig04173
Conc_Contig04614		Oost_Contig04174
Conc_Contig04616		Oost_Contig04185
Conc_Contig04625		Oost_Contig04197
Conc_Contig04631		Oost_Contig04198
Conc_Contig04638		Oost_Contig04218
Conc_Contig04639		Oost_Contig04225
Conc_Contig04646		Oost_Contig04228
Conc_Contig04649		Oost_Contig04231
Conc_Contig04650		Oost_Contig04239
Conc_Contig04651		Oost_Contig04246
Conc_Contig04655		Oost_Contig04249
Conc_Contig04659		Oost_Contig04300
Conc_Contig04660		Oost_Contig04303
Conc_Contig04668		Oost_Contig04315
Conc_Contig04671		Oost_Contig04349
Conc_Contig04674		Oost_Contig04353
Conc_Contig04679		Oost_Contig04384
Conc_Contig04693		Oost_Contig04446
Conc_Contig04696		Oost_Contig04483
Conc_Contig04704		Oost_Contig04488
Conc_Contig04705		Oost_Contig04489
Conc_Contig04713		Oost_Contig04539
Conc_Contig04719		Oost_Contig04557
Conc_Contig04744		Oost_Contig04562
Conc_Contig04753		Oost_Contig04563
Conc_Contig04756		Oost_Contig04565
Conc_Contig04776		Oost_Contig04669
Conc_Contig04783		Oost_Contig04694
Conc_Contig04798		Oost_Contig04706
Conc_Contig04810		Oost_Contig04739
Conc_Contig04829		Oost_Contig04768
Conc_Contig04833		Oost_Contig04777
Conc_Contig04872		Oost_Contig04815
Conc_Contig04886		Oost_Contig04828
Conc_Contig04903		Oost_Contig04829
Conc_Contig04905		Oost_Contig04831
Conc_Contig04938		Oost_Contig04837
Conc_Contig04940		Oost_Contig04838
Conc_Contig04970		Oost_Contig04839
Conc_Contig05008		Oost_Contig04841
Conc_Contig05041		Oost_Contig04842
Conc_Contig05074		Oost_Contig04848
Conc_Contig05141		Oost_Contig04854
Conc_Contig05166		Oost_Contig04859
Conc_Contig05178		Oost_Contig04861
Conc_Contig05179		Oost_Contig04865
Conc_Contig05185		Oost_Contig04867
Conc_Contig05202		Oost_Contig04878
Conc_Contig05205		Oost_Contig04879
Conc_Contig05238		Oost_Contig04880
Conc_Contig05242		Oost_Contig04881
Conc_Contig05264		Oost_Contig04882
Conc_Contig05284		Oost_Contig04895
Conc_Contig05287		Oost_Contig04896
Conc_Contig05292		Oost_Contig04898
Conc_Contig05298		Oost_Contig04899
Conc_Contig05301		Oost_Contig04900
Conc_Contig05306		Oost_Contig04911
Conc_Contig05331		Oost_Contig04944
Conc_Contig05336		Oost_Contig04956
Conc_Contig05351		Oost_Contig04960
Conc_Contig05387		Oost_Contig04961
Conc_Contig05437		Oost_Contig04962
Conc_Contig05438		Oost_Contig04967
Conc_Contig05444		Oost_Contig04968
Conc_Contig05451		Oost_Contig04985
Conc_Contig05462		Oost_Contig04996
Conc_Contig05474		Oost_Contig04997
Conc_Contig05477		Oost_Contig04998
Conc_Contig05499		Oost_Contig05007
Conc_Contig05524		Oost_Contig05013
Conc_Contig05526		Oost_Contig05020
Conc_Contig05552		Oost_Contig05021
Conc_Contig05569		Oost_Contig05027
Conc_Contig05608		Oost_Contig05030
Conc_Contig05640		Oost_Contig05034
Conc_Contig05674		Oost_Contig05035
Conc_Contig05709		Oost_Contig05039
Conc_Contig05754		Oost_Contig05040
Conc_Contig05766		Oost_Contig05044
Conc_Contig05772		Oost_Contig05046
Conc_Contig05773		Oost_Contig05051
Conc_Contig05823		Oost_Contig05055
Conc_Contig05851		Oost_Contig05056
Conc_Contig05852		Oost_Contig05061
Conc_Contig05887		Oost_Contig05065
Conc_Contig05910		Oost_Contig05071
Conc_Contig05937		Oost_Contig05079
Conc_Contig05941		Oost_Contig05081
Conc_Contig05945		Oost_Contig05083
Conc_Contig05946		Oost_Contig05084
Conc_Contig05947		Oost_Contig05091
Conc_Contig05964		Oost_Contig05092
Conc_Contig05965		Oost_Contig05099
Conc_Contig05966		Oost_Contig05102
Conc_Contig05967		Oost_Contig05108
Conc_Contig06017		Oost_Contig05112
Conc_Contig06025		Oost_Contig05162
Conc_Contig06028		Oost_Contig05189
Conc_Contig06044		Oost_Contig05224
Conc_Contig06045		Oost_Contig05239
Conc_Contig06046		Oost_Contig05243
Conc_Contig06070		Oost_Contig05245
Conc_Contig06071		Oost_Contig05253
Conc_Contig06076		Oost_Contig05255
Conc_Contig06080		Oost_Contig05259
Conc_Contig06092		Oost_Contig05264
Conc_Contig06098		Oost_Contig05270
Conc_Contig06215		Oost_Contig05275
Conc_Contig06220		Oost_Contig05283
Conc_Contig06221		Oost_Contig05288
Conc_Contig06222		Oost_Contig05294
Conc_Contig06236		Oost_Contig05305
Conc_Contig06243		Oost_Contig05308
Conc_Contig06250		Oost_Contig05311
Conc_Contig06263		Oost_Contig05316
Conc_Contig06294		Oost_Contig05317
Conc_Contig06298		Oost_Contig05324
Conc_Contig06304		Oost_Contig05325
Conc_Contig06311		Oost_Contig05358
Conc_Contig06347		Oost_Contig05379
Conc_Contig06370		Oost_Contig05399
Conc_Contig06502		Oost_Contig05430
Conc_Contig06645		Oost_Contig05433
Conc_Contig06646		Oost_Contig05444
Conc_Contig06647		Oost_Contig05468
Conc_Contig06679		Oost_Contig05486
Conc_Contig06680		Oost_Contig05498
Conc_Contig06681		Oost_Contig05510
Conc_Contig06707		Oost_Contig05543
Conc_Contig06738		Oost_Contig05554
Conc_Contig06748		Oost_Contig05587
Conc_Contig06756		Oost_Contig05590
Conc_Contig06757		Oost_Contig05603
Conc_Contig06772		Oost_Contig05614
Conc_Contig06794		Oost_Contig05635
Conc_Contig06795		Oost_Contig05637
Conc_Contig06796		Oost_Contig05671
Conc_Contig06814		Oost_Contig05674
Conc_Contig06815		Oost_Contig05681
Conc_Contig06829		Oost_Contig05729
Conc_Contig06844		Oost_Contig05740
Conc_Contig06845		Oost_Contig05741
Conc_Contig06847		Oost_Contig05749
Conc_Contig06848		Oost_Contig05752
Conc_Contig06849		Oost_Contig05806
Conc_Contig06856		Oost_Contig05853
Conc_Contig06861		Oost_Contig05872
Conc_Contig06862		Oost_Contig05873
Conc_Contig06865		Oost_Contig05898
Conc_Contig06875		Oost_Contig05899
Conc_Contig06877		Oost_Contig05905
Conc_Contig06897		Oost_Contig05906
Conc_Contig06899		Oost_Contig05931
Conc_Contig06900		Oost_Contig05934
Conc_Contig06916		Oost_Contig05943
Conc_Contig06931		Oost_Contig05944
Conc_Contig07048		Oost_Contig05946
Conc_Contig07063		Oost_Contig05951
Conc_Contig07077		Oost_Contig05955
Conc_Contig07082		Oost_Contig05964
Conc_Contig07086		Oost_Contig05965
Conc_Contig07088		Oost_Contig05986
Conc_Contig07092		Oost_Contig05987
Conc_Contig07108		Oost_Contig06008
Conc_Contig07110		Oost_Contig06010
Conc_Contig07115		Oost_Contig06012
Conc_Contig07123		Oost_Contig06018
Conc_Contig07143		Oost_Contig06028
Conc_Contig07145		Oost_Contig06030
Conc_Contig07166		Oost_Contig06038
Conc_Contig07181		Oost_Contig06039
Conc_Contig07182		Oost_Contig06040
Conc_Contig07232		Oost_Contig06045
Conc_Contig07277		Oost_Contig06075
Conc_Contig07280		Oost_Contig06079
Conc_Contig07352		Oost_Contig06080
Conc_Contig07355		Oost_Contig06081
Conc_Contig07381		Oost_Contig06082
Conc_Contig07418		Oost_Contig06092
Conc_Contig07420		Oost_Contig06093
Conc_Contig07505		Oost_Contig06119
Conc_Contig07538		Oost_Contig06137
Conc_Contig07571		Oost_Contig06138
Conc_Contig07572		Oost_Contig06140
Conc_Contig07573		Oost_Contig06141
Conc_Contig07577		Oost_Contig06153
Conc_Contig07578		Oost_Contig06154
Conc_Contig07579		Oost_Contig06158
Conc_Contig07580		Oost_Contig06167
Conc_Contig07582		Oost_Contig06189
Conc_Contig07583		Oost_Contig06196
Conc_Contig07588		Oost_Contig06197
Conc_Contig07589		Oost_Contig06198
Conc_Contig07590		Oost_Contig06199
Conc_Contig07591		Oost_Contig06213
Conc_Contig07593		Oost_Contig06223
Conc_Contig07594		Oost_Contig06234
Conc_Contig07622		Oost_Contig06241
Conc_Contig07660		Oost_Contig06243
Conc_Contig07661		Oost_Contig06246
Conc_Contig07662		Oost_Contig06248
Conc_Contig07709		Oost_Contig06286
Conc_Contig07711		Oost_Contig06302
Conc_Contig07712		Oost_Contig06303
Conc_Contig07734		Oost_Contig06306
Conc_Contig07735		Oost_Contig06310
Conc_Contig07737		Oost_Contig06316
Conc_Contig07738		Oost_Contig06321
Conc_Contig07739		Oost_Contig06323
Conc_Contig07740		Oost_Contig06326
Conc_Contig07741		Oost_Contig06328
Conc_Contig07742		Oost_Contig06334
Conc_Contig07745		Oost_Contig06342
Conc_Contig07749		Oost_Contig06347
Conc_Contig07752		Oost_Contig06352
Conc_Contig07776		Oost_Contig06359
Conc_Contig07786		Oost_Contig06361
Conc_Contig07787		Oost_Contig06370
Conc_Contig07789		Oost_Contig06377
Conc_Contig07802		Oost_Contig06381
Conc_Contig07808		Oost_Contig06391
Conc_Contig07809		Oost_Contig06405
Conc_Contig07810		Oost_Contig06415
Conc_Contig07844		Oost_Contig06419
Conc_Contig07887		Oost_Contig06420
Conc_Contig07888		Oost_Contig06429
Conc_Contig07889		Oost_Contig06430
Conc_Contig07890		Oost_Contig06437
Conc_Contig07891		Oost_Contig06455
Conc_Contig07893		Oost_Contig06464
Conc_Contig07938		Oost_Contig06484
Conc_Contig07940		Oost_Contig06511
Conc_Contig07941		Oost_Contig06547
Conc_Contig07942		Oost_Contig06556
Conc_Contig07963		Oost_Contig06647
Conc_Contig07970		Oost_Contig06661
Conc_Contig07971		Oost_Contig06670
Conc_Contig07972		Oost_Contig06693
Conc_Contig07975		Oost_Contig06702
Conc_Contig07980		Oost_Contig06712
Conc_Contig07981		Oost_Contig06723
Conc_Contig07987		Oost_Contig06728
Conc_Contig07991		Oost_Contig06734
Conc_Contig07996		Oost_Contig06736
Conc_Contig07997		Oost_Contig06740
Conc_Contig08004		Oost_Contig06742
Conc_Contig08005		Oost_Contig06747
Conc_Contig08006		Oost_Contig06755
Conc_Contig08035		Oost_Contig06763
Conc_Contig08036		Oost_Contig06767
Conc_Contig08038		Oost_Contig06779
Conc_Contig08042		Oost_Contig06780
Conc_Contig08045		Oost_Contig06786
Conc_Contig08057		Oost_Contig06792
Conc_Contig08058		Oost_Contig06810
Conc_Contig08059		Oost_Contig06829
Conc_Contig08062		Oost_Contig06835
Conc_Contig08083		Oost_Contig06840
Conc_Contig08090		Oost_Contig06850
Conc_Contig08091		Oost_Contig06872
Conc_Contig08092		Oost_Contig06873
Conc_Contig08094		Oost_Contig06880
Conc_Contig08108		Oost_Contig06906
Conc_Contig08125		Oost_Contig06916
Conc_Contig08128		Oost_Contig06931
Conc_Contig08129		Oost_Contig06988
Conc_Contig08138		Oost_Contig06996
Conc_Contig08139		Oost_Contig07008
Conc_Contig08140		Oost_Contig07042
Conc_Contig08141		Oost_Contig07076
Conc_Contig08146		Oost_Contig07118
Conc_Contig08147		Oost_Contig07122
Conc_Contig08158		Oost_Contig07162
Conc_Contig08159		Oost_Contig07171
Conc_Contig08160		Oost_Contig07173
Conc_Contig08166		Oost_Contig07175
Conc_Contig08169		Oost_Contig07180
Conc_Contig08179		Oost_Contig07207
Conc_Contig08182		Oost_Contig07260
Conc_Contig08183		Oost_Contig07271
Conc_Contig08187		Oost_Contig07295
Conc_Contig08189		Oost_Contig07335
Conc_Contig08215		Oost_Contig07356
Conc_Contig08227		Oost_Contig07359
Conc_Contig08228		Oost_Contig07364
Conc_Contig08230		Oost_Contig07365
Conc_Contig08248		Oost_Contig07377
Conc_Contig08257		Oost_Contig07386
Conc_Contig08269		Oost_Contig07388
Conc_Contig08271		Oost_Contig07397
Conc_Contig08272		Oost_Contig07405
Conc_Contig08281		Oost_Contig07415
Conc_Contig08299		Oost_Contig07422
Conc_Contig08301		Oost_Contig07451
Conc_Contig08303		Oost_Contig07452
Conc_Contig08318		Oost_Contig07457
Conc_Contig08332		Oost_Contig07458
Conc_Contig08334		Oost_Contig07459
Conc_Contig08343		Oost_Contig07462
Conc_Contig08348		Oost_Contig07463
Conc_Contig08349		Oost_Contig07467
Conc_Contig08352		Oost_Contig07474
Conc_Contig08361		Oost_Contig07476
Conc_Contig08362		Oost_Contig07484
Conc_Contig08371		Oost_Contig07500
Conc_Contig08372		Oost_Contig07506
Conc_Contig08373		Oost_Contig07508
Conc_Contig08374		Oost_Contig07509
Conc_Contig08409		Oost_Contig07510
Conc_Contig08410		Oost_Contig07511
Conc_Contig08412		Oost_Contig07512
Conc_Contig08414		Oost_Contig07531
Conc_Contig08420		Oost_Contig07532
Conc_Contig08421		Oost_Contig07534
Conc_Contig08422		Oost_Contig07535
Conc_Contig08423		Oost_Contig07536
Conc_Contig08446		Oost_Contig07537
Conc_Contig08450		Oost_Contig07538
Conc_Contig08455		Oost_Contig07543
Conc_Contig08457		Oost_Contig07586
Conc_Contig08460		Oost_Contig07587
Conc_Contig08461		Oost_Contig07592
Conc_Contig08475		Oost_Contig07594
Conc_Contig08488		Oost_Contig07595
Conc_Contig08490		Oost_Contig07597
Conc_Contig08503		Oost_Contig07598
Conc_Contig08504		Oost_Contig07600
Conc_Contig08526		Oost_Contig07613
Conc_Contig08533		Oost_Contig07623
Conc_Contig08534		Oost_Contig07624
Conc_Contig08538		Oost_Contig07625
Conc_Contig08555		Oost_Contig07626
Conc_Contig08557		Oost_Contig07681
Conc_Contig08558		Oost_Contig07682
Conc_Contig08559		Oost_Contig07683
Conc_Contig08560		Oost_Contig07684
Conc_Contig08564		Oost_Contig07685
Conc_Contig08584		Oost_Contig07718
Conc_Contig08590		Oost_Contig07721
Conc_Contig08596		Oost_Contig07723
Conc_Contig08600		Oost_Contig07724
Conc_Contig08605		Oost_Contig07725
Conc_Contig08606		Oost_Contig07728
Conc_Contig08610		Oost_Contig07729
Conc_Contig08615		Oost_Contig07737
Conc_Contig08616		Oost_Contig07786
Conc_Contig08617		Oost_Contig07792
Conc_Contig08628		Oost_Contig07793
Conc_Contig08629		Oost_Contig07794
Conc_Contig08630		Oost_Contig07795
Conc_Contig08631		Oost_Contig07800
Conc_Contig08638		Oost_Contig07806
Conc_Contig08639		Oost_Contig07826
Conc_Contig08649		Oost_Contig07827
Conc_Contig08650		Oost_Contig07828
Conc_Contig08652		Oost_Contig07829
Conc_Contig08666		Oost_Contig07830
Conc_Contig08675		Oost_Contig07831
Conc_Contig08679		Oost_Contig07859
Conc_Contig08681		Oost_Contig07861
Conc_Contig08682		Oost_Contig07862
Conc_Contig08688		Oost_Contig07863
Conc_Contig08689		Oost_Contig07886
Conc_Contig08693		Oost_Contig07917
Conc_Contig08696		Oost_Contig07918
Conc_Contig08699		Oost_Contig07932
Conc_Contig08703		Oost_Contig07946
Conc_Contig08707		Oost_Contig07951
Conc_Contig08715		Oost_Contig07975
Conc_Contig08716		Oost_Contig07976
Conc_Contig08718		Oost_Contig07992
Conc_Contig08746		Oost_Contig07993
Conc_Contig08752		Oost_Contig07994
Conc_Contig08759		Oost_Contig07995
Conc_Contig08760		Oost_Contig08000
Conc_Contig08761		Oost_Contig08001
Conc_Contig08762		Oost_Contig08013
Conc_Contig08763		Oost_Contig08014
Conc_Contig08764		Oost_Contig08015
Conc_Contig08765		Oost_Contig08016
Conc_Contig08766		Oost_Contig08017
Conc_Contig08767		Oost_Contig08040
Conc_Contig08780		Oost_Contig08045
Conc_Contig08781		Oost_Contig08046
Conc_Contig08791		Oost_Contig08047
Conc_Contig08792		Oost_Contig08048
Conc_Contig08793		Oost_Contig08049
Conc_Contig08794		Oost_Contig08050
Conc_Contig08807		Oost_Contig08051
Conc_Contig08809		Oost_Contig08052
Conc_Contig08829		Oost_Contig08057
Conc_Contig08834		Oost_Contig08069
Conc_Contig08835		Oost_Contig08071
Conc_Contig08837		Oost_Contig08074
Conc_Contig08839		Oost_Contig08075
Conc_Contig08842		Oost_Contig08113
Conc_Contig08845		Oost_Contig08116
Conc_Contig08847		Oost_Contig08121
Conc_Contig08857		Oost_Contig08126
Conc_Contig08858		Oost_Contig08138
Conc_Contig08862		Oost_Contig08140
Conc_Contig08873		Oost_Contig08144
Conc_Contig08878		Oost_Contig08146
Conc_Contig08879		Oost_Contig08147
Conc_Contig08880		Oost_Contig08149
Conc_Contig08882		Oost_Contig08154
Conc_Contig08899		Oost_Contig08156
Conc_Contig08900		Oost_Contig08157
Conc_Contig08902		Oost_Contig08158
Conc_Contig08947		Oost_Contig08159
Conc_Contig08953		Oost_Contig08161
Conc_Contig08954		Oost_Contig08162
Conc_Contig08981		Oost_Contig08163
Conc_Contig08982		Oost_Contig08165
Conc_Contig08983		Oost_Contig08166
Conc_Contig08984		Oost_Contig08167
Conc_Contig08990		Oost_Contig08168
Conc_Contig08992		Oost_Contig08170
Conc_Contig09013		Oost_Contig08171
Conc_Contig09017		Oost_Contig08172
Conc_Contig09019		Oost_Contig08188
Conc_Contig09020		Oost_Contig08190
Conc_Contig09026		Oost_Contig08197
Conc_Contig09032		Oost_Contig08201
Conc_Contig09038		Oost_Contig08208
Conc_Contig09040		Oost_Contig08224
Conc_Contig09046		Oost_Contig08225
Conc_Contig09050		Oost_Contig08226
Conc_Contig09051		Oost_Contig08227
Conc_Contig09052		Oost_Contig08232
Conc_Contig09053		Oost_Contig08246
Conc_Contig09064		Oost_Contig08249
Conc_Contig09067		Oost_Contig08251
Conc_Contig09068		Oost_Contig08253
Conc_Contig09069		Oost_Contig08260
Conc_Contig09076		Oost_Contig08261
Conc_Contig09077		Oost_Contig08262
Conc_Contig09080		Oost_Contig08265
Conc_Contig09082		Oost_Contig08269
Conc_Contig09083		Oost_Contig08270
Conc_Contig09085		Oost_Contig08289
Conc_Contig09086		Oost_Contig08290
Conc_Contig09087		Oost_Contig08291
Conc_Contig09089		Oost_Contig08292
Conc_Contig09090		Oost_Contig08293
Conc_Contig09091		Oost_Contig08294
Conc_Contig09092		Oost_Contig08295
Conc_Contig09094		Oost_Contig08296
Conc_Contig09101		Oost_Contig08297
Conc_Contig09109		Oost_Contig08298
Conc_Contig09113		Oost_Contig08300
Conc_Contig09118		Oost_Contig08309
Conc_Contig09120		Oost_Contig08312
Conc_Contig09125		Oost_Contig08313
Conc_Contig09126		Oost_Contig08316
Conc_Contig09128		Oost_Contig08326
Conc_Contig09129		Oost_Contig08331
Conc_Contig09135		Oost_Contig08332
Conc_Contig09138		Oost_Contig08333
Conc_Contig09139		Oost_Contig08334
Conc_Contig09140		Oost_Contig08335
Conc_Contig09141		Oost_Contig08343
Conc_Contig09151		Oost_Contig08367
Conc_Contig09152		Oost_Contig08377
Conc_Contig09153		Oost_Contig08400
Conc_Contig09156		Oost_Contig08411
Conc_Contig09166		Oost_Contig08412
Conc_Contig09172		Oost_Contig08413
Conc_Contig09174		Oost_Contig08419
Conc_Contig09188		Oost_Contig08423
Conc_Contig09194		Oost_Contig08424
Conc_Contig09196		Oost_Contig08425
Conc_Contig09212		Oost_Contig08426
Conc_Contig09224		Oost_Contig08427
Conc_Contig09227		Oost_Contig08431
Conc_Contig09234		Oost_Contig08432
Conc_Contig09238		Oost_Contig08439
Conc_Contig09239		Oost_Contig08440
Conc_Contig09250		Oost_Contig08452
Conc_Contig09260		Oost_Contig08458
Conc_Contig09268		Oost_Contig08459
Conc_Contig09272		Oost_Contig08460
Conc_Contig09281		Oost_Contig08468
Conc_Contig09302		Oost_Contig08469
Conc_Contig09305		Oost_Contig08474
Conc_Contig09314		Oost_Contig08475
Conc_Contig09327		Oost_Contig08488
Conc_Contig09330		Oost_Contig08489
Conc_Contig09334		Oost_Contig08497
Conc_Contig09339		Oost_Contig08504
Conc_Contig09340		Oost_Contig08509
Conc_Contig09345		Oost_Contig08510
Conc_Contig09366		Oost_Contig08512
Conc_Contig09385		Oost_Contig08514
Conc_Contig09397		Oost_Contig08515
Conc_Contig09417		Oost_Contig08516
Conc_Contig09427		Oost_Contig08535
Conc_Contig09459		Oost_Contig08541
Conc_Contig09501		Oost_Contig08548
Conc_Contig09549		Oost_Contig08549
Conc_Contig09551		Oost_Contig08550
Conc_Contig09552		Oost_Contig08553
Conc_Contig09554		Oost_Contig08554
Conc_Contig09557		Oost_Contig08561
Conc_Contig09559		Oost_Contig08562
Conc_Contig09571		Oost_Contig08563
Conc_Contig09575		Oost_Contig08573
Conc_Contig09579		Oost_Contig08575
Conc_Contig09588		Oost_Contig08576
Conc_Contig09595		Oost_Contig08595
Conc_Contig09603		Oost_Contig08597
Conc_Contig09604		Oost_Contig08598
Conc_Contig09610		Oost_Contig08619
Conc_Contig09611		Oost_Contig08626
Conc_Contig09617		Oost_Contig08633
Conc_Contig09621		Oost_Contig08638
Conc_Contig09626		Oost_Contig08640
Conc_Contig09628		Oost_Contig08646
Conc_Contig09630		Oost_Contig08647
Conc_Contig09656		Oost_Contig08652
Conc_Contig09691		Oost_Contig08653
Conc_Contig09693		Oost_Contig08654
Conc_Contig09697		Oost_Contig08659
Conc_Contig09698		Oost_Contig08664
Conc_Contig09699		Oost_Contig08668
Conc_Contig09707		Oost_Contig08679
Conc_Contig09708		Oost_Contig08680
Conc_Contig09712		Oost_Contig08681
Conc_Contig09713		Oost_Contig08683
Conc_Contig09716		Oost_Contig08684
Conc_Contig09747		Oost_Contig08689
Conc_Contig09752		Oost_Contig08690
Conc_Contig09788		Oost_Contig08691
Conc_Contig09790		Oost_Contig08707
Conc_Contig09799		Oost_Contig08712
Conc_Contig09806		Oost_Contig08718
Conc_Contig09813		Oost_Contig08719
Conc_Contig09816		Oost_Contig08722
Conc_Contig09823		Oost_Contig08723
Conc_Contig09824		Oost_Contig08724
Conc_Contig09828		Oost_Contig08737
Conc_Contig09832		Oost_Contig08738
Conc_Contig09840		Oost_Contig08743
Conc_Contig09860		Oost_Contig08762
Conc_Contig09861		Oost_Contig08775
Conc_Contig09867		Oost_Contig08780
Conc_Contig09870		Oost_Contig08781
Conc_Contig09872		Oost_Contig08782
Conc_Contig09901		Oost_Contig08783
Conc_Contig09917		Oost_Contig08784
Conc_Contig09918		Oost_Contig08790
Conc_Contig09935		Oost_Contig08791
Conc_Contig09951		Oost_Contig08792
Conc_Contig09993		Oost_Contig08794
Conc_Contig09997		Oost_Contig08798
Conc_Contig10002		Oost_Contig08805
Conc_Contig10006		Oost_Contig08806
Conc_Contig10024		Oost_Contig08810
Conc_Contig10025		Oost_Contig08813
Conc_Contig10026		Oost_Contig08817
Conc_Contig10039		Oost_Contig08818
Conc_Contig10079		Oost_Contig08821
Conc_Contig10086		Oost_Contig08823
Conc_Contig10095		Oost_Contig08833
Conc_Contig10100		Oost_Contig08834
Conc_Contig10106		Oost_Contig08837
Conc_Contig10108		Oost_Contig08838
Conc_Contig10111		Oost_Contig08843
Conc_Contig10117		Oost_Contig08844
Conc_Contig10120		Oost_Contig08845
Conc_Contig10157		Oost_Contig08846
Conc_Contig10215		Oost_Contig08847
Conc_Contig10217		Oost_Contig08852
Conc_Contig10218		Oost_Contig08855
Conc_Contig10223		Oost_Contig08856
Conc_Contig10224		Oost_Contig08859
Conc_Contig10230		Oost_Contig08866
Conc_Contig10238		Oost_Contig08870
Conc_Contig10258		Oost_Contig08874
Conc_Contig10259		Oost_Contig08885
Conc_Contig10278		Oost_Contig08905
Conc_Contig10299		Oost_Contig08913
Conc_Contig10311		Oost_Contig08934
Conc_Contig10313		Oost_Contig08935
Conc_Contig10331		Oost_Contig08939
Conc_Contig10348		Oost_Contig08948
Conc_Contig10390		Oost_Contig08955
Conc_Contig10393		Oost_Contig08958
Conc_Contig10396		Oost_Contig08964
Conc_Contig10474		Oost_Contig08965
Conc_Contig10572		Oost_Contig08966
Conc_Contig10575		Oost_Contig08974
Conc_Contig10578		Oost_Contig08978
Conc_Contig10584		Oost_Contig08983
Conc_Contig10592		Oost_Contig08994
Conc_Contig10596		Oost_Contig08995
Conc_Contig10603		Oost_Contig08996
Conc_Contig10605		Oost_Contig08998
Conc_Contig10606		Oost_Contig08999
Conc_Contig10620		Oost_Contig09000
Conc_Contig10621		Oost_Contig09004
Conc_Contig10622		Oost_Contig09007
Conc_Contig10623		Oost_Contig09008
Conc_Contig10624		Oost_Contig09019
Conc_Contig10625		Oost_Contig09035
Conc_Contig10627		Oost_Contig09039
Conc_Contig10628		Oost_Contig09043
Conc_Contig10679		Oost_Contig09049
Conc_Contig10683		Oost_Contig09050
Conc_Contig10687		Oost_Contig09051
Conc_Contig10705		Oost_Contig09057
Conc_Contig10708		Oost_Contig09058
Conc_Contig10709		Oost_Contig09059
Conc_Contig10710		Oost_Contig09062
Conc_Contig10711		Oost_Contig09063
Conc_Contig10736		Oost_Contig09065
Conc_Contig10737		Oost_Contig09066
Conc_Contig10738		Oost_Contig09067
Conc_Contig10748		Oost_Contig09068
Conc_Contig10753		Oost_Contig09072
Conc_Contig10754		Oost_Contig09075
Conc_Contig10775		Oost_Contig09076
Conc_Contig10776		Oost_Contig09079
Conc_Contig10779		Oost_Contig09080
Conc_Contig10803		Oost_Contig09082
Conc_Contig10804		Oost_Contig09083
Conc_Contig10805		Oost_Contig09090
Conc_Contig10816		Oost_Contig09093
Conc_Contig10817		Oost_Contig09100
Conc_Contig10819		Oost_Contig09101
Conc_Contig10820		Oost_Contig09102
Conc_Contig10824		Oost_Contig09103
Conc_Contig10838		Oost_Contig09105
Conc_Contig10839		Oost_Contig09108
Conc_Contig10840		Oost_Contig09115
Conc_Contig10841		Oost_Contig09120
Conc_Contig10842		Oost_Contig09125
Conc_Contig10898		Oost_Contig09126
Conc_Contig10903		Oost_Contig09132
Conc_Contig10905		Oost_Contig09133
Conc_Contig10906		Oost_Contig09139
Conc_Contig10907		Oost_Contig09144
Conc_Contig10909		Oost_Contig09145
Conc_Contig10912		Oost_Contig09146
Conc_Contig10913		Oost_Contig09155
Conc_Contig10935		Oost_Contig09172
Conc_Contig10943		Oost_Contig09173
Conc_Contig10944		Oost_Contig09176
Conc_Contig10946		Oost_Contig09177
Conc_Contig10947		Oost_Contig09178
Conc_Contig10954		Oost_Contig09182
Conc_Contig10955		Oost_Contig09187
Conc_Contig10956		Oost_Contig09189
Conc_Contig10957		Oost_Contig09192
Conc_Contig10979		Oost_Contig09193
Conc_Contig10983		Oost_Contig09194
Conc_Contig10984		Oost_Contig09206
Conc_Contig10999		Oost_Contig09211
Conc_Contig11001		Oost_Contig09217
Conc_Contig11012		Oost_Contig09220
Conc_Contig11013		Oost_Contig09234
Conc_Contig11017		Oost_Contig09237
Conc_Contig11027		Oost_Contig09249
Conc_Contig11029		Oost_Contig09255
Conc_Contig11030		Oost_Contig09256
Conc_Contig11032		Oost_Contig09260
Conc_Contig11039		Oost_Contig09271
Conc_Contig11046		Oost_Contig09277
Conc_Contig11052		Oost_Contig09287
Conc_Contig11085		Oost_Contig09288
Conc_Contig11086		Oost_Contig09299
Conc_Contig11087		Oost_Contig09300
Conc_Contig11088		Oost_Contig09303
Conc_Contig11091		Oost_Contig09315
Conc_Contig11092		Oost_Contig09317
Conc_Contig11093		Oost_Contig09324
Conc_Contig11100		Oost_Contig09366
Conc_Contig11101		Oost_Contig09372
Conc_Contig11102		Oost_Contig09380
Conc_Contig11111		Oost_Contig09381
Conc_Contig11112		Oost_Contig09390
Conc_Contig11115		Oost_Contig09394
Conc_Contig11128		Oost_Contig09397
Conc_Contig11142		Oost_Contig09413
Conc_Contig11150		Oost_Contig09426
Conc_Contig11158		Oost_Contig09428
Conc_Contig11162		Oost_Contig09429
Conc_Contig11164		Oost_Contig09448
Conc_Contig11167		Oost_Contig09451
Conc_Contig11172		Oost_Contig09455
Conc_Contig11174		Oost_Contig09468
Conc_Contig11175		Oost_Contig09470
Conc_Contig11176		Oost_Contig09473
Conc_Contig11177		Oost_Contig09488
Conc_Contig11185		Oost_Contig09490
Conc_Contig11200		Oost_Contig09491
Conc_Contig11201		Oost_Contig09492
Conc_Contig11203		Oost_Contig09499
Conc_Contig11204		Oost_Contig09500
Conc_Contig11205		Oost_Contig09510
Conc_Contig11206		Oost_Contig09514
Conc_Contig11207		Oost_Contig09525
Conc_Contig11208		Oost_Contig09531
Conc_Contig11210		Oost_Contig09543
Conc_Contig11211		Oost_Contig09545
Conc_Contig11212		Oost_Contig09546
Conc_Contig11215		Oost_Contig09552
Conc_Contig11218		Oost_Contig09582
Conc_Contig11226		Oost_Contig09593
Conc_Contig11227		Oost_Contig09594
Conc_Contig11229		Oost_Contig09622
Conc_Contig11230		Oost_Contig09623
Conc_Contig11231		Oost_Contig09633
Conc_Contig11232		Oost_Contig09634
Conc_Contig11235		Oost_Contig09635
Conc_Contig11241		Oost_Contig09636
Conc_Contig11243		Oost_Contig09653
Conc_Contig11244		Oost_Contig09654
Conc_Contig11245		Oost_Contig09655
Conc_Contig11253		Oost_Contig09668
Conc_Contig11258		Oost_Contig09669
Conc_Contig11260		Oost_Contig09670
Conc_Contig11263		Oost_Contig09671
Conc_Contig11264		Oost_Contig09672
Conc_Contig11265		Oost_Contig09674
Conc_Contig11268		Oost_Contig09675
Conc_Contig11271		Oost_Contig09678
Conc_Contig11273		Oost_Contig09679
Conc_Contig11276		Oost_Contig09684
Conc_Contig11277		Oost_Contig09686
Conc_Contig11282		Oost_Contig09691
Conc_Contig11283		Oost_Contig09698
Conc_Contig11284		Oost_Contig09699
Conc_Contig11298		Oost_Contig09702
Conc_Contig11306		Oost_Contig09703
Conc_Contig11315		Oost_Contig09705
Conc_Contig11316		Oost_Contig09707
Conc_Contig11326		Oost_Contig09709
Conc_Contig11327		Oost_Contig09710
Conc_Contig11334		Oost_Contig09711
Conc_Contig11338		Oost_Contig09713
Conc_Contig11340		Oost_Contig09717
Conc_Contig11346		Oost_Contig09719
Conc_Contig11359		Oost_Contig09720
Conc_Contig11404		Oost_Contig09721
Conc_Contig11449		Oost_Contig09722
Conc_Contig11453		Oost_Contig09723
Conc_Contig11465		Oost_Contig09728
Conc_Contig11499		Oost_Contig09729
Conc_Contig11529		Oost_Contig09737
Conc_Contig11532		Oost_Contig09739
Conc_Contig11533		Oost_Contig09744
Conc_Contig11536		Oost_Contig09745
Conc_Contig11537		Oost_Contig09748
Conc_Contig11538		Oost_Contig09751
Conc_Contig11542		Oost_Contig09754
Conc_Contig11544		Oost_Contig09759
Conc_Contig11547		Oost_Contig09762
Conc_Contig11548		Oost_Contig09763
Conc_Contig11553		Oost_Contig09774
Conc_Contig11558		Oost_Contig09776
Conc_Contig11561		Oost_Contig09778
Conc_Contig11564		Oost_Contig09781
Conc_Contig11568		Oost_Contig09784
Conc_Contig11574		Oost_Contig09789
Conc_Contig11577		Oost_Contig09793
Conc_Contig11579		Oost_Contig09795
Conc_Contig11580		Oost_Contig09806
Conc_Contig11581		Oost_Contig09809
Conc_Contig11590		Oost_Contig09810
Conc_Contig11594		Oost_Contig09811
Conc_Contig11601		Oost_Contig09817
Conc_Contig11603		Oost_Contig09819
Conc_Contig11604		Oost_Contig09820
Conc_Contig11611		Oost_Contig09822
Conc_Contig11630		Oost_Contig09823
Conc_Contig11633		Oost_Contig09824
Conc_Contig11635		Oost_Contig09834
Conc_Contig11636		Oost_Contig09840
Conc_Contig11638		Oost_Contig09847
Conc_Contig11645		Oost_Contig09856
Conc_Contig11651		Oost_Contig09857
Conc_Contig11660		Oost_Contig09865
Conc_Contig11663		Oost_Contig09870
Conc_Contig11672		Oost_Contig09871
Conc_Contig11681		Oost_Contig09874
Conc_Contig11683		Oost_Contig09884
Conc_Contig11692		Oost_Contig09886
Conc_Contig11699		Oost_Contig09888
Conc_Contig11708		Oost_Contig09900
Conc_Contig11711		Oost_Contig09903
Conc_Contig11720		Oost_Contig09904
Conc_Contig11726		Oost_Contig09908
Conc_Contig11745		Oost_Contig09916
Conc_Contig11752		Oost_Contig09933
Conc_Contig11766		Oost_Contig09937
Conc_Contig11778		Oost_Contig09954
Conc_Contig11782		Oost_Contig09955
Conc_Contig11788		Oost_Contig09956
Conc_Contig11791		Oost_Contig09973
Conc_Contig11812		Oost_Contig09983
Conc_Contig11822		Oost_Contig09999
Conc_Contig11823		Oost_Contig10005
Conc_Contig11830		Oost_Contig10009
Conc_Contig11864		Oost_Contig10011
Conc_Contig11865		Oost_Contig10022
Conc_Contig11880		Oost_Contig10023
Conc_Contig11886		Oost_Contig10024
Conc_Contig11889		Oost_Contig10033
Conc_Contig11891		Oost_Contig10035
Conc_Contig11932		Oost_Contig10046
Conc_Contig11935		Oost_Contig10050
Conc_Contig11949		Oost_Contig10052
Conc_Contig11950		Oost_Contig10055
Conc_Contig11957		Oost_Contig10057
Conc_Contig11961		Oost_Contig10058
Conc_Contig11973		Oost_Contig10059
Conc_Contig11989		Oost_Contig10062
Conc_Contig11995		Oost_Contig10113
Conc_Contig12055		Oost_Contig10115
Conc_Contig12073		Oost_Contig10120
Conc_Contig12077		Oost_Contig10121
Conc_Contig12080		Oost_Contig10125
Conc_Contig12102		Oost_Contig10137
Conc_Contig12119		Oost_Contig10140
Conc_Contig12126		Oost_Contig10159
Conc_Contig12168		Oost_Contig10167
Conc_Contig12182		Oost_Contig10179
Conc_Contig12249		Oost_Contig10188
Conc_Contig12253		Oost_Contig10192
Conc_Contig12261		Oost_Contig10199
Conc_Contig12262		Oost_Contig10200
Conc_Contig12268		Oost_Contig10206
Conc_Contig12278		Oost_Contig10220
Conc_Contig12295		Oost_Contig10227
Conc_Contig12340		Oost_Contig10228
Conc_Contig12344		Oost_Contig10239
Conc_Contig12392		Oost_Contig10247
Conc_Contig12393		Oost_Contig10252
Conc_Contig12477		Oost_Contig10256
Conc_Contig12478		Oost_Contig10257
Conc_Contig12483		Oost_Contig10258
Conc_Contig12484		Oost_Contig10262
Conc_Contig12493		Oost_Contig10270
Conc_Contig12499		Oost_Contig10276
Conc_Contig12502		Oost_Contig10280
Conc_Contig12503		Oost_Contig10283
Conc_Contig12506		Oost_Contig10297
Conc_Contig12635		Oost_Contig10306
Conc_Contig12665		Oost_Contig10312
Conc_Contig12696		Oost_Contig10320
Conc_Contig12697		Oost_Contig10328
Conc_Contig12713		Oost_Contig10330
Conc_Contig12716		Oost_Contig10334
Conc_Contig12719		Oost_Contig10338
Conc_Contig12722		Oost_Contig10340
Conc_Contig12738		Oost_Contig10341
Conc_Contig12754		Oost_Contig10360
Conc_Contig12905		Oost_Contig10365
Conc_Contig12937		Oost_Contig10372
Conc_Contig12969		Oost_Contig10375
Conc_Contig13029		Oost_Contig10383
Conc_Contig13071		Oost_Contig10394
Conc_Contig13072		Oost_Contig10398
Conc_Contig13073		Oost_Contig10399
Conc_Contig13155		Oost_Contig10405
Conc_Contig13171		Oost_Contig10409
Conc_Contig13172		Oost_Contig10419
Conc_Contig13173		Oost_Contig10430
Conc_Contig13174		Oost_Contig10435
Conc_Contig13186		Oost_Contig10443
Conc_Contig13278		Oost_Contig10444
Conc_Contig13279		Oost_Contig10446
Conc_Contig13296		Oost_Contig10458
Conc_Contig13305		Oost_Contig10477
Conc_Contig13306		Oost_Contig10480
Conc_Contig13312		Oost_Contig10488
Conc_Contig13344		Oost_Contig10490
Conc_Contig13362		Oost_Contig10491
Conc_Contig13419		Oost_Contig10499
Conc_Contig13421		Oost_Contig10503
Conc_Contig13460		Oost_Contig10507
Conc_Contig13461		Oost_Contig10526
Conc_Contig13482		Oost_Contig10529
Conc_Contig13483		Oost_Contig10534
Conc_Contig13525		Oost_Contig10539
Conc_Contig13526		Oost_Contig10542
Conc_Contig13533		Oost_Contig10563
Conc_Contig13541		Oost_Contig10572
Conc_Contig13546		Oost_Contig10585
Conc_Contig13569		Oost_Contig10606
Conc_Contig13570		Oost_Contig10621
Conc_Contig13591		Oost_Contig10627
Conc_Contig13609		Oost_Contig10642
Conc_Contig13610		Oost_Contig10658
Conc_Contig13615		Oost_Contig10676
Conc_Contig13618		Oost_Contig10699
Conc_Contig13630		Oost_Contig10704
Conc_Contig13634		Oost_Contig10711
Conc_Contig13647		Oost_Contig10718
Conc_Contig13648		Oost_Contig10728
Conc_Contig13683		Oost_Contig10731
Conc_Contig13733		Oost_Contig10732
Conc_Contig13741		Oost_Contig10759
Conc_Contig13742		Oost_Contig10763
Conc_Contig13748		Oost_Contig10771
Conc_Contig13750		Oost_Contig10774
Conc_Contig13775		Oost_Contig10775
Conc_Contig13804		Oost_Contig10783
Conc_Contig13807		Oost_Contig10787
Conc_Contig13884		Oost_Contig10791
Conc_Contig13885		Oost_Contig10795
Conc_Contig13886		Oost_Contig10800
Conc_Contig13897		Oost_Contig10818
Conc_Contig13917		Oost_Contig10832
Conc_Contig13927		Oost_Contig10834
Conc_Contig13954		Oost_Contig10837
Conc_Contig13955		Oost_Contig10849
Conc_Contig13965		Oost_Contig10852
Conc_Contig13969		Oost_Contig10854
Conc_Contig13970		Oost_Contig10866
Conc_Contig13971		Oost_Contig10870
Conc_Contig13972		Oost_Contig10875
Conc_Contig13974		Oost_Contig10876
Conc_Contig13975		Oost_Contig10880
Conc_Contig13985		Oost_Contig10884
Conc_Contig13991		Oost_Contig10908
Conc_Contig13997		Oost_Contig10915
Conc_Contig13998		Oost_Contig10926
Conc_Contig13999		Oost_Contig10931
Conc_Contig14002		Oost_Contig10932
Conc_Contig14003		Oost_Contig10940
Conc_Contig14006		Oost_Contig10965
Conc_Contig14013		Oost_Contig10966
Conc_Contig14028		Oost_Contig10979
Conc_Contig14030		Oost_Contig10980
Conc_Contig14037		Oost_Contig11007
Conc_Contig14042		Oost_Contig11023
Conc_Contig14053		Oost_Contig11035
Conc_Contig14059		Oost_Contig11038
Conc_Contig14085		Oost_Contig11055
Conc_Contig14086		Oost_Contig11056
Conc_Contig14124		Oost_Contig11070
Conc_Contig14164		Oost_Contig11071
Conc_Contig14238		Oost_Contig11082
Conc_Contig14249		Oost_Contig11083
Conc_Contig14301		Oost_Contig11104
Conc_Contig14313		Oost_Contig11107
Conc_Contig14328		Oost_Contig11111
Conc_Contig14329		Oost_Contig11120
Conc_Contig14360		Oost_Contig11133
Conc_Contig14361		Oost_Contig11137
Conc_Contig14364		Oost_Contig11143
Conc_Contig14461		Oost_Contig11155
Conc_Contig14485		Oost_Contig11157
Conc_Contig14570		Oost_Contig11174
Conc_Contig14623		Oost_Contig11176
Conc_Contig14742		Oost_Contig11182
Conc_Contig14743		Oost_Contig11198
Conc_Contig14744		Oost_Contig11236
Conc_Contig14752		Oost_Contig11264
Conc_Contig14776		Oost_Contig11289
Conc_Contig14777		Oost_Contig11298
Conc_Contig14780		Oost_Contig11325
Conc_Contig14781		Oost_Contig11335
Conc_Contig14784		Oost_Contig11342
Conc_Contig14787		Oost_Contig11358
Conc_Contig14793		Oost_Contig11362
Conc_Contig14801		Oost_Contig11369
Conc_Contig14804		Oost_Contig11371
Conc_Contig14808		Oost_Contig11394
Conc_Contig14818		Oost_Contig11409
Conc_Contig14823		Oost_Contig11424
Conc_Contig14825		Oost_Contig11425
Conc_Contig14838		Oost_Contig11426
Conc_Contig14840		Oost_Contig11427
Conc_Contig14843		Oost_Contig11428
Conc_Contig14877		Oost_Contig11429
Conc_Contig14890		Oost_Contig11431
Conc_Contig14895		Oost_Contig11432
Conc_Contig14896		Oost_Contig11433
Conc_Contig14898		Oost_Contig11436
Conc_Contig14899		Oost_Contig11437
Conc_Contig14924		Oost_Contig11438
Conc_Contig14936		Oost_Contig11439
Conc_Contig14954		Oost_Contig11440
Conc_Contig14957		Oost_Contig11441
Conc_Contig14990		Oost_Contig11442
Conc_Contig15006		Oost_Contig11443
Conc_Contig15009		Oost_Contig11444
Conc_Contig15024		Oost_Contig11445
Conc_Contig15035		Oost_Contig11446
Conc_Contig15045		Oost_Contig11447
Conc_Contig15057		Oost_Contig11448
Conc_Contig15130		Oost_Contig11450
Conc_Contig15146		Oost_Contig11452
Conc_Contig15167		Oost_Contig11453
Conc_Contig15180		Oost_Contig11454
Conc_Contig15204		Oost_Contig11455
Conc_Contig15220		Oost_Contig11456
Conc_Contig15240		Oost_Contig11457
Conc_Contig15242		Oost_Contig11458
Conc_Contig15278		Oost_Contig11459
Conc_Contig15288		Oost_Contig11460
Conc_Contig15289		Oost_Contig11461
Conc_Contig15318		Oost_Contig11462
Conc_Contig15338		Oost_Contig11463
Conc_Contig15472		Oost_Contig11464
Conc_Contig15499		Oost_Contig11475
Conc_Contig15514		Oost_Contig11476
Conc_Contig15550		Oost_Contig11477
Conc_Contig15553		Oost_Contig11478
Conc_Contig15564		Oost_Contig11479
Conc_Contig15577		Oost_Contig11480
Conc_Contig15592		Oost_Contig11481
Conc_Contig15614		Oost_Contig11482
Conc_Contig15626		Oost_Contig11483
Conc_Contig15639		Oost_Contig11484
Conc_Contig15647		Oost_Contig11485
Conc_Contig15662		Oost_Contig11486
Conc_Contig15713		Oost_Contig11487
Conc_Contig15720		Oost_Contig11488
Conc_Contig15805		Oost_Contig11499
Conc_Contig15869		Oost_Contig11500
Conc_Contig15950		Oost_Contig11502
Conc_Contig16108		Oost_Contig11503
Conc_Contig16121		Oost_Contig11504
Conc_Contig16129		Oost_Contig11505
Conc_Contig16273		Oost_Contig11506
Conc_Contig16281		Oost_Contig11507
Conc_Contig16299		Oost_Contig11509
Conc_Contig16372		Oost_Contig11516
Conc_Contig16423		Oost_Contig11524
Conc_Contig16458		Oost_Contig11527
Conc_Contig16592		Oost_Contig11528
Conc_Contig16609		Oost_Contig11543
Conc_Contig16615		Oost_Contig11573
Conc_Contig16621		Oost_Contig11574
Conc_Contig16633		Oost_Contig11575
Conc_Contig16637		Oost_Contig11576
Conc_Contig16641		Oost_Contig11577
Conc_Contig16642		Oost_Contig11578
Conc_Contig16649		Oost_Contig11580
Conc_Contig16650		Oost_Contig11582
Conc_Contig16654		Oost_Contig11586
Conc_Contig16665		Oost_Contig11607
Conc_Contig16667		Oost_Contig11608
Conc_Contig16671		Oost_Contig11611
Conc_Contig16680		Oost_Contig11614
Conc_Contig16681		Oost_Contig11615
Conc_Contig16682		Oost_Contig11624
Conc_Contig16684		Oost_Contig11625
Conc_Contig16685		Oost_Contig11626
Conc_Contig16691		Oost_Contig11627
Conc_Contig16692		Oost_Contig11628
Conc_Contig16693		Oost_Contig11629
Conc_Contig16696		Oost_Contig11630
Conc_Contig16697		Oost_Contig11631
Conc_Contig16699		Oost_Contig11632
Conc_Contig16701		Oost_Contig11633
Conc_Contig16704		Oost_Contig11634
Conc_Contig16708		Oost_Contig11669
Conc_Contig16709		Oost_Contig11682
Conc_Contig16723		Oost_Contig11686
Conc_Contig16728		Oost_Contig11688
Conc_Contig16729		Oost_Contig11689
Conc_Contig16733		Oost_Contig11690
Conc_Contig16760		Oost_Contig11691
Conc_Contig16763		Oost_Contig11692
Conc_Contig16767		Oost_Contig11693
Conc_Contig16768		Oost_Contig11698
Conc_Contig16775		Oost_Contig11699
Conc_Contig16778		Oost_Contig11700
Conc_Contig16781		Oost_Contig11701
Conc_Contig16782		Oost_Contig11702
Conc_Contig16792		Oost_Contig11704
Conc_Contig16797		Oost_Contig11713
Conc_Contig16798		Oost_Contig11714
Conc_Contig16801		Oost_Contig11715
Conc_Contig16814		Oost_Contig11717
Conc_Contig16826		Oost_Contig11718
Conc_Contig16831		Oost_Contig11720
Conc_Contig16832		Oost_Contig11723
Conc_Contig16835		Oost_Contig11724
Conc_Contig16845		Oost_Contig11728
Conc_Contig16853		Oost_Contig11731
Conc_Contig16855		Oost_Contig11735
Conc_Contig16856		Oost_Contig11736
Conc_Contig16858		Oost_Contig11737
Conc_Contig16859		Oost_Contig11756
Conc_Contig16861		Oost_Contig11757
Conc_Contig16863		Oost_Contig11758
Conc_Contig16865		Oost_Contig11759
Conc_Contig16881		Oost_Contig11764
Conc_Contig16895		Oost_Contig11765
Conc_Contig16898		Oost_Contig11766
Conc_Contig16903		Oost_Contig11776
Conc_Contig16904		Oost_Contig11777
Conc_Contig16926		Oost_Contig11781
Conc_Contig16934		Oost_Contig11782
Conc_Contig16935		Oost_Contig11783
Conc_Contig16936		Oost_Contig11784
Conc_Contig16950		Oost_Contig11785
Conc_Contig16957		Oost_Contig11787
Conc_Contig17037		Oost_Contig11788
Conc_Contig17053		Oost_Contig11816
Conc_Contig17061		Oost_Contig11824
Conc_Contig17066		Oost_Contig11858
Conc_Contig17071		Oost_Contig11860
Conc_Contig17074		Oost_Contig11861
Conc_Contig17077		Oost_Contig11862
Conc_Contig17081		Oost_Contig11863
Conc_Contig17093		Oost_Contig11864
Conc_Contig17095		Oost_Contig11873
Conc_Contig17100		Oost_Contig11882
Conc_Contig17111		Oost_Contig11883
Conc_Contig17113		Oost_Contig11890
Conc_Contig17115		Oost_Contig11891
Conc_Contig17119		Oost_Contig11892
Conc_Contig17120		Oost_Contig11893
Conc_Contig17135		Oost_Contig11894
Conc_Contig17144		Oost_Contig11897
Conc_Contig17156		Oost_Contig11913
Conc_Contig17166		Oost_Contig11914
Conc_Contig17168		Oost_Contig11928
Conc_Contig17179		Oost_Contig11929
Conc_Contig17196		Oost_Contig11930
Conc_Contig17206		Oost_Contig11931
Conc_Contig17233		Oost_Contig11932
Conc_Contig17236		Oost_Contig11933
Conc_Contig17271		Oost_Contig11934
Conc_Contig17274		Oost_Contig11939
Conc_Contig17277		Oost_Contig11940
Conc_Contig17280		Oost_Contig11957
Conc_Contig17281		Oost_Contig11958
Conc_Contig17287		Oost_Contig11960
Conc_Contig17293		Oost_Contig11977
Conc_Contig17294		Oost_Contig11978
Conc_Contig17299		Oost_Contig11979
Conc_Contig17303		Oost_Contig11980
Conc_Contig17308		Oost_Contig11981
Conc_Contig17317		Oost_Contig11982
Conc_Contig17325		Oost_Contig11991
Conc_Contig17336		Oost_Contig11997
Conc_Contig17339		Oost_Contig11998
Conc_Contig17340		Oost_Contig11999
Conc_Contig17344		Oost_Contig12000
Conc_Contig17347		Oost_Contig12001
Conc_Contig17352		Oost_Contig12002
Conc_Contig17357		Oost_Contig12003
Conc_Contig17375		Oost_Contig12014
Conc_Contig17388		Oost_Contig12017
Conc_Contig17391		Oost_Contig12018
Conc_Contig17392		Oost_Contig12028
Conc_Contig17404		Oost_Contig12047
Conc_Contig17407		Oost_Contig12053
Conc_Contig17413		Oost_Contig12059
Conc_Contig17421		Oost_Contig12060
Conc_Contig17425		Oost_Contig12061
Conc_Contig17426		Oost_Contig12062
Conc_Contig17438		Oost_Contig12063
Conc_Contig17445		Oost_Contig12074
Conc_Contig17448		Oost_Contig12075
Conc_Contig17456		Oost_Contig12076
Conc_Contig17462		Oost_Contig12077
Conc_Contig17496		Oost_Contig12080
Conc_Contig17502		Oost_Contig12085
Conc_Contig17503		Oost_Contig12089
Conc_Contig17517		Oost_Contig12090
Conc_Contig17537		Oost_Contig12091
Conc_Contig17543		Oost_Contig12104
Conc_Contig17544		Oost_Contig12106
Conc_Contig17547		Oost_Contig12107
Conc_Contig17548		Oost_Contig12108
Conc_Contig17556		Oost_Contig12109
Conc_Contig17557		Oost_Contig12112
Conc_Contig17561		Oost_Contig12113
Conc_Contig17570		Oost_Contig12114
Conc_Contig17572		Oost_Contig12115
Conc_Contig17582		Oost_Contig12116
Conc_Contig17595		Oost_Contig12117
Conc_Contig17605		Oost_Contig12118
Conc_Contig17626		Oost_Contig12119
Conc_Contig17632		Oost_Contig12120
Conc_Contig17633		Oost_Contig12128
Conc_Contig17635		Oost_Contig12129
Conc_Contig17654		Oost_Contig12130
Conc_Contig17657		Oost_Contig12141
Conc_Contig17658		Oost_Contig12142
Conc_Contig17665		Oost_Contig12143
Conc_Contig17682		Oost_Contig12144
Conc_Contig17687		Oost_Contig12145
Conc_Contig17705		Oost_Contig12146
Conc_Contig17712		Oost_Contig12147
Conc_Contig17731		Oost_Contig12148
Conc_Contig17735		Oost_Contig12149
Conc_Contig17741		Oost_Contig12168
Conc_Contig17742		Oost_Contig12171
Conc_Contig17754		Oost_Contig12174
Conc_Contig17762		Oost_Contig12176
Conc_Contig17765		Oost_Contig12191
Conc_Contig17782		Oost_Contig12193
Conc_Contig17809		Oost_Contig12194
Conc_Contig17815		Oost_Contig12195
Conc_Contig17829		Oost_Contig12196
Conc_Contig17831		Oost_Contig12197
Conc_Contig17850		Oost_Contig12198
Conc_Contig17864		Oost_Contig12205
Conc_Contig17868		Oost_Contig12215
Conc_Contig17869		Oost_Contig12220
Conc_Contig17874		Oost_Contig12221
Conc_Contig17886		Oost_Contig12222
Conc_Contig17902		Oost_Contig12223
Conc_Contig17905		Oost_Contig12224
Conc_Contig17919		Oost_Contig12225
Conc_Contig17922		Oost_Contig12231
Conc_Contig17945		Oost_Contig12232
Conc_Contig17952		Oost_Contig12234
Conc_Contig17964		Oost_Contig12235
Conc_Contig17966		Oost_Contig12238
Conc_Contig17967		Oost_Contig12239
Conc_Contig17982		Oost_Contig12240
Conc_Contig17983		Oost_Contig12242
Conc_Contig17992		Oost_Contig12243
Conc_Contig17994		Oost_Contig12244
Conc_Contig18007		Oost_Contig12250
Conc_Contig18009		Oost_Contig12255
Conc_Contig18014		Oost_Contig12256
Conc_Contig18023		Oost_Contig12257
Conc_Contig18024		Oost_Contig12258
Conc_Contig18026		Oost_Contig12260
Conc_Contig18054		Oost_Contig12261
Conc_Contig18075		Oost_Contig12265
Conc_Contig18076		Oost_Contig12266
Conc_Contig18077		Oost_Contig12267
Conc_Contig18078		Oost_Contig12273
Conc_Contig18082		Oost_Contig12274
Conc_Contig18084		Oost_Contig12283
Conc_Contig18085		Oost_Contig12285
Conc_Contig18086		Oost_Contig12286
Conc_Contig18089		Oost_Contig12292
Conc_Contig18090		Oost_Contig12294
Conc_Contig18099		Oost_Contig12295
Conc_Contig18105		Oost_Contig12300
Conc_Contig18106		Oost_Contig12301
Conc_Contig18107		Oost_Contig12302
Conc_Contig18122		Oost_Contig12303
Conc_Contig18135		Oost_Contig12304
Conc_Contig18136		Oost_Contig12305
Conc_Contig18137		Oost_Contig12306
Conc_Contig18138		Oost_Contig12308
Conc_Contig18139		Oost_Contig12311
Conc_Contig18140		Oost_Contig12313
Conc_Contig18144		Oost_Contig12314
Conc_Contig18145		Oost_Contig12315
Conc_Contig18148		Oost_Contig12330
Conc_Contig18158		Oost_Contig12349
Conc_Contig18159		Oost_Contig12362
Conc_Contig18160		Oost_Contig12363
Conc_Contig18167		Oost_Contig12364
Conc_Contig18168		Oost_Contig12366
Conc_Contig18170		Oost_Contig12367
Conc_Contig18171		Oost_Contig12368
Conc_Contig18172		Oost_Contig12369
Conc_Contig18175		Oost_Contig12370
Conc_Contig18176		Oost_Contig12371
Conc_Contig18181		Oost_Contig12374
Conc_Contig18183		Oost_Contig12380
Conc_Contig18192		Oost_Contig12393
Conc_Contig18193		Oost_Contig12413
Conc_Contig18198		Oost_Contig12414
Conc_Contig18202		Oost_Contig12426
Conc_Contig18203		Oost_Contig12430
Conc_Contig18204		Oost_Contig12434
Conc_Contig18205		Oost_Contig12435
Conc_Contig18207		Oost_Contig12437
Conc_Contig18227		Oost_Contig12438
Conc_Contig18231		Oost_Contig12444
Conc_Contig18233		Oost_Contig12447
Conc_Contig18240		Oost_Contig12469
Conc_Contig18241		Oost_Contig12470
Conc_Contig18244		Oost_Contig12471
Conc_Contig18248		Oost_Contig12488
Conc_Contig18254		Oost_Contig12493
Conc_Contig18258		Oost_Contig12495
Conc_Contig18260		Oost_Contig12499
Conc_Contig18262		Oost_Contig12521
Conc_Contig18265		Oost_Contig12522
Conc_Contig18274		Oost_Contig12523
Conc_Contig18275		Oost_Contig12532
Conc_Contig18283		Oost_Contig12537
Conc_Contig18285		Oost_Contig12538
Conc_Contig18286		Oost_Contig12539
Conc_Contig18288		Oost_Contig12540
Conc_Contig18289		Oost_Contig12541
Conc_Contig18290		Oost_Contig12542
Conc_Contig18291		Oost_Contig12543
Conc_Contig18292		Oost_Contig12544
Conc_Contig18293		Oost_Contig12549
Conc_Contig18294		Oost_Contig12550
Conc_Contig18295		Oost_Contig12557
Conc_Contig18299		Oost_Contig12574
Conc_Contig18300		Oost_Contig12577
Conc_Contig18303		Oost_Contig12581
Conc_Contig18304		Oost_Contig12582
Conc_Contig18307		Oost_Contig12583
Conc_Contig18349		Oost_Contig12584
Conc_Contig18355		Oost_Contig12593
Conc_Contig18357		Oost_Contig12594
Conc_Contig18358		Oost_Contig12595
Conc_Contig18361		Oost_Contig12596
Conc_Contig18362		Oost_Contig12601
Conc_Contig18368		Oost_Contig12602
Conc_Contig18369		Oost_Contig12617
Conc_Contig18379		Oost_Contig12620
Conc_Contig18384		Oost_Contig12621
Conc_Contig18385		Oost_Contig12633
Conc_Contig18388		Oost_Contig12634
Conc_Contig18394		Oost_Contig12635
Conc_Contig18395		Oost_Contig12636
Conc_Contig18399		Oost_Contig12637
Conc_Contig18401		Oost_Contig12638
Conc_Contig18403		Oost_Contig12642
Conc_Contig18406		Oost_Contig12647
Conc_Contig18407		Oost_Contig12648
Conc_Contig18408		Oost_Contig12656
Conc_Contig18409		Oost_Contig12657
Conc_Contig18417		Oost_Contig12659
Conc_Contig18420		Oost_Contig12661
Conc_Contig18428		Oost_Contig12666
Conc_Contig18429		Oost_Contig12667
Conc_Contig18433		Oost_Contig12669
Conc_Contig18440		Oost_Contig12671
Conc_Contig18444		Oost_Contig12674
Conc_Contig18445		Oost_Contig12675
Conc_Contig18450		Oost_Contig12676
Conc_Contig18452		Oost_Contig12688
Conc_Contig18462		Oost_Contig12695
Conc_Contig18468		Oost_Contig12703
Conc_Contig18469		Oost_Contig12704
Conc_Contig18470		Oost_Contig12711
Conc_Contig18472		Oost_Contig12712
Conc_Contig18474		Oost_Contig12713
Conc_Contig18476		Oost_Contig12714
Conc_Contig18479		Oost_Contig12721
Conc_Contig18481		Oost_Contig12726
Conc_Contig18485		Oost_Contig12731
Conc_Contig18487		Oost_Contig12741
Conc_Contig18488		Oost_Contig12743
Conc_Contig18489		Oost_Contig12750
Conc_Contig18491		Oost_Contig12765
Conc_Contig18493		Oost_Contig12767
Conc_Contig18494		Oost_Contig12774
Conc_Contig18495		Oost_Contig12781
Conc_Contig18496		Oost_Contig12782
Conc_Contig18497		Oost_Contig12783
Conc_Contig18503		Oost_Contig12784
Conc_Contig18504		Oost_Contig12785
Conc_Contig18508		Oost_Contig12786
Conc_Contig18514		Oost_Contig12787
Conc_Contig18519		Oost_Contig12788
Conc_Contig18529		Oost_Contig12789
Conc_Contig18530		Oost_Contig12790
Conc_Contig18531		Oost_Contig12792
Conc_Contig18533		Oost_Contig12793
Conc_Contig18548		Oost_Contig12820
Conc_Contig18549		Oost_Contig12821
Conc_Contig18550		Oost_Contig12822
Conc_Contig18554		Oost_Contig12828
Conc_Contig18555		Oost_Contig12833
Conc_Contig18559		Oost_Contig12838
Conc_Contig18560		Oost_Contig12840
Conc_Contig18561		Oost_Contig12841
Conc_Contig18563		Oost_Contig12842
Conc_Contig18569		Oost_Contig12850
Conc_Contig18578		Oost_Contig12851
Conc_Contig18579		Oost_Contig12852
Conc_Contig18580		Oost_Contig12853
Conc_Contig18583		Oost_Contig12854
Conc_Contig18586		Oost_Contig12855
Conc_Contig18590		Oost_Contig12869
Conc_Contig18591		Oost_Contig12873
Conc_Contig18592		Oost_Contig12881
Conc_Contig18597		Oost_Contig12883
Conc_Contig18600		Oost_Contig12893
Conc_Contig18601		Oost_Contig12894
Conc_Contig18607		Oost_Contig12896
Conc_Contig18608		Oost_Contig12897
Conc_Contig18609		Oost_Contig12907
Conc_Contig18610		Oost_Contig12908
Conc_Contig18612		Oost_Contig12919
Conc_Contig18614		Oost_Contig12921
Conc_Contig18616		Oost_Contig12924
Conc_Contig18617		Oost_Contig12925
Conc_Contig18620		Oost_Contig12928
Conc_Contig18621		Oost_Contig12930
Conc_Contig18622		Oost_Contig12931
Conc_Contig18624		Oost_Contig12932
Conc_Contig18625		Oost_Contig12942
Conc_Contig18626		Oost_Contig12943
Conc_Contig18627		Oost_Contig12954
Conc_Contig18629		Oost_Contig12971
Conc_Contig18632		Oost_Contig12980
Conc_Contig18634		Oost_Contig12981
Conc_Contig18640		Oost_Contig12989
Conc_Contig18641		Oost_Contig12990
Conc_Contig18643		Oost_Contig12991
Conc_Contig18645		Oost_Contig12994
Conc_Contig18647		Oost_Contig12995
Conc_Contig18649		Oost_Contig13004
Conc_Contig18652		Oost_Contig13005
Conc_Contig18653		Oost_Contig13006
Conc_Contig18655		Oost_Contig13007
Conc_Contig18656		Oost_Contig13010
Conc_Contig18667		Oost_Contig13014
Conc_Contig18670		Oost_Contig13015
Conc_Contig18675		Oost_Contig13016
Conc_Contig18682		Oost_Contig13023
Conc_Contig18687		Oost_Contig13028
Conc_Contig18689		Oost_Contig13029
Conc_Contig18694		Oost_Contig13032
Conc_Contig18700		Oost_Contig13035
Conc_Contig18704		Oost_Contig13036
Conc_Contig18713		Oost_Contig13039
Conc_Contig18716		Oost_Contig13050
Conc_Contig18717		Oost_Contig13060
Conc_Contig18721		Oost_Contig13069
Conc_Contig18727		Oost_Contig13100
Conc_Contig18735		Oost_Contig13101
Conc_Contig18736		Oost_Contig13102
Conc_Contig18739		Oost_Contig13103
Conc_Contig18743		Oost_Contig13108
Conc_Contig18754		Oost_Contig13109
Conc_Contig18755		Oost_Contig13121
Conc_Contig18757		Oost_Contig13134
Conc_Contig18762		Oost_Contig13135
Conc_Contig18765		Oost_Contig13144
Conc_Contig18775		Oost_Contig13146
Conc_Contig18778		Oost_Contig13147
Conc_Contig18782		Oost_Contig13148
Conc_Contig18783		Oost_Contig13149
Conc_Contig18787		Oost_Contig13150
Conc_Contig18788		Oost_Contig13151
Conc_Contig18806		Oost_Contig13152
Conc_Contig18812		Oost_Contig13154
Conc_Contig18818		Oost_Contig13158
Conc_Contig18819		Oost_Contig13166
Conc_Contig18827		Oost_Contig13167
Conc_Contig18829		Oost_Contig13168
Conc_Contig18830		Oost_Contig13169
Conc_Contig18834		Oost_Contig13171
Conc_Contig18838		Oost_Contig13175
Conc_Contig18839		Oost_Contig13179
Conc_Contig18840		Oost_Contig13180
Conc_Contig18841		Oost_Contig13184
Conc_Contig18845		Oost_Contig13190
Conc_Contig18847		Oost_Contig13192
Conc_Contig18848		Oost_Contig13193
Conc_Contig18852		Oost_Contig13195
Conc_Contig18853		Oost_Contig13198
Conc_Contig18858		Oost_Contig13199
Conc_Contig18860		Oost_Contig13202
Conc_Contig18861		Oost_Contig13203
Conc_Contig18867		Oost_Contig13205
Conc_Contig18868		Oost_Contig13206
Conc_Contig18872		Oost_Contig13209
Conc_Contig18875		Oost_Contig13210
Conc_Contig18876		Oost_Contig13211
Conc_Contig18877		Oost_Contig13218
Conc_Contig18878		Oost_Contig13219
Conc_Contig18879		Oost_Contig13223
Conc_Contig18881		Oost_Contig13226
Conc_Contig18882		Oost_Contig13228
Conc_Contig18890		Oost_Contig13229
Conc_Contig18892		Oost_Contig13236
Conc_Contig18894		Oost_Contig13243
Conc_Contig18896		Oost_Contig13246
Conc_Contig18899		Oost_Contig13252
Conc_Contig18902		Oost_Contig13259
Conc_Contig18905		Oost_Contig13266
Conc_Contig18908		Oost_Contig13267
Conc_Contig18911		Oost_Contig13268
Conc_Contig18912		Oost_Contig13269
Conc_Contig18915		Oost_Contig13270
Conc_Contig18917		Oost_Contig13271
Conc_Contig18920		Oost_Contig13275
Conc_Contig18923		Oost_Contig13276
Conc_Contig18924		Oost_Contig13279
Conc_Contig18926		Oost_Contig13280
Conc_Contig18931		Oost_Contig13284
Conc_Contig18932		Oost_Contig13285
Conc_Contig18933		Oost_Contig13288
Conc_Contig18935		Oost_Contig13291
Conc_Contig18937		Oost_Contig13295
Conc_Contig18938		Oost_Contig13297
Conc_Contig18939		Oost_Contig13298
Conc_Contig18940		Oost_Contig13299
Conc_Contig18943		Oost_Contig13309
Conc_Contig18944		Oost_Contig13321
Conc_Contig18945		Oost_Contig13322
Conc_Contig18948		Oost_Contig13324
Conc_Contig18953		Oost_Contig13325
Conc_Contig18956		Oost_Contig13327
Conc_Contig18958		Oost_Contig13333
Conc_Contig18961		Oost_Contig13334
Conc_Contig18962		Oost_Contig13335
Conc_Contig18965		Oost_Contig13336
Conc_Contig18966		Oost_Contig13337
Conc_Contig18968		Oost_Contig13338
Conc_Contig18970		Oost_Contig13344
Conc_Contig18973		Oost_Contig13346
Conc_Contig18977		Oost_Contig13348
Conc_Contig18979		Oost_Contig13352
Conc_Contig18980		Oost_Contig13355
Conc_Contig18985		Oost_Contig13357
Conc_Contig18992		Oost_Contig13362
Conc_Contig18995		Oost_Contig13365
Conc_Contig18999		Oost_Contig13367
Conc_Contig19003		Oost_Contig13373
Conc_Contig19004		Oost_Contig13375
Conc_Contig19006		Oost_Contig13377
Conc_Contig19017		Oost_Contig13383
Conc_Contig19034		Oost_Contig13386
Conc_Contig19037		Oost_Contig13397
Conc_Contig19043		Oost_Contig13399
Conc_Contig19047		Oost_Contig13400
Conc_Contig19050		Oost_Contig13405
Conc_Contig19059		Oost_Contig13406
Conc_Contig19065		Oost_Contig13408
Conc_Contig19069		Oost_Contig13427
Conc_Contig19070		Oost_Contig13453
Conc_Contig19071		Oost_Contig13465
Conc_Contig19073		Oost_Contig13468
Conc_Contig19074		Oost_Contig13475
Conc_Contig19076		Oost_Contig13482
Conc_Contig19077		Oost_Contig13503
Conc_Contig19079		Oost_Contig13539
Conc_Contig19084		Oost_Contig13540
Conc_Contig19088		Oost_Contig13545
Conc_Contig19090		Oost_Contig13546
Conc_Contig19095		Oost_Contig13574
Conc_Contig19097		Oost_Contig13590
Conc_Contig19098		Oost_Contig13591
Conc_Contig19101		Oost_Contig13596
Conc_Contig19109		Oost_Contig13600
Conc_Contig19116		Oost_Contig13622
Conc_Contig19122		Oost_Contig13626
Conc_Contig19144		Oost_Contig13633
Conc_Contig19148		Oost_Contig13643
Conc_Contig19156		Oost_Contig13645
Conc_Contig19160		Oost_Contig13655
Conc_Contig19165		Oost_Contig13656
Conc_Contig19168		Oost_Contig13669
Conc_Contig19169		Oost_Contig13694
Conc_Contig19175		Oost_Contig13695
Conc_Contig19177		Oost_Contig13716
Conc_Contig19179		Oost_Contig13717
Conc_Contig19186		Oost_Contig13740
[truncated: 6,252 more rows]
