# Supplementary material for: Transcriptome analyses reveal protein and domain families that delineate stage-related development in the economically important parasitic nematodes, Ostertagia ostertagi and Cooperia oncophora
Source: BMC Genomics. 2013 Feb 22;14:118. doi: 10.1186/1471-2164-14-118 (PMC3599158; doi:10.1186/1471-2164-14-118)
Supplement: Additional file 4 — KEGG categorization of constitutively-expressed transcripts in C. oncophora. Description: Details of the KEGG matches for all constitutively-expressed transcripts in C. oncophora. [file 1471-2164-14-118-S4.xlsx]

## Sheet: AF3
Additional file 3. KEGG categorization of constitutively expressed transcripts in C. oncophora.
C. oncophora peptide	KO KEGG id	Major category	Pathway
Conc_Contig21822	K05741	Cellular Processes	Cell Motility
Conc_Contig27208	K01178	Metabolism	Carbohydrate Metabolism
Conc_Contig27569	K10747	Genetic Information Processing	Replication and Repair
Conc_Contig27826	K13184	Genetic Information Processing	Transcription
Conc_Contig18700	K14295	Genetic Information Processing	Translation
Conc_Contig25627	K01115	Metabolism	Lipid Metabolism
Conc_Contig23191	K05019	Genetic Information Processing	Translation
Conc_Contig03906	K13911	Organismal Systems	Digestive System
Conc_Contig14364	K12327	Organismal Systems	Circulatory System
Conc_Contig23431	K13093	Genetic Information Processing	Transcription
Conc_Contig24813	K02959	Genetic Information Processing	Translation
Conc_Contig20110	K12627	Genetic Information Processing	Transcription
Conc_Contig28289	K02943	Genetic Information Processing	Translation
Conc_Contig03426	K12735	Genetic Information Processing	Transcription
Conc_Contig28794	K13093	Genetic Information Processing	Transcription
Conc_Contig02652	K09479	Metabolism	Lipid Metabolism
Conc_Contig10215	K13025	Genetic Information Processing	Transcription
Conc_Contig00940	K12850	Genetic Information Processing	Transcription
Conc_Contig23318	K11984	Genetic Information Processing	Transcription
Conc_Contig00456	K13165	Genetic Information Processing	Transcription
Conc_Contig29132	K13093	Genetic Information Processing	Transcription
Conc_Contig03056	K04393	Environmental Information Processing	Signal Transduction
Conc_Contig29896	K09566	Genetic Information Processing	Transcription
Conc_Contig27734	K13093	Genetic Information Processing	Transcription
Conc_Contig04186	K13093	Genetic Information Processing	Transcription
Conc_Contig26879	K04523	Genetic Information Processing	Folding, Sorting and Degradation
Conc_Contig29674	K01528	Organismal Systems	Immune System
Conc_Contig06263	K00943	Metabolism	Nucleotide Metabolism
Conc_Contig03497	K13219	Genetic Information Processing	Transcription
Conc_Contig00532	K14396	Genetic Information Processing	Translation
Conc_Contig26778	K14323	Genetic Information Processing	Translation
Conc_Contig29972	K01178	Metabolism	Carbohydrate Metabolism
Conc_Contig29880	K13110	Genetic Information Processing	Transcription
Conc_Contig27309	K03111	Genetic Information Processing	Replication and Repair
Conc_Contig16458	K12846	Genetic Information Processing	Transcription
Conc_Contig27550	K12735	Genetic Information Processing	Transcription
Conc_Contig28370	K13093	Genetic Information Processing	Transcription
Conc_Contig03560	K13172	Genetic Information Processing	Transcription
Conc_Contig25354	K05019	Genetic Information Processing	Translation
Conc_Contig27087	K13192	Genetic Information Processing	Transcription
Conc_Contig26149	K12763	Cellular Processes	Cell Growth and Death
Conc_Contig22703	K06666	Cellular Processes	Cell Growth and Death
Conc_Contig03057	K04393	Environmental Information Processing	Signal Transduction
Conc_Contig29737	K01183	Metabolism	Carbohydrate Metabolism
Conc_Contig12295	K13173	Genetic Information Processing	Transcription
Conc_Contig04187	K13093	Genetic Information Processing	Transcription
Conc_Contig11177	K12846	Genetic Information Processing	Transcription
Conc_Contig24880	K13100	Genetic Information Processing	Transcription
Conc_Contig13029	K00415	Organismal Systems	Circulatory System
Conc_Contig28615	K04727	Cellular Processes	Cell Growth and Death
Conc_Contig00939	K12850	Genetic Information Processing	Transcription
Conc_Contig24639	K12811	Genetic Information Processing	Transcription
Conc_Contig27401	K13179	Genetic Information Processing	Transcription
Conc_Contig29899	K06666	Cellular Processes	Cell Growth and Death
Conc_Contig26547	K13172	Genetic Information Processing	Transcription
Conc_Contig25795	K13095	Genetic Information Processing	Transcription
Conc_Contig09032	K14396	Genetic Information Processing	Translation
Conc_Contig23499	K12586	Genetic Information Processing	Folding, Sorting and Degradation
Conc_Contig29946	K14000	Genetic Information Processing	Folding, Sorting and Degradation
Conc_Contig26912	K12885	Genetic Information Processing	Transcription
Conc_Contig14777	K00413	Organismal Systems	Circulatory System
Conc_Contig26851	K07187	Organismal Systems	Nervous System
Conc_Contig28857	K13172	Genetic Information Processing	Transcription
Conc_Contig09129	K12275	Genetic Information Processing	Folding, Sorting and Degradation
Conc_Contig08794	K04559	Human Diseases	Neurodegenerative Diseases
Conc_Contig26936	K13169	Genetic Information Processing	Transcription
Conc_Contig24964	K12886	Genetic Information Processing	Transcription
Conc_Contig22821	K13100	Genetic Information Processing	Transcription
