# Supplementary material for: Transcriptome analyses reveal protein and domain families that delineate stage-related development in the economically important parasitic nematodes, Ostertagia ostertagi and Cooperia oncophora
Source: BMC Genomics. 2013 Feb 22;14:118. doi: 10.1186/1471-2164-14-118 (PMC3599158; doi:10.1186/1471-2164-14-118)
Supplement: Additional file 5 — KEGG categorization of constitutively-expressed transcripts in O. ostertagi. Description: Details of the KEGG matches for all constitutively-expressed transcripts in O. ostertagi. [file 1471-2164-14-118-S5.xlsx]

## Sheet: AF4
Additional file 4. KEGG categorization of constitutively expressed transcripts in O. ostertagi.
O. ostertagi peptide	KO KEGG id	Major category	Pathway
Oost_Contig13862	K12478	Cellular Processes	Transport and Catabolism
Oost_Contig30374	K04727	Cellular Processes	Cell Growth and Death
Oost_Contig32641	K05746	Cellular Processes	Cell Motility
Oost_Contig18707	K02183	Environmental Information Processing	Signal Transduction
Oost_Contig24371	K06261	Environmental Information Processing	Signaling Molecules and Interaction
Oost_Contig06931	K02943	Genetic Information Processing	Translation
Oost_Contig33897	K13168	Genetic Information Processing	Transcription
Oost_Contig12550	K13165	Genetic Information Processing	Transcription
Oost_Contig17441	K14565	Genetic Information Processing	Translation
Oost_Contig02486	K14400	Genetic Information Processing	Translation
Oost_Contig24526	K12741	Genetic Information Processing	Transcription
Oost_Contig34150	K13093	Genetic Information Processing	Transcription
Oost_Contig19774	K12829	Genetic Information Processing	Transcription
Oost_Contig28563	K03094	Genetic Information Processing	Folding, Sorting and Degradation
Oost_Contig08014	K13219	Genetic Information Processing	Transcription
Oost_Contig01525	K02982	Genetic Information Processing	Translation
Oost_Contig25552	K03094	Genetic Information Processing	Folding, Sorting and Degradation
Oost_Contig27742	K12881	Genetic Information Processing	Transcription
Oost_Contig32312	K12879	Genetic Information Processing	Transcription
Oost_Contig01113	K13173	Genetic Information Processing	Transcription
Oost_Contig02487	K14400	Genetic Information Processing	Translation
Oost_Contig18143	K13171	Genetic Information Processing	Transcription
Oost_Contig22879	K12811	Genetic Information Processing	Transcription
Oost_Contig29875	K14405	Genetic Information Processing	Translation
Oost_Contig31319	K12822	Genetic Information Processing	Transcription
Oost_Contig29058	K13219	Genetic Information Processing	Transcription
Oost_Contig17440	K14565	Genetic Information Processing	Translation
Oost_Contig18756	K04571	Genetic Information Processing	Folding, Sorting and Degradation
Oost_Contig02943	K12886	Genetic Information Processing	Transcription
Oost_Contig31113	K13219	Genetic Information Processing	Transcription
Oost_Contig15818	K11131	Genetic Information Processing	Translation
Oost_Contig17639	K13149	Genetic Information Processing	Transcription
Oost_Contig21331	K14405	Genetic Information Processing	Translation
Oost_Contig00051	K13093	Genetic Information Processing	Transcription
Oost_Contig23039	K13098	Genetic Information Processing	Transcription
Oost_Contig32175	K13093	Genetic Information Processing	Transcription
Oost_Contig00077	K11984	Genetic Information Processing	Transcription
Oost_Contig16735	K10747	Genetic Information Processing	Replication and Repair
Oost_Contig08016	K13219	Genetic Information Processing	Transcription
Oost_Contig25304	K13219	Genetic Information Processing	Transcription
Oost_Contig08015	K13219	Genetic Information Processing	Transcription
Oost_Contig25818	K13165	Genetic Information Processing	Transcription
Oost_Contig32960	K13110	Genetic Information Processing	Transcription
Oost_Contig33076	K13169	Genetic Information Processing	Transcription
Oost_Contig30305	K14405	Genetic Information Processing	Translation
Oost_Contig27290	K14411	Genetic Information Processing	Translation
Oost_Contig29612	K13199	Genetic Information Processing	Transcription
Oost_Contig22234	K12886	Genetic Information Processing	Transcription
Oost_Contig34297	K12897	Genetic Information Processing	Transcription
Oost_Contig06361	K14651	Genetic Information Processing	Transcription
Oost_Contig33987	K14000	Genetic Information Processing	Folding, Sorting and Degradation
Oost_Contig08013	K14563	Genetic Information Processing	Translation
Oost_Contig03250	K13169	Genetic Information Processing	Transcription
Oost_Contig21963	K14563	Genetic Information Processing	Translation
Oost_Contig32880	K13173	Genetic Information Processing	Transcription
Oost_Contig28808	K13135	Genetic Information Processing	Transcription
Oost_Contig13540	K03106	Genetic Information Processing	Folding, Sorting and Degradation
Oost_Contig32313	K12822	Genetic Information Processing	Transcription
Oost_Contig00209	K14201	Human Diseases	Infectious Diseases
Oost_Contig10199	K03884	Metabolism	Energy Metabolism
Oost_Contig30642	K01873	Metabolism	Amino Acid Metabolism
Oost_Contig29181	K03006	Metabolism	Nucleotide Metabolism
Oost_Contig34773	K01178	Metabolism	Carbohydrate Metabolism
Oost_Contig08426	K01079	Metabolism	Energy Metabolism
Oost_Contig08427	K01079	Metabolism	Energy Metabolism
Oost_Contig15363	K03884	Metabolism	Energy Metabolism
Oost_Contig25998	K01934	Metabolism	Metabolism of Cofactors and Vitamins
Oost_Contig28368	K14721	Metabolism	Nucleotide Metabolism
Oost_Contig08845	K01514	Metabolism	Nucleotide Metabolism
Oost_Contig31016	K01079	Metabolism	Energy Metabolism
Oost_Contig13039	K00902	Metabolism	Glycan Biosynthesis and Metabolism
Oost_Contig20076	K03884	Metabolism	Energy Metabolism
Oost_Contig09870	K04952	Organismal Systems	Sensory System
Oost_Contig29143	K01540	Organismal Systems	Digestive System
Oost_Contig24214	K01540	Organismal Systems	Digestive System
Oost_Contig30051	K02184	Organismal Systems	Development
Oost_Contig27543	K12327	Organismal Systems	Circulatory System
Oost_Contig25068	K14211	Organismal Systems	Digestive System
Oost_Contig28370	K00419	Organismal Systems	Circulatory System
