# Supplementary material for: Transcriptome analyses reveal protein and domain families that delineate stage-related development in the economically important parasitic nematodes, Ostertagia ostertagi and Cooperia oncophora
Source: BMC Genomics. 2013 Feb 22;14:118. doi: 10.1186/1471-2164-14-118 (PMC3599158; doi:10.1186/1471-2164-14-118)
Supplement: Additional file 6 — InterPro annotation of C. oncophora peptides. Description: Annotation based upon InterPro of all C. oncophora peptides. [file 1471-2164-14-118-S6.xlsx]

## Sheet: AF6
Additional file 6. InterPro annotation of O. ostertagi peptides.
Contig_id	Interpro_id	Pfam	GO:Molecular Function	GO:Cellular Function	GO:Biological Function
Oost_Contig00001	IPR002557	PF01607	GO:0008061	GO:0005576	GO:0006030
Oost_Contig00002	IPR003689	PF02535	GO:0046873	GO:0016020	GO:0055085 GO:0030001
Oost_Contig00004	IPR003958 IPR009072	PF00808	GO:0003677 GO:0043565	GO:0005622
Oost_Contig00005	IPR002035	PF00092	GO:0005515
Oost_Contig00006	IPR001159 IPR014720 IPR000467	PF01585 PF00035	GO:0003723 GO:0003725 GO:0003676	GO:0005622
Oost_Contig00007	IPR000719 IPR001245 IPR020635 IPR011009	PF07714	GO:0005524 GO:0004672		GO:0006468
Oost_Contig00008	IPR019152	PF09755
Oost_Contig00012	IPR019786 IPR013083 IPR001965 IPR011011 IPR019787	PF00628	GO:0005515 GO:0008270
Oost_Contig00013	IPR000742 IPR013032		GO:0005515
Oost_Contig00014	IPR019002	PF09420
Oost_Contig00015	IPR007087		GO:0008270	GO:0005622
Oost_Contig00016	IPR023578 IPR008937 IPR000651	PF00618	GO:0005085	GO:0005622	GO:0051056 GO:0007264
Oost_Contig00017	IPR015461 IPR005016	PF03348		GO:0016020
Oost_Contig00019	IPR012816	PF08719
Oost_Contig00020	IPR006896	PF04811		GO:0030127	GO:0006888 GO:0006886
Oost_Contig00021	IPR007949	PF05285
Oost_Contig00022	IPR021966	PF12108
Oost_Contig00024	IPR008974		GO:0005515
Oost_Contig00025	IPR018391 IPR011047
Oost_Contig00026	IPR018391 IPR011047
Oost_Contig00027	IPR015424 IPR004839 IPR004838 IPR000796 IPR015421	PF00155	GO:0008483 GO:0030170 GO:0003824		GO:0006520 GO:0009058
Oost_Contig00028	IPR013763
Oost_Contig00030	IPR006652 IPR015915	PF01344	GO:0005515
Oost_Contig00031	IPR016040 IPR002347 IPR002198	PF00106	GO:0016491 GO:0005488		GO:0055114 GO:0008152
Oost_Contig00032	IPR000742 IPR013032		GO:0005515
Oost_Contig00034	IPR001781 IPR001478	PF00412	GO:0005515 GO:0008270
Oost_Contig00036	IPR011046 IPR019782 IPR019775 IPR017986 IPR015943 IPR001680 IPR019781 IPR020472	PF00400	GO:0005515
Oost_Contig00037	IPR000300 IPR005135	PF03372	GO:0004437
Oost_Contig00038	IPR001436 IPR002068 IPR008978	PF00011			GO:0009408
Oost_Contig00039	IPR013785 IPR006982	PF04898	GO:0015930 GO:0003824		GO:0006807 GO:0008152 GO:0055114
Oost_Contig00040	IPR002073				GO:0007165
Oost_Contig00042	IPR007122 IPR015628		GO:0003779
Oost_Contig00044	IPR001452 IPR007223	PF00018 PF04088	GO:0005515	GO:0016021 GO:0005777
Oost_Contig00047	IPR000555	PF01398	GO:0005515
Oost_Contig00056	IPR002172 IPR023415	PF00057	GO:0005515
Oost_Contig00059	IPR023214
Oost_Contig00073	IPR003395	PF02463	GO:0005524	GO:0005694
Oost_Contig00074	IPR003598 IPR007110 IPR013783 IPR013098	PF07679	GO:0005515
Oost_Contig00075	IPR000095	PF00786	GO:0005515
Oost_Contig00076	IPR007471	PF04376	GO:0004057		GO:0016598
Oost_Contig00078	IPR001369 IPR000845 IPR011268	PF01048	GO:0004731 GO:0003824		GO:0009116
Oost_Contig00079	IPR001594	PF01529	GO:0008270
Oost_Contig00081	IPR006640	PF10263
Oost_Contig00085	IPR004882	PF03194
Oost_Contig00086	IPR003585 IPR001050	PF01034	GO:0008092	GO:0016020
Oost_Contig00087	IPR003169	PF02213	GO:0005515
Oost_Contig00089	IPR009071 IPR000910	PF00505	GO:0003677 GO:0005515
Oost_Contig00092	IPR011989 IPR016024		GO:0005488
Oost_Contig00093	IPR006688 IPR005225 IPR003579 IPR006687 IPR006689	PF00025	GO:0005525	GO:0005622	GO:0015031 GO:0007264 GO:0006886
Oost_Contig00095	IPR013547	PF08336	GO:0004656	GO:0005783	GO:0055114
Oost_Contig00096	IPR000504 IPR012677	PF00076	GO:0000166 GO:0003676
Oost_Contig00099	IPR008962 IPR000535	PF00635	GO:0005198
Oost_Contig00100	IPR013785 IPR000644	PF00571	GO:0005515 GO:0003824		GO:0008152
Oost_Contig00101	IPR013785 IPR001754 IPR011060	PF00215	GO:0004590 GO:0003824		GO:0006207 GO:0008152
Oost_Contig00103	IPR003406	PF02485	GO:0008375	GO:0016020
Oost_Contig00104	IPR011991 IPR005819 IPR005818	PF00538	GO:0003677	GO:0000786 GO:0005634	GO:0006334
Oost_Contig00117	IPR001664 IPR016044 IPR001322	PF00038 PF00932	GO:0005198
Oost_Contig00124	IPR000571	PF00642	GO:0003676 GO:0008270
Oost_Contig00125	IPR018247 IPR018249 IPR011992		GO:0005509
Oost_Contig00130	IPR019782 IPR011046 IPR017986 IPR015943 IPR001680 IPR019781	PF00400	GO:0005515
Oost_Contig00131	IPR000571 IPR000504 IPR012677 IPR009145	PF00642	GO:0000166 GO:0003723 GO:0003676 GO:0008270	GO:0005634
Oost_Contig00132	IPR016027 IPR012340
Oost_Contig00133	IPR003959 IPR020793	PF00004	GO:0005524	GO:0000808 GO:0005634	GO:0006260
Oost_Contig00134	IPR014854	PF08743
Oost_Contig00136	IPR007110		GO:0005515
Oost_Contig00140	IPR003307 IPR016024 IPR016021		GO:0005488		GO:0016070
Oost_Contig00141	IPR007587
Oost_Contig00142	IPR016196
Oost_Contig00143	IPR015700 IPR007080	PF04997	GO:0003677 GO:0008270 GO:0003899 GO:0032549	GO:0005634
Oost_Contig00145	IPR015847 IPR001247 IPR020568	PF03725 PF01138	GO:0003723		GO:0006396
Oost_Contig00147	IPR000873	PF00501	GO:0003824		GO:0008152
Oost_Contig00149	IPR011046 IPR019775 IPR017986 IPR001680 IPR015943 IPR019781	PF00400	GO:0005515
Oost_Contig00152	IPR000241	PF01170
Oost_Contig00153	IPR011545 IPR014001	PF00270	GO:0005524 GO:0008026 GO:0003676
Oost_Contig00154	IPR014812	PF08700
Oost_Contig00155	IPR007583 IPR001478	PF04495	GO:0005515
Oost_Contig00157	IPR009091 IPR000408
Oost_Contig00159	IPR020846 IPR011701 IPR016196	PF07690		GO:0016021	GO:0055085
Oost_Contig00161	IPR007852	PF05179
Oost_Contig00162	IPR007051	PF04968
Oost_Contig00164	IPR005135	PF03372
Oost_Contig00166	IPR007848 IPR010233	PF05175	GO:0008168		GO:0006744
Oost_Contig00167	IPR000504 IPR012677	PF00076	GO:0000166 GO:0003676
Oost_Contig00168	IPR017441 IPR000719 IPR002290 IPR020635 IPR017442 IPR011009	PF00069	GO:0004674 GO:0004672 GO:0005524		GO:0006468
Oost_Contig00169	IPR022159 IPR000467	PF01585 PF12457	GO:0003676	GO:0005622
Oost_Contig00171	IPR003591 IPR001611	PF00560	GO:0005515
Oost_Contig00172	IPR004344	PF03133	GO:0004835		GO:0006464
Oost_Contig00173	IPR001452 IPR000219	PF00018	GO:0005089 GO:0005515	GO:0005622	GO:0035023
Oost_Contig00175	IPR001841 IPR018957 IPR013083	PF00097	GO:0005515 GO:0008270
Oost_Contig00178	IPR011701 IPR016196	PF07690		GO:0016021	GO:0055085
Oost_Contig00181	IPR012340 IPR016027
Oost_Contig00186	IPR001841 IPR018957 IPR013083	PF00097	GO:0005515 GO:0008270
Oost_Contig00188	IPR004328
Oost_Contig00194	IPR003165 IPR012337	PF02171	GO:0003676 GO:0005515
Oost_Contig00195	IPR011046 IPR015943		GO:0005515
Oost_Contig00197	IPR007087		GO:0008270	GO:0005622
Oost_Contig00198	IPR000812 IPR013150 IPR013763 IPR023486	PF00382	GO:0003743 GO:0030528 GO:0008270		GO:0006413
Oost_Contig00201	IPR019141	PF09741
Oost_Contig00202	IPR017906		GO:0016791		GO:0016311
Oost_Contig00204	IPR019024	PF09468		GO:0005634
Oost_Contig00208	IPR002934	PF01909	GO:0016779
Oost_Contig00210	IPR000990	PF00876		GO:0005921
Oost_Contig00214	IPR001863	PF01153	GO:0043395	GO:0005578 GO:0016020
Oost_Contig00215	IPR001763 IPR000751	PF00581	GO:0004725	GO:0005622	GO:0000087 GO:0006470
Oost_Contig00216	IPR020846 IPR005828 IPR016196	PF00083	GO:0022857	GO:0016021	GO:0055085
Oost_Contig00217	IPR018619	PF09790
Oost_Contig00219	IPR013783 IPR001298 IPR014756 IPR017868	PF00630	GO:0005515
Oost_Contig00220	IPR013783 IPR001298 IPR014756 IPR017868	PF00630	GO:0005515
Oost_Contig00222	IPR007316	PF04189	GO:0003743		GO:0006413
Oost_Contig00226	IPR018097 IPR000152 IPR013091 IPR006210 IPR001881 IPR000742 IPR013032	PF07645	GO:0005509 GO:0005515
Oost_Contig00228	IPR001567	PF01432	GO:0004222		GO:0006508
Oost_Contig00229	IPR001683	PF00787	GO:0005515 GO:0035091		GO:0007154
Oost_Contig00237	IPR007087		GO:0008270	GO:0005622
Oost_Contig00241	IPR000330	PF00176	GO:0003677 GO:0005524
Oost_Contig00242	IPR018967 IPR006622	PF09360		GO:0043231
Oost_Contig00245	IPR000949	PF01448
Oost_Contig00247	IPR009581
Oost_Contig00248	IPR008734 IPR008928 IPR011613	PF00723	GO:0003824 GO:0005516		GO:0005977 GO:0005976
Oost_Contig00252	IPR007255	PF04124
Oost_Contig00253	IPR017940 IPR011527 IPR001140	PF00664	GO:0005524	GO:0016021	GO:0055085 GO:0006810
Oost_Contig00254	IPR000331	PF02145	GO:0005096	GO:0005622	GO:0051056
Oost_Contig00255	IPR001849		GO:0005515
Oost_Contig00256	IPR016194 IPR005160		GO:0003677 GO:0004003 GO:0005488		GO:0006303
Oost_Contig00257	IPR011705	PF07707
Oost_Contig00258	IPR000504 IPR012677	PF00076	GO:0000166 GO:0003676
Oost_Contig00260	IPR003439	PF00005	GO:0016887 GO:0005524
Oost_Contig00277	IPR000719 IPR002290 IPR020635 IPR017442 IPR008271 IPR011009	PF00069	GO:0004674 GO:0005524 GO:0004672		GO:0006468
Oost_Contig00279	IPR019130	PF09726		GO:0016021
Oost_Contig00280	IPR018181 IPR001023 IPR013126	PF00012	GO:0005524
Oost_Contig00281	IPR018111 IPR004088	PF00013	GO:0003723
Oost_Contig00282	IPR016196
Oost_Contig00283	IPR009604	PF06741
Oost_Contig00284	IPR011704	PF07728	GO:0016887 GO:0005524
Oost_Contig00285	IPR019149	PF09752
Oost_Contig00287	IPR015880 IPR007087 IPR013087	PF00096	GO:0003676 GO:0008270	GO:0005622
Oost_Contig00290	IPR016009 IPR007356	PF01746
Oost_Contig00291	IPR001202	PF00397	GO:0005515
Oost_Contig00293	IPR005485 IPR005484	PF00861	GO:0008097 GO:0003735	GO:0005622 GO:0005840	GO:0006412
Oost_Contig00297	IPR003959 IPR003960 IPR015415	PF09336 PF00004	GO:0005524
Oost_Contig00303	IPR001296	PF00534			GO:0009058
Oost_Contig00305	IPR013993 IPR003126	PF02207	GO:0004842 GO:0008270
Oost_Contig00311	IPR001163 IPR010920 IPR006649	PF01423
Oost_Contig00312	IPR008927 IPR000304		GO:0016491 GO:0004735		GO:0055114 GO:0006561
Oost_Contig00314	IPR000462	PF01066		GO:0016020	GO:0008654
Oost_Contig00319	IPR014717 IPR014038 IPR018940 IPR001326	PF10587 PF00736	GO:0003746	GO:0005853	GO:0006414
Oost_Contig00320	IPR000504 IPR012677	PF00076	GO:0000166 GO:0003676
Oost_Contig00321	IPR000898	PF01231	GO:0020037
Oost_Contig00323	IPR023395
Oost_Contig00326	IPR011046 IPR011042		GO:0005515
Oost_Contig00328	IPR000719 IPR017442 IPR008271 IPR011009	PF00069	GO:0004674 GO:0005524 GO:0004672		GO:0006468
Oost_Contig00332	IPR001752	PF00225	GO:0003777 GO:0005524		GO:0007018
Oost_Contig00334	IPR001135 IPR014029	PF00346	GO:0051287 GO:0048038		GO:0055114
Oost_Contig00335	IPR000504 IPR012677	PF00076	GO:0000166 GO:0003676
Oost_Contig00336	IPR015940 IPR000449 IPR002833 IPR023476 IPR009060	PF01981 PF00627	GO:0005515 GO:0004045		GO:0006412
Oost_Contig00339	IPR012936	PF07970
Oost_Contig00340	IPR000195	PF00566	GO:0005097	GO:0005622	GO:0032313
Oost_Contig00342		PF11875
Oost_Contig00343	IPR008428	PF05679		GO:0032580
Oost_Contig00346	IPR010255 IPR002007 IPR019791	PF03098	GO:0004601 GO:0020037		GO:0006979 GO:0055114
Oost_Contig00348	IPR020846 IPR011701 IPR016196	PF07690		GO:0016021	GO:0055085
Oost_Contig00350	IPR023393 IPR001666	PF02121		GO:0005622	GO:0006810
Oost_Contig00354	IPR002919	PF01826
Oost_Contig00355	IPR002919	PF01826
Oost_Contig00356	IPR004087		GO:0003723
Oost_Contig00358	IPR020683 IPR002110	PF00023	GO:0005515
Oost_Contig00368	IPR019265	PF10036
Oost_Contig00371	IPR001806 IPR013753 IPR003579 IPR020851	PF00071	GO:0005525		GO:0015031 GO:0007264
Oost_Contig00372	IPR002017 IPR018159	PF00435	GO:0005515
Oost_Contig00373	IPR020846 IPR011701 IPR016196	PF07690		GO:0016021	GO:0055085
Oost_Contig00374	IPR011993		GO:0005515
Oost_Contig00375	IPR012335 IPR002109 IPR014025 IPR012336		GO:0009055 GO:0015035		GO:0045454
Oost_Contig00378	IPR023465 IPR023468 IPR015865	PF01687	GO:0008531		GO:0009231
Oost_Contig00379	IPR006029 IPR006201	PF02932		GO:0016021 GO:0016020	GO:0006811
Oost_Contig00386	IPR011989 IPR016024		GO:0005488
Oost_Contig00387	IPR001926	PF00291	GO:0030170 GO:0003824		GO:0008152
Oost_Contig00389	IPR002529 IPR011234	PF01557	GO:0003824		GO:0008152
Oost_Contig00392	IPR000504 IPR012677	PF00076	GO:0000166 GO:0003676
Oost_Contig00395	IPR009036 IPR000594 IPR016040	PF00899	GO:0003824 GO:0005488
Oost_Contig00397	IPR004101		GO:0016874 GO:0005524		GO:0009058
Oost_Contig00399	IPR003617 IPR017923	PF08711	GO:0003677 GO:0030528	GO:0005634
Oost_Contig00401	IPR000742 IPR013032		GO:0005515
Oost_Contig00402	IPR011644 IPR007194	PF04051	GO:0020037 GO:0004383		GO:0006182
Oost_Contig00404	IPR013783
Oost_Contig00408	IPR004122	PF02961	GO:0003677
Oost_Contig00415	IPR001128	PF00067	GO:0009055 GO:0020037 GO:0005506
Oost_Contig00420	IPR001433 IPR001709 IPR001834	PF00175	GO:0016491		GO:0055114
Oost_Contig00421	IPR014756 IPR003172	PF02221
Oost_Contig00422	IPR001441	PF01255
Oost_Contig00423	IPR006287 IPR002818	PF01965
Oost_Contig00425	IPR001159 IPR014720	PF00035	GO:0003723 GO:0003725	GO:0005622
Oost_Contig00428	IPR000242	PF00102	GO:0004725		GO:0006470
Oost_Contig00431	IPR015424 IPR000192 IPR015422 IPR015421	PF00266	GO:0030170 GO:0003824		GO:0008152
Oost_Contig00432	IPR013178	PF08214
Oost_Contig00435	IPR001534	PF01060		GO:0005615
Oost_Contig00438	IPR007052 IPR007699 IPR008978 IPR017447	PF04969 PF05002
Oost_Contig00450	IPR005746 IPR012335 IPR017936 IPR012336 IPR013766 IPR017937	PF00085	GO:0009055 GO:0015035		GO:0006662 GO:0045454
Oost_Contig00453	IPR001245 IPR011009	PF07714	GO:0004672		GO:0006468
Oost_Contig00462	IPR000933 IPR016286 IPR017853 IPR013781	PF01120	GO:0004560 GO:0003824 GO:0043169		GO:0005975 GO:0006004
Oost_Contig00465	IPR018111 IPR004088	PF00013	GO:0003723
Oost_Contig00466	IPR007262	PF04133
Oost_Contig00467	IPR002842	PF01991			GO:0015991
Oost_Contig00468	IPR004839 IPR015424 IPR015422 IPR015421	PF00155	GO:0030170 GO:0003824		GO:0009058
Oost_Contig00472	IPR007529	PF04438
Oost_Contig00473	IPR008997 IPR000772	PF00652
Oost_Contig00475	IPR007871	PF05206	GO:0008168		GO:0008033
Oost_Contig00476	IPR018392 IPR002482	PF01476			GO:0016998
Oost_Contig00479	IPR000719 IPR002290 IPR017442 IPR011009 IPR008271	PF00069	GO:0004674 GO:0005524 GO:0004672		GO:0006468
Oost_Contig00480	IPR002921	PF01764	GO:0004806		GO:0006629
Oost_Contig00484	IPR013783 IPR013098	PF07679
Oost_Contig00487	IPR011993 IPR001849		GO:0005515
Oost_Contig00488	IPR015712 IPR007641	PF04560	GO:0003677 GO:0003899 GO:0032549
Oost_Contig00491	IPR003439	PF00005	GO:0016887 GO:0005524
Oost_Contig00495	IPR001019	PF00503	GO:0019001 GO:0004871		GO:0007186
Oost_Contig00496	IPR011990 IPR013026		GO:0005515 GO:0005488
Oost_Contig00498	IPR000164 IPR009072 IPR007125	PF00125	GO:0003677	GO:0000786	GO:0006334
Oost_Contig00505	IPR010401	PF06202			GO:0005978
Oost_Contig00506	IPR011146 IPR001310 IPR011151	PF11969	GO:0003824
Oost_Contig00507	IPR002569	PF01625			GO:0019538 GO:0055114
Oost_Contig00510	IPR004443	PF03853
Oost_Contig00511	IPR006214	PF01027
Oost_Contig00512	IPR017998 IPR002423 IPR012719 IPR002194	PF00118	GO:0051082 GO:0005524		GO:0044267 GO:0006457
Oost_Contig00514	IPR000462	PF01066		GO:0016020	GO:0008654
Oost_Contig00515	IPR019424	PF10320
Oost_Contig00517	IPR005828 IPR016196	PF00083	GO:0022857	GO:0016021	GO:0055085
Oost_Contig00518	IPR017862 IPR004015	PF02731		GO:0005681
Oost_Contig00519	IPR000834	PF00246	GO:0008270 GO:0004181		GO:0006508
Oost_Contig00526	IPR002123	PF01553	GO:0008415		GO:0008152
Oost_Contig00529	IPR007915	PF05251
Oost_Contig00531	IPR022673 IPR001312	PF03727	GO:0005524		GO:0005975
Oost_Contig00532	IPR023079 IPR020548 IPR000146	PF00316	GO:0042578		GO:0005975
Oost_Contig00534	IPR000873	PF00501	GO:0003824		GO:0008152
Oost_Contig00536	IPR007529	PF04438
Oost_Contig00541	IPR003307 IPR016024 IPR016021	PF02020	GO:0005488		GO:0016070
Oost_Contig00544	IPR009613	PF06762
Oost_Contig00555	IPR019156	PF09759
Oost_Contig00556	IPR002913 IPR023393	PF01852
Oost_Contig00557	IPR016040 IPR002225	PF01073	GO:0003854 GO:0005488		GO:0006694
Oost_Contig00560	IPR005303	PF03476
Oost_Contig00561	IPR011685	PF07766
Oost_Contig00562	IPR006090 IPR006091 IPR009075	PF00441	GO:0003995		GO:0055114
Oost_Contig00567	IPR001128		GO:0009055 GO:0020037 GO:0005506
Oost_Contig00570	IPR014748
Oost_Contig00579	IPR000307 IPR023803	PF00886	GO:0003735	GO:0005622 GO:0005840	GO:0006412
Oost_Contig00588	IPR019330	PF10185
Oost_Contig00589	IPR009036 IPR000594 IPR016040	PF00899	GO:0003824 GO:0005488
Oost_Contig00593	IPR001506	PF01400	GO:0004222		GO:0006508
Oost_Contig00598	IPR006993 IPR012335 IPR012336	PF04908
Oost_Contig00600	IPR008632	PF05823	GO:0008289
Oost_Contig00604	IPR002468 IPR000994 IPR001714	PF00557	GO:0008235 GO:0004177		GO:0006508 GO:0009987
Oost_Contig00612	IPR004087 IPR018111 IPR004088	PF00013	GO:0003723
Oost_Contig00613	IPR000719 IPR002290 IPR008266 IPR020635 IPR001245 IPR011009	PF07714	GO:0004674 GO:0004713 GO:0005524 GO:0004672		GO:0006468
Oost_Contig00614	IPR006461	PF04749
Oost_Contig00617	IPR008971 IPR002939 IPR001305	PF01556 PF00684	GO:0051082 GO:0031072		GO:0006457
Oost_Contig00618	IPR005609	PF03911
Oost_Contig00622	IPR003598 IPR007110 IPR013783 IPR020901 IPR003599 IPR013098 IPR002223	PF00014 PF07679	GO:0005515 GO:0004867
Oost_Contig00627	IPR002067 IPR023395 IPR018108	PF00153	GO:0005488	GO:0005743	GO:0055085 GO:0006810
Oost_Contig00628	IPR001806 IPR003579 IPR013753 IPR020851 IPR003577	PF00071	GO:0005525	GO:0005622	GO:0015031 GO:0007264
Oost_Contig00629	IPR001548	PF01401	GO:0008241 GO:0008237	GO:0016020	GO:0006508
Oost_Contig00633	IPR005607	PF03909
Oost_Contig00634	IPR010221 IPR012674 IPR011038		GO:0005488
Oost_Contig00635	IPR008160	PF01391
Oost_Contig00636	IPR017452 IPR000276	PF00001		GO:0016021	GO:0007186
Oost_Contig00638	IPR021418	PF11262
Oost_Contig00639	IPR021418	PF11262
Oost_Contig00641	IPR002616	PF01702	GO:0008479		GO:0008616 GO:0006400
Oost_Contig00643	IPR000597 IPR009000	PF00297	GO:0003735	GO:0005622 GO:0005840	GO:0006412
Oost_Contig00651	IPR001078 IPR023213	PF00198	GO:0008415		GO:0008152
Oost_Contig00653	IPR023796 IPR000215	PF00079	GO:0004867
Oost_Contig00655	IPR001650	PF00271	GO:0005524 GO:0004386 GO:0003676
Oost_Contig00658	IPR000237	PF01465	GO:0005515
Oost_Contig00660	IPR007965	PF05301	GO:0019799
Oost_Contig00661	IPR009332	PF06179	GO:0016455	GO:0016592	GO:0006357
Oost_Contig00662	IPR006676 IPR006677 IPR011856	PF01974	GO:0000213 GO:0003676 GO:0004518
Oost_Contig00664	IPR000560	PF00328	GO:0003993
Oost_Contig00666	IPR000504 IPR012677	PF00076	GO:0000166 GO:0003676
Oost_Contig00667	IPR001930				GO:0006508
Oost_Contig00668	IPR010918	PF02769
Oost_Contig00672	IPR009613	PF06762
Oost_Contig00677	IPR023418 IPR023416 IPR014306 IPR000895	PF00576			GO:0006810
Oost_Contig00681	IPR022353
Oost_Contig00682	IPR000719 IPR017442 IPR011009	PF00069	GO:0005524 GO:0004672		GO:0006468
Oost_Contig00684	IPR006214
Oost_Contig00685	IPR013121	PF08030
Oost_Contig00693	IPR013128 IPR015643 IPR000668 IPR000169	PF00112	GO:0004197 GO:0008234		GO:0006508
Oost_Contig00697	IPR009007 IPR021109 IPR001461 IPR001969	PF00026	GO:0004190		GO:0006508
Oost_Contig00698	IPR015155	PF09070
Oost_Contig00699	IPR001750	PF00361	GO:0008137		GO:0042773 GO:0055114
Oost_Contig00700	IPR001279	PF00753	GO:0016787
Oost_Contig00701	IPR021109 IPR009007 IPR001461 IPR001969	PF00026	GO:0004190		GO:0006508
Oost_Contig00703	IPR009050 IPR000971 IPR012292	PF00042	GO:0019825 GO:0020037 GO:0005506		GO:0015671
Oost_Contig00704	IPR001283 IPR014044	PF00188
Oost_Contig00705	IPR001506 IPR006026	PF01400	GO:0004222 GO:0008270 GO:0008237		GO:0006508
Oost_Contig00706	IPR016135 IPR000608 IPR023313	PF00179	GO:0016881
Oost_Contig00707	IPR002035	PF00092	GO:0005515
Oost_Contig00711	IPR001694	PF00146		GO:0016020	GO:0055114
Oost_Contig00712	IPR001694 IPR018086	PF00146		GO:0016020	GO:0055114
Oost_Contig00713	IPR001694	PF00146		GO:0016020	GO:0055114
Oost_Contig00714	IPR001750 IPR003918	PF00361	GO:0008137		GO:0042773 GO:0055114
Oost_Contig00720	IPR008979 IPR010400	PF06201
Oost_Contig00722	IPR007110 IPR013783 IPR003599 IPR008957 IPR013098	PF07679	GO:0005515
Oost_Contig00743	IPR001436 IPR002068 IPR008978	PF00011			GO:0009408
Oost_Contig00744	IPR001436 IPR002068 IPR008978	PF00011			GO:0009408
Oost_Contig00745	IPR001436 IPR002068 IPR008978	PF00011			GO:0009408
Oost_Contig00747	IPR001436 IPR002068 IPR008978	PF00011			GO:0009408
Oost_Contig00748	IPR001436 IPR002068 IPR008978	PF00011			GO:0009408
Oost_Contig00749	IPR001506 IPR006026	PF01400	GO:0004222 GO:0008270 GO:0008237		GO:0006508
Oost_Contig00750	IPR001506 IPR006026	PF01400	GO:0004222 GO:0008270 GO:0008237		GO:0006508
Oost_Contig00751	IPR001506 IPR013032	PF01400	GO:0004222		GO:0006508
Oost_Contig00752	IPR001506 IPR013032	PF01400	GO:0004222		GO:0006508
Oost_Contig00753	IPR001534	PF01060		GO:0005615
Oost_Contig00754	IPR001534	PF01060		GO:0005615
Oost_Contig00755	IPR001534	PF01060		GO:0005615
Oost_Contig00756	IPR001534	PF01060		GO:0005615
Oost_Contig00757	IPR001534	PF01060		GO:0005615
Oost_Contig00758	IPR001534	PF01060		GO:0005615
Oost_Contig00759	IPR001534	PF01060		GO:0005615
Oost_Contig00760	IPR001506 IPR006026	PF01400	GO:0004222 GO:0008270 GO:0008237		GO:0006508
Oost_Contig00761	IPR001506 IPR006026	PF01400	GO:0004222 GO:0008270 GO:0008237		GO:0006508
Oost_Contig00762	IPR009050 IPR000971 IPR012292	PF00042	GO:0019825 GO:0020037 GO:0005506		GO:0015671
Oost_Contig00763	IPR001506 IPR006026	PF01400	GO:0004222 GO:0008270 GO:0008237		GO:0006508
Oost_Contig00764	IPR001506 IPR006026	PF01400	GO:0004222 GO:0008270 GO:0008237		GO:0006508
Oost_Contig00765	IPR001506 IPR013032	PF01400	GO:0004222		GO:0006508
Oost_Contig00766	IPR001506 IPR013032	PF01400	GO:0004222		GO:0006508
Oost_Contig00767	IPR001506 IPR013032	PF01400	GO:0004222		GO:0006508
Oost_Contig00775	IPR001534	PF01060		GO:0005615
Oost_Contig00776	IPR001534	PF01060		GO:0005615
Oost_Contig00777	IPR001534	PF01060		GO:0005615
Oost_Contig00778	IPR001534	PF01060		GO:0005615
Oost_Contig00780	IPR004000	PF00022
Oost_Contig00781	IPR001283 IPR014044	PF00188
Oost_Contig00787	IPR001534	PF01060		GO:0005615
Oost_Contig00788	IPR001926	PF00291	GO:0030170 GO:0003824		GO:0008152
Oost_Contig00789	IPR019956 IPR019954 IPR000626 IPR019955	PF00240	GO:0005515
Oost_Contig00790	IPR001441	PF01255
Oost_Contig00797	IPR001882 IPR011053 IPR000089	PF00364
Oost_Contig00798	IPR001882 IPR011053 IPR000089	PF00364
Oost_Contig00810	IPR018244 IPR002413 IPR001283 IPR014044	PF00188		GO:0005576
Oost_Contig00811	IPR018244 IPR002413 IPR001283 IPR014044	PF00188		GO:0005576
Oost_Contig00812	IPR018244 IPR002413 IPR001283 IPR014044	PF00188		GO:0005576
Oost_Contig00813	IPR001506 IPR006026	PF01400	GO:0004222 GO:0008270 GO:0008237		GO:0006508
Oost_Contig00814	IPR008658	PF05804	GO:0019894	GO:0005871
Oost_Contig00827	IPR021911	PF12037
Oost_Contig00828	IPR003959	PF00004	GO:0005524
Oost_Contig00833	IPR013869	PF08560
Oost_Contig00834	IPR000583 IPR017932	PF00310			GO:0008152
Oost_Contig00835	IPR001352 IPR023160 IPR012337	PF01351	GO:0003723 GO:0004523 GO:0003676
Oost_Contig00836	IPR001352 IPR012337 IPR023160	PF01351	GO:0003723 GO:0004523 GO:0003676
Oost_Contig00841	IPR018240 IPR001392 IPR008968 IPR015629 IPR011012	PF00928	GO:0005515	GO:0030132 GO:0030131	GO:0016192 GO:0006886 GO:0006810
Oost_Contig00848	IPR010935	PF06470	GO:0005524 GO:0005515	GO:0005694	GO:0051276
Oost_Contig00852	IPR009050 IPR012292		GO:0020037 GO:0019825 GO:0005506		GO:0015671
Oost_Contig00853	IPR009050 IPR012292		GO:0020037 GO:0019825 GO:0005506		GO:0015671
Oost_Contig00854	IPR009050 IPR012292		GO:0020037 GO:0019825 GO:0005506		GO:0015671
Oost_Contig00858	IPR015717 IPR009038	PF01105		GO:0016021	GO:0006810
Oost_Contig00862	IPR014939	PF08839
Oost_Contig00867	IPR000859
Oost_Contig00868	IPR003016 IPR011053 IPR000089	PF00364
Oost_Contig00869	IPR003016 IPR011053 IPR000089	PF00364
Oost_Contig00870	IPR012677		GO:0000166
Oost_Contig00871	IPR012677		GO:0000166
Oost_Contig00872	IPR012677		GO:0000166
Oost_Contig00873	IPR012677		GO:0000166
Oost_Contig00874	IPR012677		GO:0000166
Oost_Contig00875	IPR013032
Oost_Contig00885	IPR006549 IPR013954 IPR015636 IPR006551 IPR023214	PF08645
Oost_Contig00886	IPR006549 IPR013954 IPR015636 IPR023214	PF08645
Oost_Contig00887	IPR006549 IPR013954 IPR015636 IPR023214	PF08645
Oost_Contig00888	IPR006549 IPR013954 IPR015636 IPR023214	PF08645
Oost_Contig00889	IPR002035		GO:0005515
Oost_Contig00890	IPR002035		GO:0005515
Oost_Contig00892	IPR002557	PF01607	GO:0008061	GO:0005576	GO:0006030
Oost_Contig00893	IPR002557	PF01607	GO:0008061	GO:0005576	GO:0006030
Oost_Contig00905	IPR002018	PF00135
Oost_Contig00906	IPR019371	PF10241
Oost_Contig00907	IPR019371	PF10241
Oost_Contig00908	IPR019371	PF10241
Oost_Contig00912	IPR013780 IPR017853 IPR006048 IPR015902 IPR013781	PF02806	GO:0003824 GO:0043169		GO:0005975
Oost_Contig00913	IPR013780 IPR017853 IPR006048 IPR015902 IPR013781	PF02806	GO:0003824 GO:0043169		GO:0005975
Oost_Contig00914	IPR021999	PF12166
Oost_Contig00916	IPR009072 IPR003958	PF00808	GO:0003677 GO:0043565	GO:0005622
Oost_Contig00925	IPR000330	PF00176	GO:0003677 GO:0005524
Oost_Contig00926	IPR003392	PF02460	GO:0008158	GO:0016020
Oost_Contig00929	IPR000719 IPR002290 IPR017442 IPR008271 IPR011009	PF00069	GO:0004674 GO:0004672 GO:0005524		GO:0006468
Oost_Contig00930	IPR000719 IPR002290 IPR017442 IPR011009 IPR008271	PF00069	GO:0004674 GO:0005524 GO:0004672		GO:0006468
Oost_Contig00931	IPR020683 IPR002110	PF00023	GO:0005515
Oost_Contig00932	IPR020683 IPR002110	PF00023	GO:0005515
Oost_Contig00933	IPR020683 IPR002110	PF00023	GO:0005515
Oost_Contig00935	IPR002226 IPR018028 IPR020835 IPR011614	PF00199	GO:0004096		GO:0006979 GO:0055114
Oost_Contig00936	IPR011527 IPR017940 IPR001140	PF00664	GO:0005524	GO:0016021	GO:0055085 GO:0006810
Oost_Contig00938	IPR017940 IPR011527 IPR001140	PF00664	GO:0005524	GO:0016021	GO:0055085 GO:0006810
Oost_Contig00939	IPR005829 IPR005828 IPR016196	PF00083	GO:0005215 GO:0022857	GO:0016021 GO:0016020	GO:0055085 GO:0006810
Oost_Contig00940	IPR004551 IPR000878 IPR014777 IPR014776	PF00590	GO:0008168 GO:0004164		GO:0017183 GO:0008152
Oost_Contig00941	IPR004551 IPR000878 IPR014777 IPR014776	PF00590	GO:0008168 GO:0004164		GO:0017183 GO:0008152
Oost_Contig00946	IPR008972
Oost_Contig00948	IPR003395	PF02463	GO:0005524	GO:0005694
Oost_Contig00949	IPR003395	PF02463	GO:0005524	GO:0005694
Oost_Contig00952	IPR007941	PF05277
Oost_Contig00964	IPR013783 IPR008957 IPR003961	PF00041	GO:0005515
Oost_Contig00965	IPR013783 IPR008957
Oost_Contig00969	IPR000159				GO:0007165
Oost_Contig00971	IPR014044	PF00188
Oost_Contig00972	IPR015880 IPR007087 IPR013087	PF00096	GO:0003676 GO:0008270	GO:0005622
Oost_Contig00974	IPR006214	PF01027
Oost_Contig00975	IPR006214	PF01027
Oost_Contig00981	IPR001932 IPR015655	PF00481	GO:0003824
Oost_Contig00983	IPR001932 IPR015655	PF00481	GO:0003824
Oost_Contig00984	IPR017849 IPR002591 IPR017850	PF01663	GO:0003824		GO:0008152
Oost_Contig00985	IPR017849 IPR002591 IPR017850	PF01663	GO:0003824		GO:0008152
Oost_Contig00989	IPR011545 IPR014001	PF00270	GO:0005524 GO:0008026 GO:0003676
Oost_Contig00995	IPR003677	PF02520
Oost_Contig00996	IPR003226	PF03690
Oost_Contig00997	IPR003226	PF03690
Oost_Contig00998	IPR013136
Oost_Contig01001	IPR000357 IPR011989 IPR021133 IPR016024	PF02985	GO:0005515 GO:0005488
Oost_Contig01002	IPR011989 IPR016024		GO:0005488
Oost_Contig01003	IPR017998 IPR002423 IPR012716 IPR002194	PF00118	GO:0051082 GO:0005524		GO:0044267 GO:0006457
Oost_Contig01004	IPR017998 IPR002423 IPR012716 IPR002194	PF00118	GO:0051082 GO:0005524		GO:0044267 GO:0006457
Oost_Contig01008	IPR002791	PF01937
Oost_Contig01011	IPR001774	PF01414		GO:0016020	GO:0007154
Oost_Contig01012	IPR001774	PF01414		GO:0016020	GO:0007154
Oost_Contig01013	IPR018244 IPR001283 IPR014044	PF00188		GO:0005576
Oost_Contig01016	IPR001772	PF02149	GO:0004674 GO:0005524		GO:0006468
Oost_Contig01017	IPR001772	PF02149	GO:0004674 GO:0005524		GO:0006468
Oost_Contig01019	IPR001283 IPR014044	PF00188
Oost_Contig01020	IPR001283 IPR014044	PF00188
Oost_Contig01021	IPR018244 IPR001283 IPR014044	PF00188		GO:0005576
Oost_Contig01028	IPR001750 IPR003918	PF00361	GO:0008137		GO:0042773 GO:0055114
Oost_Contig01029	IPR003918 IPR001750	PF00361	GO:0008137		GO:0042773 GO:0055114
Oost_Contig01030	IPR001750	PF00361	GO:0008137		GO:0042773 GO:0055114
Oost_Contig01032	IPR016161 IPR015590 IPR016162 IPR016160 IPR016163	PF00171	GO:0016491		GO:0055114 GO:0008152
Oost_Contig01033	IPR016161 IPR015590 IPR016163	PF00171	GO:0016491		GO:0055114 GO:0008152
Oost_Contig01045	IPR003582	PF01549
Oost_Contig01046	IPR003582	PF01549
Oost_Contig01049	IPR011990 IPR019734		GO:0005515 GO:0005488
Oost_Contig01051	IPR015267	PF09184
Oost_Contig01052	IPR001796 IPR012259	PF00186	GO:0050661 GO:0004146		GO:0009165 GO:0006545 GO:0055114
Oost_Contig01053	IPR001304 IPR016187 IPR016186	PF00059	GO:0005488
Oost_Contig01055	IPR001304 IPR016187 IPR016186	PF00059	GO:0005488
Oost_Contig01056	IPR001304 IPR016187 IPR016186	PF00059	GO:0005488
Oost_Contig01057	IPR001436 IPR002068 IPR008978	PF00011			GO:0009408
Oost_Contig01058	IPR001436 IPR002068 IPR008978	PF00011			GO:0009408
Oost_Contig01059	IPR012335
Oost_Contig01065	IPR017923	PF08711	GO:0003677 GO:0030528	GO:0005634
Oost_Contig01067	IPR000467		GO:0003676	GO:0005622
Oost_Contig01068	IPR019388	PF10261
Oost_Contig01073	IPR014898	PF08790
Oost_Contig01076	IPR003107 IPR011990		GO:0005488	GO:0005622	GO:0006396
Oost_Contig01077	IPR003590
Oost_Contig01078	IPR023252
Oost_Contig01079	IPR002423 IPR017998 IPR012719 IPR002194	PF00118	GO:0051082 GO:0005524		GO:0044267 GO:0006457
Oost_Contig01080	IPR009003 IPR001254 IPR018114	PF00089	GO:0003824 GO:0004252		GO:0006508
Oost_Contig01081	IPR000330	PF00176	GO:0003677 GO:0005524
Oost_Contig01082	IPR011262 IPR011261 IPR011263 IPR009025	PF01000 PF01193	GO:0003677 GO:0046983 GO:0003899
Oost_Contig01083	IPR011262 IPR011261 IPR011263 IPR009025	PF01000 PF01193	GO:0003677 GO:0046983 GO:0003899
Oost_Contig01086	IPR010509	PF06472		GO:0016020	GO:0006810
Oost_Contig01087	IPR020683 IPR002110	PF00023	GO:0005515
Oost_Contig01089	IPR001452	PF00018	GO:0005515
Oost_Contig01093	IPR002213	PF00201			GO:0008152
Oost_Contig01096	IPR000859 IPR013032
Oost_Contig01100	IPR001781	PF00412	GO:0008270
Oost_Contig01102	IPR004087 IPR018111 IPR004088	PF00013	GO:0003723
Oost_Contig01103	IPR000742 IPR013032		GO:0005515
Oost_Contig01105	IPR001478	PF00595	GO:0005515
Oost_Contig01106	IPR001478	PF00595	GO:0005515
Oost_Contig01107	IPR002314 IPR009068 IPR000738 IPR004516	PF00458 PF00587	GO:0000166 GO:0004812 GO:0005524 GO:0004821	GO:0005737	GO:0006427 GO:0006418 GO:0006412
Oost_Contig01108	IPR001506	PF01400	GO:0004222		GO:0006508
Oost_Contig01109	IPR010456	PF06325	GO:0008276	GO:0005737	GO:0006479
Oost_Contig01110	IPR008914
Oost_Contig01111	IPR018111 IPR004087 IPR004088	PF00013	GO:0003723
Oost_Contig01114	IPR007222 IPR013822	PF04086 PF02881	GO:0005525 GO:0005047 GO:0003924	GO:0005785	GO:0006184 GO:0006886 GO:0006614
Oost_Contig01115	IPR019821 IPR001752	PF00225	GO:0003777 GO:0005524		GO:0007018
Oost_Contig01116	IPR001506 IPR006026	PF01400	GO:0004222 GO:0008270 GO:0008237		GO:0006508
Oost_Contig01117	IPR001506 IPR006026	PF01400	GO:0004222 GO:0008270 GO:0008237		GO:0006508
Oost_Contig01118	IPR016118 IPR000326	PF01569	GO:0003824	GO:0016020
Oost_Contig01122	IPR004839 IPR015424 IPR000796 IPR015421	PF00155	GO:0008483 GO:0030170 GO:0003824		GO:0006520 GO:0009058
Oost_Contig01123	IPR013763 IPR006671	PF00134
Oost_Contig01126	IPR009447	PF06423		GO:0005789 GO:0016021	GO:0006506
Oost_Contig01127	IPR022164	PF12473
Oost_Contig01130	IPR006434 IPR023214	PF05822	GO:0000287 GO:0008253	GO:0005737
Oost_Contig01132	IPR000504 IPR012677	PF00076	GO:0000166 GO:0003676
Oost_Contig01133	IPR001283 IPR014044	PF00188
Oost_Contig01134	IPR014044	PF00188
Oost_Contig01135	IPR020846 IPR011701 IPR016196	PF07690		GO:0016021	GO:0055085
Oost_Contig01136	IPR004161 IPR009001 IPR009000	PF03144	GO:0005525
Oost_Contig01137	IPR014729 IPR015945 IPR001278	PF00750	GO:0000166 GO:0005524 GO:0004814	GO:0005737	GO:0006420 GO:0006412
Oost_Contig01140	IPR001214	PF00856	GO:0005515
Oost_Contig01141	IPR013083
Oost_Contig01143	IPR000719 IPR002290 IPR020635 IPR017442 IPR011009	PF00069	GO:0004674 GO:0005524 GO:0004672		GO:0006468
Oost_Contig01145	IPR019140	PF09739
Oost_Contig01148	IPR001841 IPR013083		GO:0005515 GO:0008270
Oost_Contig01149	IPR004364 IPR012340 IPR016027 IPR004365 IPR018150	PF01336 PF00152	GO:0000166 GO:0004812 GO:0005524 GO:0003676	GO:0005737	GO:0006418 GO:0006412
Oost_Contig01152	IPR001295 IPR013785 IPR005719 IPR012135	PF01180	GO:0004158 GO:0004152 GO:0003824	GO:0016020	GO:0006222 GO:0006207 GO:0008152 GO:0055114
Oost_Contig01154	IPR015880 IPR007087		GO:0008270	GO:0005622
Oost_Contig01155	IPR016040 IPR002347 IPR002198	PF00106	GO:0016491 GO:0005488		GO:0055114 GO:0008152
Oost_Contig01156	IPR005024	PF03357			GO:0015031
Oost_Contig01157	IPR008139 IPR011001 IPR007856 IPR008138	PF05184 PF03489			GO:0006629
Oost_Contig01158	IPR019748 IPR015710 IPR018979 IPR019749 IPR019747 IPR011993 IPR000299 IPR014352	PF00373 PF09379	GO:0005515 GO:0005488	GO:0005856
Oost_Contig01160	IPR020940 IPR023451 IPR000398	PF00303	GO:0004799		GO:0006231
Oost_Contig01161	IPR020940 IPR023451 IPR000398	PF00303	GO:0004799		GO:0006231
Oost_Contig01164	IPR002619	PF01705
Oost_Contig01165	IPR011545 IPR014001 IPR001650	PF00270 PF00271	GO:0005524 GO:0004386 GO:0008026 GO:0003676
Oost_Contig01166	IPR011545 IPR014001 IPR001650	PF00270 PF00271	GO:0005524 GO:0004386 GO:0008026 GO:0003676
Oost_Contig01169	IPR011059
Oost_Contig01172	IPR000719 IPR002290 IPR008266 IPR020635 IPR001245 IPR011009	PF07714	GO:0004674 GO:0004713 GO:0005524 GO:0004672		GO:0006468
Oost_Contig01176	IPR000504 IPR012677	PF00076	GO:0000166 GO:0003676
Oost_Contig01181	IPR010491	PF06424		GO:0005634
Oost_Contig01182	IPR001930 IPR014782	PF01433	GO:0008270 GO:0008237		GO:0006508
Oost_Contig01183	IPR001005 IPR014778 IPR009057 IPR015495 IPR017930 IPR012287	PF00249	GO:0003677 GO:0005515
Oost_Contig01184	IPR008940 IPR002088	PF01239	GO:0008318		GO:0018342
Oost_Contig01185	IPR008380 IPR023214	PF05761
Oost_Contig01186	IPR008380 IPR023214	PF05761
Oost_Contig01187	IPR013128 IPR015643 IPR000668 IPR000169	PF00112	GO:0004197 GO:0008234		GO:0006508
Oost_Contig01188	IPR013128 IPR015643 IPR000668 IPR000169	PF00112	GO:0004197 GO:0008234		GO:0006508
Oost_Contig01189	IPR006159 IPR006158	PF02310	GO:0016853 GO:0031419 GO:0046872
Oost_Contig01190	IPR006158		GO:0031419 GO:0046872
Oost_Contig01191	IPR011989 IPR016024		GO:0005488
Oost_Contig01192	IPR006092 IPR009100 IPR013786 IPR006091 IPR006089	PF02770 PF02771	GO:0050660 GO:0003995		GO:0055114 GO:0008152
Oost_Contig01199	IPR018244 IPR001283 IPR014044	PF00188		GO:0005576
Oost_Contig01200	IPR018244 IPR002413 IPR001283 IPR014044	PF00188		GO:0005576
Oost_Contig01201	IPR003903
Oost_Contig01202	IPR013785 IPR006982	PF04898	GO:0015930 GO:0003824		GO:0006807 GO:0008152 GO:0055114
Oost_Contig01203	IPR002809 IPR008568	PF01956		GO:0016020
Oost_Contig01204	IPR000730 IPR022649 IPR022659 IPR022648	PF00705 PF02747	GO:0003677 GO:0030337	GO:0043626	GO:0006275
Oost_Contig01205	IPR004161 IPR009022 IPR009000	PF03144	GO:0005525
Oost_Contig01206	IPR003859	PF02709			GO:0005975
Oost_Contig01207	IPR003859	PF02709			GO:0005975
Oost_Contig01208	IPR009003 IPR001314 IPR001254 IPR018114	PF00089	GO:0003824 GO:0004252		GO:0006508
Oost_Contig01209	IPR009003 IPR001254 IPR018114	PF00089	GO:0003824 GO:0004252		GO:0006508
Oost_Contig01211	IPR003677	PF02520
Oost_Contig01212	IPR003677	PF02520
Oost_Contig01213	IPR008162	PF00719	GO:0000287 GO:0004427	GO:0005737	GO:0006796
Oost_Contig01217	IPR001452 IPR007223	PF00018 PF04088	GO:0005515	GO:0016021 GO:0005777
Oost_Contig01223	IPR007594	PF04506	GO:0005319	GO:0016021	GO:0006869
Oost_Contig01226	IPR009050 IPR000971 IPR012292	PF00042	GO:0019825 GO:0020037 GO:0005506		GO:0015671
Oost_Contig01227	IPR009050 IPR000971 IPR012292	PF00042	GO:0019825 GO:0020037 GO:0005506		GO:0015671
Oost_Contig01228	IPR000640 IPR009022	PF00679	GO:0005525
Oost_Contig01229	IPR000640 IPR009022	PF00679	GO:0005525
Oost_Contig01230	IPR020683 IPR002110	PF00023	GO:0005515
Oost_Contig01231	IPR009050 IPR000971 IPR012292	PF00042	GO:0019825 GO:0020037 GO:0005506		GO:0015671
Oost_Contig01232	IPR003593 IPR003439 IPR017871	PF00005	GO:0017111 GO:0000166 GO:0016887 GO:0005524
Oost_Contig01233	IPR003593 IPR003439 IPR017871	PF00005	GO:0017111 GO:0000166 GO:0016887 GO:0005524
Oost_Contig01234	IPR004942	PF03259
Oost_Contig01237	IPR018240 IPR001392 IPR008968	PF00928	GO:0005515	GO:0030131	GO:0016192 GO:0006886
Oost_Contig01239	IPR004009 IPR015650 IPR001609	PF00063 PF02736	GO:0003774 GO:0005524	GO:0016459
Oost_Contig01240	IPR003859	PF02709			GO:0005975
Oost_Contig01241	IPR003859	PF02709			GO:0005975
Oost_Contig01242	IPR002213	PF00201			GO:0008152
Oost_Contig01243	IPR002213	PF00201			GO:0008152
Oost_Contig01245	IPR004226	PF02970	GO:0051082	GO:0005874	GO:0007021
Oost_Contig01246	IPR004226	PF02970	GO:0051082	GO:0005874	GO:0007021
Oost_Contig01251	IPR001395 IPR020471 IPR018170 IPR023210	PF00248	GO:0016491		GO:0055114
Oost_Contig01252	IPR016040 IPR002198	PF00106	GO:0016491 GO:0005488		GO:0008152
Oost_Contig01255	IPR001279	PF00753	GO:0016787
Oost_Contig01261	IPR023616
Oost_Contig01262	IPR021151 IPR007257	PF05916		GO:0005634	GO:0006260
Oost_Contig01268	IPR023561 IPR001148	PF00194
Oost_Contig01271	IPR019782 IPR011046 IPR017986 IPR001680 IPR015943 IPR019781	PF00400	GO:0005515
Oost_Contig01272	IPR012340
Oost_Contig01273	IPR003124	PF02205	GO:0005515
Oost_Contig01275	IPR000980	PF00017	GO:0005515
Oost_Contig01280	IPR022776	PF05253
Oost_Contig01290	IPR013816 IPR005615	PF03917	GO:0016874 GO:0005524 GO:0004363		GO:0006750
Oost_Contig01291	IPR005615 IPR013816	PF03917	GO:0016874 GO:0005524 GO:0004363		GO:0006750
Oost_Contig01292	IPR011042
Oost_Contig01296	IPR001180	PF00780	GO:0005083
Oost_Contig01297	IPR001436 IPR002068 IPR008978	PF00011			GO:0009408
Oost_Contig01298	IPR001436 IPR002068 IPR008978	PF00011			GO:0009408
Oost_Contig01299	IPR008081	PF05994
Oost_Contig01300	IPR002937	PF01593
Oost_Contig01304	IPR002573 IPR011009	PF01633
Oost_Contig01305	IPR000859 IPR013032
Oost_Contig01330	IPR008139 IPR011001
Oost_Contig01331	IPR008139 IPR011001
Oost_Contig01351	IPR009069 IPR007745	PF05051	GO:0005507 GO:0016531	GO:0005758	GO:0006825
Oost_Contig01357	IPR017867 IPR023485	PF01451	GO:0004725		GO:0006470
Oost_Contig01380	IPR001436 IPR002068 IPR008978	PF00011			GO:0009408
Oost_Contig01381	IPR001436 IPR002068	PF00011			GO:0009408
Oost_Contig01401	IPR001506	PF01400	GO:0004222		GO:0006508
Oost_Contig01403	IPR001283 IPR014044	PF00188
Oost_Contig01404	IPR003591 IPR001611	PF00560	GO:0005515
Oost_Contig01406	IPR000994	PF00557			GO:0009987
Oost_Contig01407	IPR023441 IPR000988 IPR023442	PF01246	GO:0003735	GO:0005840	GO:0006412
Oost_Contig01415	IPR022672 IPR019807 IPR001312	PF00349	GO:0005524 GO:0004396		GO:0005975 GO:0006096
Oost_Contig01416	IPR000097 IPR005135 IPR004808	PF03372	GO:0003677 GO:0004519 GO:0004518	GO:0005622	GO:0006281
Oost_Contig01418	IPR001506 IPR006026	PF01400	GO:0004222 GO:0008270 GO:0008237		GO:0006508
Oost_Contig01419	IPR001506 IPR006026	PF01400	GO:0004222 GO:0008270 GO:0008237		GO:0006508
Oost_Contig01420	IPR023395 IPR018108	PF00153
Oost_Contig01421	IPR014729 IPR009008 IPR002300	PF00133	GO:0000166 GO:0004812 GO:0005524	GO:0005737	GO:0006418 GO:0006412
Oost_Contig01422	IPR018997 IPR006567	PF09409	GO:0005515
Oost_Contig01423	IPR004087 IPR018111 IPR004088	PF00013	GO:0003723
Oost_Contig01424	IPR000555	PF01398	GO:0005515
Oost_Contig01425	IPR001506 IPR006026	PF01400	GO:0004222 GO:0008270 GO:0008237		GO:0006508
Oost_Contig01427	IPR011989 IPR016024		GO:0005488
Oost_Contig01429	IPR009003 IPR001314 IPR001254 IPR018114	PF00089	GO:0003824 GO:0004252		GO:0006508
Oost_Contig01430	IPR002619	PF01705
Oost_Contig01431	IPR020675
Oost_Contig01433	IPR015941 IPR005475	PF02779	GO:0003824		GO:0008152
Oost_Contig01435	IPR004001 IPR004000 IPR020902	PF00022	GO:0005524
Oost_Contig01439	IPR015925
Oost_Contig01441	IPR000719 IPR002290 IPR017442 IPR008271 IPR011009	PF00069	GO:0004674 GO:0005524 GO:0004672		GO:0006468
Oost_Contig01442	IPR000504 IPR012677	PF00076	GO:0000166 GO:0003676
Oost_Contig01445	IPR003819	PF02668	GO:0016491		GO:0055114
Oost_Contig01447	IPR009003 IPR001314 IPR001254 IPR018114	PF00089	GO:0003824 GO:0004252		GO:0006508
Oost_Contig01448	IPR010059 IPR000845 IPR018017	PF01048	GO:0004850 GO:0003824	GO:0005737	GO:0009116 GO:0009166
Oost_Contig01449	IPR001357			GO:0005622
Oost_Contig01450	IPR018085 IPR002043 IPR005122	PF03167	GO:0004844		GO:0006281 GO:0006284
Oost_Contig01451	IPR018247 IPR018249 IPR011992		GO:0005509
Oost_Contig01454	IPR007484	PF04389	GO:0008233		GO:0006508
Oost_Contig01457	IPR001660 IPR010993 IPR011510	PF07647	GO:0005515
Oost_Contig01458	IPR001623 IPR018253	PF00226	GO:0031072
Oost_Contig01459	IPR017907 IPR001841 IPR013083 IPR018957	PF00097	GO:0005515 GO:0008270
Oost_Contig01460	IPR009003 IPR001254	PF00089	GO:0003824 GO:0004252		GO:0006508
Oost_Contig01463	IPR012340 IPR016027 IPR001357			GO:0005622
Oost_Contig01464	IPR018609	PF09736
Oost_Contig01466	IPR000719 IPR017442 IPR011009	PF00069	GO:0005524 GO:0004672		GO:0006468
Oost_Contig01467	IPR019312	PF10155
Oost_Contig01468	IPR006652 IPR015915	PF01344	GO:0005515
Oost_Contig01469	IPR015424 IPR004839 IPR000796 IPR015421	PF00155	GO:0008483 GO:0030170 GO:0003824		GO:0006520 GO:0009058
Oost_Contig01472	IPR002155 IPR016039 IPR020617 IPR003033 IPR020613 IPR016038	PF02803	GO:0032934 GO:0003824		GO:0008152
Oost_Contig01474	IPR001930				GO:0006508
Oost_Contig01475	IPR001930				GO:0006508
Oost_Contig01476	IPR000235 IPR023798	PF00177	GO:0003735	GO:0005622 GO:0005840	GO:0006412
Oost_Contig01477	IPR004843	PF00149	GO:0016787
Oost_Contig01478	IPR003598 IPR007110 IPR013783 IPR003599 IPR013098	PF07679	GO:0005515
Oost_Contig01479	IPR017441 IPR000719 IPR002290 IPR017442 IPR008271 IPR011009	PF00069	GO:0004674 GO:0005524 GO:0004672		GO:0006468
Oost_Contig01480	IPR001054	PF00211	GO:0016849		GO:0035556 GO:0009190
Oost_Contig01481	IPR021154 IPR007504 IPR009000	PF04410	GO:0030515 GO:0009982	GO:0031429	GO:0042254 GO:0031120
Oost_Contig01482	IPR011037 IPR015813 IPR015806 IPR001697 IPR018209 IPR015793	PF00224	GO:0000287 GO:0030955 GO:0003824 GO:0004743		GO:0006096
Oost_Contig01483	IPR001506 IPR006026	PF01400	GO:0004222 GO:0008270 GO:0008237		GO:0006508
Oost_Contig01485	IPR011046 IPR017986 IPR001680 IPR015943 IPR019781	PF00400	GO:0005515
Oost_Contig01486	IPR002035	PF00092	GO:0005515
Oost_Contig01487	IPR011046 IPR015943		GO:0005515
Oost_Contig01488	IPR016161 IPR015590 IPR016162	PF00171	GO:0016491		GO:0055114 GO:0008152
Oost_Contig01489	IPR001781	PF00412	GO:0008270
Oost_Contig01490	IPR018998	PF09412
Oost_Contig01492	IPR017441 IPR000719 IPR002290 IPR020635 IPR017442 IPR008271 IPR011009	PF00069	GO:0004674 GO:0005524 GO:0004672		GO:0006468
Oost_Contig01494	IPR000322	PF01055			GO:0005975
Oost_Contig01496	IPR013128 IPR015643 IPR000668 IPR000169	PF00112	GO:0004197 GO:0008234		GO:0006508
Oost_Contig01497	IPR001781	PF00412	GO:0008270
Oost_Contig01498	IPR005002 IPR006379 IPR023214	PF03332	GO:0004615 GO:0003824	GO:0005737	GO:0019307 GO:0008152
Oost_Contig01500	IPR016161 IPR015590 IPR016160 IPR016163	PF00171	GO:0016491		GO:0055114 GO:0008152
Oost_Contig01502	IPR003767	PF02615	GO:0016491		GO:0055114 GO:0008152
Oost_Contig01503	IPR005052 IPR013320 IPR008985	PF03388		GO:0016020
Oost_Contig01504	IPR013069 IPR011333 IPR011705 IPR000210	PF07707 PF00651	GO:0005515
Oost_Contig01506	IPR018111 IPR004087	PF00013	GO:0003723
Oost_Contig01508	IPR016161 IPR015590 IPR016163	PF00171	GO:0016491		GO:0055114 GO:0008152
Oost_Contig01511	IPR001131 IPR000994	PF00557	GO:0008235		GO:0006508 GO:0009987
Oost_Contig01512	IPR002921	PF01764	GO:0004806		GO:0006629
Oost_Contig01514	IPR001506	PF01400	GO:0004222		GO:0006508
Oost_Contig01515	IPR020103 IPR020095 IPR001406		GO:0003723 GO:0009982		GO:0009451 GO:0001522
Oost_Contig01517	IPR000719 IPR002290 IPR008266 IPR020635 IPR001245 IPR011009	PF07714	GO:0004674 GO:0004713 GO:0005524 GO:0004672		GO:0006468
Oost_Contig01518	IPR009007 IPR021109 IPR001461 IPR001969	PF00026	GO:0004190		GO:0006508
Oost_Contig01521	IPR002049	PF00053
Oost_Contig01522	IPR009036 IPR000594 IPR016040 IPR007901	PF05237 PF00899	GO:0003824 GO:0005488
Oost_Contig01523	IPR006634	PF03798		GO:0016021
Oost_Contig01524	IPR017441 IPR000719 IPR002290 IPR017442 IPR011009 IPR008271	PF00069	GO:0004674 GO:0004672 GO:0005524		GO:0006468
Oost_Contig01526	IPR012302 IPR016040	PF03949	GO:0051287 GO:0005488
Oost_Contig01527	IPR000811	PF00343	GO:0004645		GO:0005975
Oost_Contig01530	IPR000961		GO:0004674 GO:0005524		GO:0006468
Oost_Contig01532	IPR016161 IPR015590 IPR010061 IPR016163	PF00171	GO:0016491 GO:0004491		GO:0055114 GO:0008152
Oost_Contig01533	IPR009080		GO:0000166 GO:0004812 GO:0005524	GO:0005737	GO:0006418 GO:0006412
Oost_Contig01534	IPR017941 IPR023753	PF00355 PF07992	GO:0016491		GO:0055114
Oost_Contig01535	IPR021563	PF11461
Oost_Contig01536	IPR003033	PF02036	GO:0032934
Oost_Contig01538	IPR011335 IPR004579 IPR010994	PF03834	GO:0003684 GO:0004519	GO:0005634	GO:0006281
Oost_Contig01539	IPR013069 IPR011705 IPR011333 IPR000210	PF07707 PF00651	GO:0005515
Oost_Contig01541	IPR001662	PF00647	GO:0003746	GO:0005853	GO:0006414
Oost_Contig01542	IPR012302 IPR016040	PF03949	GO:0051287 GO:0005488
Oost_Contig01543	IPR014720 IPR000851		GO:0003723 GO:0003735	GO:0005622 GO:0005840	GO:0006412
Oost_Contig01545	IPR011991 IPR016020 IPR009374 IPR016024 IPR005062	PF03399	GO:0003743 GO:0043022 GO:0005488	GO:0005634 GO:0005852	GO:0006413 GO:0006446
Oost_Contig01547	IPR019002	PF09420
Oost_Contig01548	IPR007590	PF04502
Oost_Contig01550	IPR007667	PF04588
Oost_Contig01552	IPR008632	PF05823	GO:0008289
Oost_Contig01553	IPR002035	PF00092	GO:0005515
Oost_Contig01554	IPR019782 IPR019775 IPR001680 IPR020472 IPR001632 IPR011046 IPR017986 IPR015943 IPR019781	PF00400	GO:0005515
Oost_Contig01555	IPR015880 IPR007087 IPR013087	PF00096	GO:0003676 GO:0008270	GO:0005622
Oost_Contig01557	IPR014756 IPR000406	PF02115	GO:0005094	GO:0005737
Oost_Contig01558	IPR001304 IPR016187 IPR016186	PF00059	GO:0005488
Oost_Contig01559	IPR018244 IPR002413 IPR001283 IPR014044	PF00188		GO:0005576
Oost_Contig01561	IPR002155 IPR016039 IPR020615 IPR020616 IPR016038	PF00108	GO:0003824		GO:0008152
Oost_Contig01562	IPR006555		GO:0005524 GO:0008026 GO:0003676
Oost_Contig01563	IPR001930				GO:0006508
Oost_Contig01564	IPR007245	PF04113		GO:0016021 GO:0042765
Oost_Contig01567	IPR006043	PF00860	GO:0005215	GO:0016020	GO:0055085 GO:0006810
Oost_Contig01568	IPR003891	PF02847
Oost_Contig01570	IPR003195 IPR009072	PF02269	GO:0003677 GO:0003702		GO:0006366
Oost_Contig01571	IPR007198 IPR002035	PF04056	GO:0005515 GO:0008270		GO:0006281
Oost_Contig01574	IPR023211 IPR017964 IPR006134	PF00136	GO:0000166 GO:0003677 GO:0003887 GO:0003676		GO:0006260
Oost_Contig01577	IPR000242	PF00102	GO:0004725		GO:0006470
Oost_Contig01578	IPR007276	PF04147
Oost_Contig01579	IPR006903 IPR006569 IPR008942	PF04818
Oost_Contig01580	IPR002413 IPR001283 IPR014044	PF00188
Oost_Contig01581	IPR022056	PF12269
Oost_Contig01583	IPR001506 IPR006026	PF01400	GO:0004222 GO:0008270 GO:0008237		GO:0006508
Oost_Contig01584	IPR001506 IPR006026	PF01400	GO:0004222 GO:0008270 GO:0008237		GO:0006508
Oost_Contig01585	IPR008428	PF05679		GO:0032580
Oost_Contig01586	IPR008948 IPR019468	PF10397	GO:0003824
Oost_Contig01588	IPR001506 IPR013032	PF01400	GO:0004222		GO:0006508
Oost_Contig01589	IPR013783 IPR008957 IPR003961	PF00041	GO:0005515
Oost_Contig01590	IPR012340 IPR016027 IPR012310 IPR012309	PF04679	GO:0005524 GO:0003910		GO:0006310 GO:0006281
Oost_Contig01592	IPR014044
Oost_Contig01593	IPR016477	PF03881
Oost_Contig01594	IPR001763	PF00581
Oost_Contig01596	IPR016130 IPR000387 IPR003595 IPR000242	PF00102	GO:0016791 GO:0004725		GO:0016311 GO:0006470
Oost_Contig01597	IPR002677	PF01783	GO:0003735	GO:0015934	GO:0006412
Oost_Contig01601	IPR001930 IPR014782	PF01433	GO:0008270 GO:0008237		GO:0006508
Oost_Contig01602	IPR016040 IPR002347 IPR002198	PF00106	GO:0016491 GO:0005488		GO:0008152 GO:0055114
Oost_Contig01603	IPR004457	PF03367	GO:0008270
Oost_Contig01608	IPR001930				GO:0006508
Oost_Contig01609	IPR012285 IPR017900 IPR017896 IPR001041 IPR009051 IPR012675 IPR004489		GO:0051536 GO:0009055 GO:0016491		GO:0006099 GO:0055114
Oost_Contig01611	IPR020901 IPR002223	PF00014	GO:0004867
Oost_Contig01613	IPR008946 IPR000536	PF00104	GO:0003707 GO:0003700	GO:0005634	GO:0043401
Oost_Contig01614	IPR005018	PF03351
Oost_Contig01615	IPR016181
Oost_Contig01618	IPR003703	PF02551	GO:0016291		GO:0006637
Oost_Contig01620	IPR016118 IPR000326	PF01569	GO:0003824	GO:0016020
Oost_Contig01621	IPR000859 IPR001506 IPR013032	PF01400	GO:0004222		GO:0006508
Oost_Contig01623	IPR016161 IPR015590 IPR016162 IPR010061	PF00171	GO:0016491 GO:0004491		GO:0055114 GO:0008152
Oost_Contig01625	IPR000859 IPR001506 IPR013032	PF01400	GO:0004222		GO:0006508
Oost_Contig01626	IPR006925	PF04840		GO:0005737	GO:0006886
Oost_Contig01630	IPR011511 IPR001452	PF07653	GO:0005515
Oost_Contig01632	IPR001930 IPR014782	PF01433	GO:0008270 GO:0008237		GO:0006508
Oost_Contig01633	IPR007130	PF03982
Oost_Contig01635	IPR013785 IPR001585	PF00923	GO:0003824		GO:0005975 GO:0008152
Oost_Contig01637	IPR008504	PF07019
Oost_Contig01642	IPR003131 IPR011333 IPR000210	PF02214	GO:0005515 GO:0005249	GO:0008076 GO:0016020	GO:0006813
Oost_Contig01643	IPR006941 IPR012337	PF04857	GO:0003676	GO:0005634
Oost_Contig01644	IPR007081 IPR007075	PF04998 PF04992	GO:0003677 GO:0003899
Oost_Contig01649	IPR004947	PF03265	GO:0004531		GO:0006259
Oost_Contig01650	IPR002921	PF01764	GO:0004806		GO:0006629
Oost_Contig01651	IPR009007 IPR021109 IPR001461	PF00026	GO:0004190		GO:0006508
Oost_Contig01653	IPR017898 IPR017899 IPR007143	PF03997
Oost_Contig01654	IPR001304 IPR016187 IPR016186	PF00059	GO:0005488
Oost_Contig01656	IPR003677	PF02520
Oost_Contig01657	IPR001304 IPR016187 IPR016186	PF00059	GO:0005488
Oost_Contig01659	IPR001395 IPR020471 IPR018170 IPR023210	PF00248	GO:0016491		GO:0055114
Oost_Contig01660	IPR003439 IPR017871	PF00005	GO:0016887 GO:0005524
Oost_Contig01661	IPR000859 IPR013032
Oost_Contig01664	IPR016181 IPR002717	PF01853		GO:0005634
Oost_Contig01665	IPR007502 IPR001650	PF00271 PF04408	GO:0005524 GO:0004386 GO:0003676
Oost_Contig01668	IPR000560	PF00328	GO:0003993
Oost_Contig01669	IPR002035		GO:0005515
Oost_Contig01670	IPR013763
Oost_Contig01673	IPR008937 IPR000159	PF00788	GO:0005085	GO:0005622	GO:0007165 GO:0007264
Oost_Contig01674	IPR020845 IPR000873	PF00501	GO:0003824		GO:0008152
Oost_Contig01676	IPR000719 IPR002290 IPR008266 IPR020635 IPR001245 IPR011009	PF07714	GO:0004674 GO:0004713 GO:0005524 GO:0004672		GO:0006468
Oost_Contig01677	IPR006092 IPR009100 IPR013786 IPR006091 IPR006089	PF02770 PF02771	GO:0050660 GO:0003995		GO:0008152 GO:0055114
Oost_Contig01679	IPR023214
Oost_Contig01680	IPR008551	PF05742
Oost_Contig01683	IPR016192 IPR016193 IPR002125	PF00383	GO:0003824 GO:0016787 GO:0008270
Oost_Contig01684	IPR018029 IPR008973 IPR000008	PF00168	GO:0005515
Oost_Contig01686	IPR001945 IPR006555		GO:0003677 GO:0004003 GO:0005524 GO:0008026 GO:0003676	GO:0005634	GO:0006289
Oost_Contig01687	IPR001283 IPR014044	PF00188
Oost_Contig01688	IPR009828	PF07159
Oost_Contig01694	IPR001930 IPR014782	PF01433	GO:0008270 GO:0008237		GO:0006508
Oost_Contig01696	IPR003204	PF02284	GO:0004129
Oost_Contig01697	IPR000850	PF00406	GO:0005524
Oost_Contig01698	IPR002225 IPR016040	PF01073	GO:0003854 GO:0005488		GO:0006694
Oost_Contig01699	IPR001019	PF00503	GO:0019001 GO:0004871		GO:0007186
Oost_Contig01700	IPR003213	PF02297	GO:0004129	GO:0005739
Oost_Contig01702	IPR005612	PF03914
Oost_Contig01703	IPR001506 IPR006026	PF01400	GO:0004222 GO:0008270 GO:0008237		GO:0006508
Oost_Contig01707	IPR001357			GO:0005622
Oost_Contig01708	IPR000859
Oost_Contig01709	IPR007148	PF04003
Oost_Contig01710	IPR000467	PF01585	GO:0003676	GO:0005622
Oost_Contig01711	IPR016181
Oost_Contig01712	IPR002075 IPR018222	PF02136		GO:0005622	GO:0006810
Oost_Contig01714	IPR008758	PF05577	GO:0008236		GO:0006508
Oost_Contig01715	IPR008758	PF05577	GO:0008236		GO:0006508
Oost_Contig01716	IPR011046		GO:0005515
Oost_Contig01719	IPR021010	PF12150
Oost_Contig01721	IPR001506	PF01400	GO:0004222		GO:0006508
Oost_Contig01723	IPR011053 IPR000089	PF00364
Oost_Contig01726	IPR002601	PF01681
Oost_Contig01727	IPR007533 IPR023471	PF04442	GO:0005507
Oost_Contig01728	IPR018111 IPR004088 IPR001878 IPR013084	PF00013 PF00098	GO:0003723 GO:0003676 GO:0008270
Oost_Contig01731	IPR008584	PF05907
Oost_Contig01732	IPR007754	PF05060		GO:0005795 GO:0016021	GO:0009312
Oost_Contig01733	IPR000313	PF00855
Oost_Contig01736	IPR002035		GO:0005515
Oost_Contig01738	IPR006931	PF04847			GO:0019722
Oost_Contig01739	IPR003094 IPR013079	PF01591	GO:0003873 GO:0005524 GO:0003824		GO:0006000
Oost_Contig01740	IPR020683
Oost_Contig01741	IPR005121 IPR002319	PF03147 PF01409	GO:0000287 GO:0004812 GO:0004826 GO:0000049 GO:0005524	GO:0005737	GO:0008033 GO:0006432 GO:0043039
Oost_Contig01742	IPR002314 IPR002315	PF00587	GO:0000166 GO:0004812 GO:0005524 GO:0004820	GO:0005737	GO:0006418 GO:0006426 GO:0006412
Oost_Contig01744	IPR001841 IPR013083		GO:0005515 GO:0008270
Oost_Contig01746	IPR006077	PF01044	GO:0005198	GO:0015629	GO:0007155
Oost_Contig01749	IPR003151	PF02259	GO:0005515
Oost_Contig01752	IPR012301	PF00390
Oost_Contig01753	IPR002659	PF01762	GO:0008378	GO:0016020	GO:0006486
Oost_Contig01759	IPR023570 IPR002655 IPR009075	PF01756	GO:0003997	GO:0005777	GO:0006635 GO:0055114
Oost_Contig01760	IPR016040		GO:0005488
Oost_Contig01768	IPR009050 IPR000971 IPR012292	PF00042	GO:0020037 GO:0019825 GO:0005506		GO:0015671
Oost_Contig01769	IPR022801 IPR002942	PF01479	GO:0003723
Oost_Contig01770	IPR011186 IPR002099		GO:0005524 GO:0030983	GO:0005634	GO:0006298
Oost_Contig01771	IPR001930 IPR014782	PF01433	GO:0008270 GO:0008237		GO:0006508
Oost_Contig01772	IPR014044
Oost_Contig01773	IPR000330	PF00176	GO:0003677 GO:0005524
Oost_Contig01774	IPR011989 IPR016024		GO:0005488
Oost_Contig01775	IPR002784 IPR014722	PF01929	GO:0003735	GO:0005622 GO:0005840	GO:0006412
Oost_Contig01777	IPR015794 IPR015813 IPR001697 IPR015795 IPR015793	PF00224	GO:0000287 GO:0030955 GO:0004743 GO:0003824		GO:0006096
Oost_Contig01779	IPR013785 IPR000741	PF00274	GO:0004332 GO:0003824		GO:0006096 GO:0008152
Oost_Contig01783	IPR003333	PF02353			GO:0008610
Oost_Contig01784	IPR004947	PF03265	GO:0004531		GO:0006259
Oost_Contig01786	IPR020683 IPR002110	PF00023	GO:0005515
Oost_Contig01787	IPR021869	PF11977
Oost_Contig01789	IPR001930 IPR014782	PF01433	GO:0008270 GO:0008237		GO:0006508
Oost_Contig01790	IPR015415	PF09336
Oost_Contig01792	IPR015424 IPR020581 IPR015421		GO:0030170 GO:0003824 GO:0004375		GO:0055114
Oost_Contig01793	IPR019547	PF10520
Oost_Contig01794	IPR000560	PF00328	GO:0003993
Oost_Contig01795	IPR013783 IPR010939 IPR013098	PF06582 PF07679
Oost_Contig01796	IPR013783 IPR008957 IPR003961	PF00041	GO:0005515
Oost_Contig01797	IPR023215 IPR006355 IPR023214
Oost_Contig01798	IPR007740	PF05046	GO:0003735	GO:0005622 GO:0005840	GO:0006412
Oost_Contig01800	IPR004170 IPR018123	PF02825	GO:0008270
Oost_Contig01803	IPR000719 IPR002290 IPR017442 IPR008271 IPR011009	PF00069	GO:0004674 GO:0005524 GO:0004672		GO:0006468
Oost_Contig01805	IPR001357			GO:0005622
Oost_Contig01806	IPR001304 IPR016187 IPR016186	PF00059	GO:0005488
Oost_Contig01812	IPR010987
Oost_Contig01814	IPR019826 IPR002018	PF00135
Oost_Contig01819	IPR001202	PF00397	GO:0005515
Oost_Contig01823	IPR008380 IPR023214	PF05761
Oost_Contig01828	IPR011991 IPR008851	PF05793	GO:0016563 GO:0003677	GO:0005634
Oost_Contig01832	IPR000504 IPR012677	PF00076	GO:0000166 GO:0003676
Oost_Contig01835	IPR020550 IPR000760	PF00459	GO:0004437
Oost_Contig01836	IPR008139 IPR011001
Oost_Contig01837	IPR012680 IPR013320 IPR008985 IPR001791	PF02210
Oost_Contig01838	IPR012335 IPR017936 IPR013766 IPR012336	PF00085			GO:0045454
Oost_Contig01840	IPR001104	PF02544		GO:0016021 GO:0005737	GO:0006629
Oost_Contig01841	IPR001930 IPR015211 IPR016024	PF09127	GO:0008270 GO:0008237 GO:0005488		GO:0006508 GO:0019370
Oost_Contig01843	IPR008946		GO:0003707 GO:0003700	GO:0005634	GO:0043401
Oost_Contig01845	IPR000615 IPR021134	PF01062
Oost_Contig01847	IPR003677	PF02520
Oost_Contig01850	IPR006966	PF04882		GO:0005779	GO:0007031
Oost_Contig01851	IPR010301	PF05997			GO:0006364
Oost_Contig01852	IPR000749 IPR022415 IPR022414 IPR014746	PF00217	GO:0003824 GO:0016301
Oost_Contig01853	IPR023405 IPR013824 IPR006171 IPR000380 IPR003601 IPR013497	PF01751 PF01131	GO:0003677 GO:0003917 GO:0003916	GO:0005694	GO:0006265
Oost_Contig01857	IPR007727	PF05032
Oost_Contig01859	IPR015916 IPR006652	PF01344	GO:0005515
Oost_Contig01861	IPR019326	PF10179
Oost_Contig01863	IPR012335 IPR012336 IPR013766	PF00085			GO:0045454
Oost_Contig01866	IPR016181
Oost_Contig01867	IPR001930				GO:0006508
Oost_Contig01869	IPR001436 IPR002068 IPR008978	PF00011			GO:0009408
Oost_Contig01870	IPR019782 IPR017986 IPR015943 IPR001680 IPR019781	PF00400	GO:0005515
Oost_Contig01871	IPR001478	PF00595	GO:0005515
Oost_Contig01876	IPR005554	PF03813
Oost_Contig01878	IPR016193		GO:0003824
Oost_Contig01887	IPR001930				GO:0006508
Oost_Contig01890	IPR010294 IPR013273	PF05986	GO:0004222 GO:0008270 GO:0008237	GO:0005578 GO:0031012
Oost_Contig01891	IPR013078 IPR003094	PF00300	GO:0005524 GO:0003824
Oost_Contig01893	IPR001567	PF01432	GO:0004222		GO:0006508
Oost_Contig01896	IPR013785 IPR001155	PF00724	GO:0016491 GO:0010181 GO:0003824		GO:0008152
Oost_Contig01897	IPR004001 IPR004000	PF00022	GO:0005524
Oost_Contig01901	IPR003094 IPR013079	PF01591	GO:0005524 GO:0003873 GO:0003824		GO:0006000
Oost_Contig01902	IPR008384	PF05856		GO:0005856	GO:0030041
Oost_Contig01903	IPR000859 IPR000742 IPR013032		GO:0005515
Oost_Contig01910	IPR019821 IPR001752	PF00225	GO:0003777 GO:0005524		GO:0007018
Oost_Contig01911	IPR002293 IPR004841	PF00324	GO:0015171	GO:0016020	GO:0055085 GO:0003333 GO:0006810
Oost_Contig01913	IPR003780	PF02628		GO:0016020	GO:0006461
Oost_Contig01914	IPR008075 IPR006876	PF04791
Oost_Contig01918	IPR004353	PF03164
Oost_Contig01920	IPR016161 IPR015590 IPR016162	PF00171	GO:0016491		GO:0055114 GO:0008152
Oost_Contig01922	IPR004147	PF03109
Oost_Contig01924	IPR005018	PF03351
Oost_Contig01929	IPR000884	PF00090
Oost_Contig01931	IPR007698	PF01262	GO:0016491		GO:0055114
Oost_Contig01937	IPR005135 IPR015047	PF08952 PF03372	GO:0003723		GO:0016311
Oost_Contig01938	IPR000859	PF00431
Oost_Contig01942	IPR000884	PF00090
Oost_Contig01946	IPR001304 IPR016187 IPR016186	PF00059	GO:0005488
Oost_Contig01952	IPR007512	PF04418
Oost_Contig01958	IPR012462	PF07910
Oost_Contig01962	IPR000330	PF00176	GO:0003677 GO:0005524
Oost_Contig01964	IPR011009
Oost_Contig01967	IPR008758	PF05577	GO:0008236		GO:0006508
Oost_Contig01968	IPR021010	PF12150
Oost_Contig01970	IPR009283	PF06079	GO:0016462 GO:0005509
Oost_Contig01978	IPR001436 IPR002068 IPR008978	PF00011			GO:0009408
Oost_Contig01980	IPR001750 IPR003918	PF00361	GO:0008137		GO:0042773 GO:0055114
Oost_Contig01981	IPR001436 IPR002068 IPR008978	PF00011			GO:0009408
Oost_Contig01986	IPR000477	PF00078	GO:0003723 GO:0003964		GO:0006278
Oost_Contig01992	IPR001509 IPR016040 IPR006368	PF01370	GO:0050662 GO:0003824 GO:0005488	GO:0005622	GO:0019673 GO:0044237
Oost_Contig01998	IPR014854	PF08743
Oost_Contig02000	IPR013995 IPR003123	PF02204
Oost_Contig02001	IPR004000 IPR020902	PF00022
Oost_Contig02003	IPR019319	PF10166
Oost_Contig02008	IPR001506 IPR006026	PF01400	GO:0004222 GO:0008270 GO:0008237		GO:0006508
Oost_Contig02011	IPR000859	PF00431
Oost_Contig02013	IPR001041 IPR006058 IPR012675 IPR004489		GO:0051536 GO:0009055 GO:0016491		GO:0006099 GO:0055114
Oost_Contig02014	IPR023796 IPR000215	PF00079	GO:0004867
Oost_Contig02015	IPR013128 IPR000668 IPR000169	PF00112	GO:0004197 GO:0008234		GO:0006508
Oost_Contig02016	IPR000504 IPR012677	PF00076	GO:0000166 GO:0003676
Oost_Contig02018	IPR003598 IPR007110 IPR013783 IPR003599 IPR013098	PF07679	GO:0005515
Oost_Contig02019	IPR007667	PF04588
Oost_Contig02026	IPR002928 IPR015650	PF01576	GO:0003774	GO:0016459
Oost_Contig02029	IPR009003 IPR001254	PF00089	GO:0003824 GO:0004252		GO:0006508
Oost_Contig02035	IPR000297	PF00639	GO:0016853
Oost_Contig02042	IPR001012 IPR021569	PF11470 PF00789	GO:0005515
Oost_Contig02057	IPR016027 IPR012340 IPR013846	PF03919	GO:0004484
Oost_Contig02058	IPR001506 IPR006026	PF01400	GO:0004222 GO:0008270 GO:0008237		GO:0006508
Oost_Contig02060	IPR004360	PF00903
Oost_Contig02061	IPR000859	PF00431
Oost_Contig02065	IPR018979 IPR000299	PF09379		GO:0005856
Oost_Contig02070	IPR003392	PF02460	GO:0008158	GO:0016020
Oost_Contig02075	IPR009003 IPR001254	PF00089	GO:0003824 GO:0004252		GO:0006508
Oost_Contig02076	IPR001283 IPR014044	PF00188
Oost_Contig02079	IPR021109 IPR009007 IPR001461 IPR001969	PF00026	GO:0004190		GO:0006508
Oost_Contig02087	IPR002035		GO:0005515
Oost_Contig02093	IPR013783
Oost_Contig02099	IPR002018	PF00135
Oost_Contig02103	IPR003392	PF02460	GO:0008158	GO:0016020
Oost_Contig02111	IPR012302 IPR016040	PF03949	GO:0051287 GO:0005488
Oost_Contig02118	IPR016161 IPR015590 IPR016163	PF00171	GO:0016491		GO:0055114 GO:0008152
Oost_Contig02119	IPR019131	PF09727
Oost_Contig02121	IPR023970 IPR013848		GO:0003824		GO:0009451
Oost_Contig02122	IPR004971	PF03291			GO:0006370
Oost_Contig02125	IPR001930 IPR014782	PF01433	GO:0008270 GO:0008237		GO:0006508
Oost_Contig02128	IPR011545 IPR014001	PF00270	GO:0005524 GO:0008026 GO:0003676
Oost_Contig02130	IPR000571	PF00642	GO:0003676 GO:0008270
Oost_Contig02134	IPR023097
Oost_Contig02137	IPR010491	PF06424		GO:0005634
Oost_Contig02145	IPR000298 IPR013833	PF00510	GO:0004129	GO:0016020	GO:0022904
Oost_Contig02146	IPR003402	PF02475
Oost_Contig02152	IPR011074
Oost_Contig02154	IPR002557	PF01607	GO:0008061	GO:0005576	GO:0006030
Oost_Contig02156	IPR017907 IPR001841 IPR018957 IPR013083	PF00097	GO:0005515 GO:0008270
Oost_Contig02158	IPR007513	PF04419
Oost_Contig02166	IPR023616 IPR000883	PF00115	GO:0009055 GO:0020037 GO:0005506	GO:0016021	GO:0009060
Oost_Contig02170	IPR000859
Oost_Contig02171	IPR002429 IPR008972 IPR001505	PF00116	GO:0004129 GO:0005507	GO:0016020
Oost_Contig02173	IPR003582	PF01549
Oost_Contig02175	IPR009050 IPR000971 IPR012292	PF00042	GO:0020037 GO:0019825 GO:0005506		GO:0015671
Oost_Contig02179	IPR019956 IPR000626 IPR019955	PF00240	GO:0005515
Oost_Contig02183	IPR010491	PF06424		GO:0005634
Oost_Contig02195	IPR000409	PF02138
Oost_Contig02197	IPR010935	PF06470	GO:0005524 GO:0005515	GO:0005694	GO:0051276
Oost_Contig02199	IPR023616 IPR000883	PF00115	GO:0009055 GO:0020037 GO:0005506	GO:0016021	GO:0009060
Oost_Contig02201	IPR023616 IPR000883	PF00115	GO:0009055 GO:0020037 GO:0005506	GO:0016021	GO:0009060
Oost_Contig02222	IPR000504 IPR012677	PF00076	GO:0000166 GO:0003676
Oost_Contig02223	IPR000504 IPR012677	PF00076	GO:0000166 GO:0003676
Oost_Contig02224	IPR000504 IPR012677	PF00076	GO:0000166 GO:0003676
Oost_Contig02225	IPR000504 IPR012677	PF00076	GO:0000166 GO:0003676
Oost_Contig02232	IPR011046 IPR019782 IPR019775 IPR017986 IPR015943 IPR001680 IPR019781	PF00400	GO:0005515
Oost_Contig02233	IPR019782 IPR011046 IPR017986 IPR019775 IPR001680 IPR015943 IPR019781	PF00400	GO:0005515
Oost_Contig02234	IPR019782 IPR011046 IPR019775 IPR017986 IPR015943 IPR001680 IPR019781	PF00400	GO:0005515
Oost_Contig02235	IPR011046 IPR019782 IPR017986 IPR019775 IPR015943 IPR001680 IPR019781	PF00400	GO:0005515
Oost_Contig02236	IPR011046 IPR019782 IPR017986 IPR019775 IPR015943 IPR001680 IPR019781	PF00400	GO:0005515
Oost_Contig02237	IPR003034	PF02037	GO:0003676
Oost_Contig02245	IPR005135	PF03372
Oost_Contig02246	IPR005135	PF03372
Oost_Contig02247	IPR005135	PF03372
Oost_Contig02252	IPR005135	PF03372
Oost_Contig02253	IPR005135
Oost_Contig02256	IPR006958	PF04874
Oost_Contig02257	IPR006958	PF04874
Oost_Contig02258	IPR007851	PF05178
Oost_Contig02273	IPR003591 IPR001611	PF00560	GO:0005515
Oost_Contig02274	IPR003591 IPR001611	PF00560	GO:0005515
Oost_Contig02275	IPR001611		GO:0005515
Oost_Contig02276	IPR001313 IPR011989 IPR016024		GO:0003723 GO:0005488
Oost_Contig02278	IPR013136
Oost_Contig02279	IPR003395	PF02463	GO:0005524	GO:0005694
Oost_Contig02280	IPR003395	PF02463	GO:0005524	GO:0005694
Oost_Contig02288	IPR008658	PF05804	GO:0019894	GO:0005871
Oost_Contig02293	IPR004649 IPR001352 IPR012337 IPR023160	PF01351	GO:0003723 GO:0004523 GO:0003676		GO:0016070
Oost_Contig02294	IPR004649 IPR001352 IPR012337 IPR023160	PF01351	GO:0003723 GO:0004523 GO:0003676		GO:0016070
Oost_Contig02295	IPR004649 IPR001352 IPR023160 IPR012337	PF01351	GO:0003723 GO:0004523 GO:0003676		GO:0016070
Oost_Contig02296	IPR004649 IPR001352 IPR012337 IPR023160	PF01351	GO:0003723 GO:0004523 GO:0003676		GO:0016070
Oost_Contig02297	IPR001352 IPR023160 IPR012337	PF01351	GO:0003723 GO:0004523 GO:0003676
Oost_Contig02298	IPR004649 IPR001352 IPR012337 IPR023160	PF01351	GO:0003723 GO:0004523 GO:0003676		GO:0016070
Oost_Contig02299	IPR001352 IPR012337	PF01351	GO:0003723 GO:0004523 GO:0003676
Oost_Contig02305	IPR000477	PF00078	GO:0003723 GO:0003964		GO:0006278
Oost_Contig02306	IPR000477	PF00078	GO:0003723 GO:0003964		GO:0006278
Oost_Contig02307	IPR014001 IPR000330	PF00176	GO:0003677 GO:0005524
Oost_Contig02308	IPR014001 IPR000330	PF00176	GO:0003677 GO:0005524
Oost_Contig02309	IPR001650	PF00271	GO:0005524 GO:0004386 GO:0003676
Oost_Contig02310	IPR000330	PF00176	GO:0003677 GO:0005524
Oost_Contig02311	IPR014001 IPR000330	PF00176	GO:0003677 GO:0005524
Oost_Contig02320	IPR008504	PF07019
Oost_Contig02325	IPR008984 IPR000253	PF00498	GO:0005515
Oost_Contig02326	IPR008984 IPR000253	PF00498	GO:0005515
Oost_Contig02327	IPR001882 IPR011053 IPR000089	PF00364
Oost_Contig02328	IPR015721 IPR001478	PF00595	GO:0005515
Oost_Contig02329	IPR001304 IPR016187 IPR016186	PF00059	GO:0005488
Oost_Contig02330	IPR001304 IPR016187 IPR016186	PF00059	GO:0005488
Oost_Contig02331	IPR016187 IPR016186		GO:0005488
Oost_Contig02332	IPR002119 IPR009072 IPR007125	PF00125	GO:0003677	GO:0000786 GO:0005634	GO:0006334
Oost_Contig02333	IPR002119 IPR009072 IPR007125	PF00125	GO:0003677	GO:0000786 GO:0005634	GO:0006334
Oost_Contig02334	IPR002119 IPR009072 IPR007125	PF00125	GO:0003677	GO:0000786 GO:0005634	GO:0006334
Oost_Contig02335	IPR001452 IPR007223	PF00018 PF04088	GO:0005515	GO:0016021 GO:0005777
Oost_Contig02336	IPR007223	PF04088		GO:0016021 GO:0005777
Oost_Contig02337	IPR001452	PF00018	GO:0005515
Oost_Contig02339	IPR013657	PF08449			GO:0055085
Oost_Contig02340	IPR013657	PF08449			GO:0055085
Oost_Contig02341	IPR013657	PF08449			GO:0055085
Oost_Contig02342	IPR013657	PF08449			GO:0055085
Oost_Contig02343	IPR006931 IPR012677	PF04847	GO:0000166		GO:0019722
Oost_Contig02344	IPR006931 IPR012677	PF04847	GO:0000166		GO:0019722
Oost_Contig02345	IPR006931	PF04847			GO:0019722
Oost_Contig02346	IPR006931 IPR012677	PF04847	GO:0000166		GO:0019722
Oost_Contig02347	IPR013657	PF08449			GO:0055085
Oost_Contig02349	IPR018249 IPR002048 IPR011992		GO:0005509
Oost_Contig02384	IPR019956 IPR019954 IPR000626 IPR019955	PF00240	GO:0005515
Oost_Contig02385	IPR019956 IPR019954 IPR000626 IPR019955	PF00240	GO:0005515
Oost_Contig02386	IPR000504 IPR012677	PF00076	GO:0000166 GO:0003676
Oost_Contig02387	IPR000504 IPR012677	PF00076	GO:0000166 GO:0003676
Oost_Contig02388	IPR000504 IPR012677	PF00076	GO:0000166 GO:0003676
Oost_Contig02389	IPR000504 IPR012677	PF00076	GO:0000166 GO:0003676
Oost_Contig02390	IPR000504 IPR012677	PF00076	GO:0000166 GO:0003676
Oost_Contig02391	IPR000504 IPR012677	PF00076	GO:0000166 GO:0003676
Oost_Contig02392	IPR000504 IPR012677	PF00076	GO:0000166 GO:0003676
Oost_Contig02404	IPR001436 IPR002068 IPR008978	PF00011			GO:0009408
Oost_Contig02405	IPR001436 IPR002068 IPR008978	PF00011			GO:0009408
Oost_Contig02406	IPR001279	PF00753	GO:0016787
Oost_Contig02407	IPR001279	PF00753	GO:0016787
Oost_Contig02408	IPR002452 IPR017975 IPR000217 IPR003008	PF00091	GO:0005198 GO:0005525	GO:0043234 GO:0005874	GO:0007018 GO:0007017 GO:0051258
Oost_Contig02409	IPR002452 IPR000217 IPR017975 IPR003008	PF00091	GO:0005198 GO:0005525	GO:0043234 GO:0005874	GO:0007018 GO:0007017 GO:0051258
Oost_Contig02410	IPR002452 IPR017975 IPR000217 IPR003008	PF00091	GO:0005198 GO:0005525	GO:0043234 GO:0005874	GO:0007018 GO:0007017 GO:0051258
Oost_Contig02411	IPR019534	PF10504
Oost_Contig02412	IPR019534	PF10504
Oost_Contig02413	IPR019534	PF10504
Oost_Contig02414	IPR019534	PF10504
Oost_Contig02418	IPR008946 IPR001723 IPR001728		GO:0003677 GO:0003707 GO:0004887 GO:0003700 GO:0004879	GO:0005634	GO:0043401
Oost_Contig02419	IPR008946 IPR000536 IPR001723 IPR001728	PF00104	GO:0003677 GO:0004887 GO:0003707 GO:0003700 GO:0004879	GO:0005634	GO:0043401
Oost_Contig02420	IPR008946 IPR001723 IPR001728		GO:0003677 GO:0003707 GO:0004887 GO:0003700 GO:0004879	GO:0005634	GO:0043401
Oost_Contig02421	IPR008946 IPR000536 IPR001723 IPR001728	PF00104	GO:0003677 GO:0004887 GO:0003707 GO:0003700 GO:0004879	GO:0005634	GO:0043401
Oost_Contig02422	IPR008946 IPR000536 IPR001723 IPR001728	PF00104	GO:0003677 GO:0004887 GO:0003707 GO:0003700 GO:0004879	GO:0005634	GO:0043401
Oost_Contig02423	IPR008946 IPR000536 IPR001723 IPR001728	PF00104	GO:0003677 GO:0003707 GO:0004887 GO:0003700 GO:0004879	GO:0005634	GO:0043401
Oost_Contig02424	IPR001436 IPR002068 IPR008978	PF00011			GO:0009408
Oost_Contig02425	IPR001436 IPR002068 IPR008978	PF00011			GO:0009408
Oost_Contig02426	IPR001436 IPR002068 IPR008978	PF00011			GO:0009408
Oost_Contig02435	IPR009061 IPR005146	PF03483	GO:0003723 GO:0000166 GO:0004826		GO:0006412
Oost_Contig02436	IPR009061		GO:0000166
Oost_Contig02443	IPR019786 IPR013083 IPR001965 IPR011011 IPR019787	PF00628	GO:0005515 GO:0008270
Oost_Contig02444	IPR019786 IPR013083 IPR001965 IPR011011 IPR019787	PF00628	GO:0005515 GO:0008270
Oost_Contig02445	IPR019786 IPR001965 IPR013083 IPR011011 IPR019787	PF00628	GO:0005515 GO:0008270
Oost_Contig02446	IPR003347 IPR013129	PF02373	GO:0005515
Oost_Contig02448	IPR003347 IPR013129	PF02373	GO:0005515
Oost_Contig02449	IPR003347 IPR013129	PF02373	GO:0005515
Oost_Contig02450	IPR003347 IPR013129	PF02373	GO:0005515
Oost_Contig02451	IPR003347 IPR013129	PF02373	GO:0005515
Oost_Contig02459	IPR016027 IPR012340 IPR008049		GO:0003677 GO:0005524	GO:0005634	GO:0006270
Oost_Contig02460	IPR012340 IPR016027 IPR008049		GO:0003677 GO:0005524	GO:0005634	GO:0006270
Oost_Contig02461	IPR012340 IPR016027 IPR008049		GO:0003677 GO:0005524	GO:0005634	GO:0006270
Oost_Contig02464	IPR003613 IPR013083 IPR013915	PF08606 PF04564	GO:0004842	GO:0000151	GO:0016567
Oost_Contig02465	IPR004859	PF03159	GO:0004527 GO:0003676	GO:0005622
Oost_Contig02467	IPR023335 IPR011419	PF07542			GO:0043461
Oost_Contig02478	IPR006903 IPR006569 IPR008942	PF04818
Oost_Contig02479	IPR006903 IPR006569 IPR008942	PF04818
Oost_Contig02480	IPR006903 IPR006569 IPR008942	PF04818
Oost_Contig02481	IPR006903 IPR006569 IPR008942	PF04818
Oost_Contig02482	IPR006903 IPR006569 IPR008942	PF04818
Oost_Contig02490	IPR001683	PF00787	GO:0005515 GO:0035091		GO:0007154
Oost_Contig02491	IPR001683	PF00787	GO:0005515 GO:0035091		GO:0007154
Oost_Contig02492	IPR015404 IPR001683	PF09325 PF00787	GO:0005515 GO:0035091		GO:0007154
Oost_Contig02493	IPR015404 IPR001683	PF09325 PF00787	GO:0005515 GO:0035091		GO:0007154
Oost_Contig02494	IPR015404 IPR001683	PF09325 PF00787	GO:0005515 GO:0035091		GO:0007154
Oost_Contig02495	IPR015404 IPR001683	PF09325 PF00787	GO:0005515 GO:0035091		GO:0007154
Oost_Contig02496	IPR015404 IPR001683	PF09325 PF00787	GO:0005515 GO:0035091		GO:0007154
Oost_Contig02497	IPR001683	PF00787	GO:0005515 GO:0035091		GO:0007154
Oost_Contig02498	IPR015404 IPR001683	PF09325 PF00787	GO:0005515 GO:0035091		GO:0007154
Oost_Contig02499	IPR001683	PF00787	GO:0005515 GO:0035091		GO:0007154
Oost_Contig02500	IPR001683	PF00787	GO:0005515 GO:0035091		GO:0007154
Oost_Contig02501	IPR001683	PF00787	GO:0005515 GO:0035091		GO:0007154
Oost_Contig02512	IPR000533	PF00261
Oost_Contig02513	IPR000533	PF00261
Oost_Contig02514	IPR000533	PF00261
Oost_Contig02515	IPR000533	PF00261
Oost_Contig02516	IPR000533	PF00261
Oost_Contig02517	IPR000533	PF00261
Oost_Contig02518	IPR003395	PF02463	GO:0005524	GO:0005694
Oost_Contig02519	IPR003395	PF02463	GO:0005524	GO:0005694
Oost_Contig02524	IPR019448	PF10358
Oost_Contig02529	IPR000542	PF00755	GO:0008415
Oost_Contig02530	IPR000542	PF00755	GO:0008415
Oost_Contig02532	IPR018544	PF09404
Oost_Contig02535	IPR018544	PF09404
Oost_Contig02540	IPR019782 IPR022052 IPR019775 IPR001680 IPR011046 IPR017986 IPR015943 IPR019781	PF12265 PF00400	GO:0005515
Oost_Contig02541	IPR004087 IPR018111 IPR004088	PF00013	GO:0003723
Oost_Contig02542	IPR004087 IPR018111 IPR004088	PF00013	GO:0003723
Oost_Contig02543	IPR018111 IPR004087 IPR004088	PF00013	GO:0003723
Oost_Contig02544	IPR004087 IPR018111 IPR004088	PF00013	GO:0003723
Oost_Contig02566	IPR021852 IPR002049 IPR000742 IPR013032	PF11938	GO:0005515
Oost_Contig02567	IPR012971	PF08153
Oost_Contig02568	IPR001772	PF02149	GO:0004674 GO:0005524		GO:0006468
Oost_Contig02569	IPR001772	PF02149	GO:0004674 GO:0005524		GO:0006468
Oost_Contig02573	IPR011015 IPR003887	PF03020		GO:0005635
Oost_Contig02574	IPR011015 IPR003887	PF03020		GO:0005635
Oost_Contig02576	IPR003959	PF00004	GO:0005524
Oost_Contig02577	IPR003959	PF00004	GO:0005524
Oost_Contig02585	IPR012677		GO:0000166
Oost_Contig02586	IPR012677		GO:0000166
Oost_Contig02587	IPR012677		GO:0000166
Oost_Contig02588	IPR012677		GO:0000166
Oost_Contig02589	IPR012677		GO:0000166
Oost_Contig02590	IPR015880 IPR007087	PF00096	GO:0008270	GO:0005622
Oost_Contig02591	IPR015880 IPR007087	PF00096	GO:0008270	GO:0005622
Oost_Contig02592	IPR015880 IPR007087 IPR013087	PF00096	GO:0003676 GO:0008270	GO:0005622
Oost_Contig02593	IPR015880		GO:0008270	GO:0005622
Oost_Contig02597	IPR019974 IPR006085 IPR006084 IPR006086	PF00867 PF00752	GO:0004518		GO:0006281
Oost_Contig02598	IPR001023 IPR013126	PF00012	GO:0005524
Oost_Contig02600	IPR018359 IPR001487	PF00439	GO:0005515
Oost_Contig02605	IPR007725	PF05029
Oost_Contig02606	IPR015880		GO:0008270	GO:0005622
Oost_Contig02607	IPR015880		GO:0008270	GO:0005622
Oost_Contig02608	IPR015880		GO:0008270	GO:0005622
Oost_Contig02614	IPR004589 IPR001650	PF00271	GO:0005524 GO:0004386 GO:0008026 GO:0003676		GO:0006310
Oost_Contig02615	IPR004589 IPR001650	PF00271	GO:0005524 GO:0004386 GO:0008026 GO:0003676		GO:0006310
Oost_Contig02620	IPR003175	PF02234	GO:0004861	GO:0005634	GO:0007050
Oost_Contig02622	IPR004827 IPR011700	PF07716	GO:0003700 GO:0046983 GO:0043565
Oost_Contig02638	IPR008737	PF05585
Oost_Contig02639	IPR018269 IPR010979 IPR001892	PF00416	GO:0003723 GO:0003676 GO:0003735	GO:0005622 GO:0005840	GO:0006412
Oost_Contig02640	IPR010979 IPR018269 IPR001892	PF00416	GO:0003723 GO:0003676 GO:0003735	GO:0005622 GO:0005840	GO:0006412
Oost_Contig02641	IPR011046 IPR015943 IPR001680 IPR019781	PF00400	GO:0005515
Oost_Contig02642	IPR011046 IPR015943 IPR001680 IPR019781	PF00400	GO:0005515
Oost_Contig02643	IPR023753	PF07992
Oost_Contig02647	IPR003448	PF02391			GO:0006777
Oost_Contig02648	IPR003448	PF02391			GO:0006777
Oost_Contig02649	IPR003448	PF02391			GO:0006777
Oost_Contig02650	IPR003448	PF02391			GO:0006777
Oost_Contig02651	IPR001611	PF00560	GO:0005515
Oost_Contig02658	IPR005810 IPR016040 IPR003781 IPR016102	PF02629	GO:0003824 GO:0005488		GO:0008152
Oost_Contig02664	IPR001441	PF01255
Oost_Contig02665	IPR001441	PF01255
Oost_Contig02672	IPR000760	PF00459	GO:0004437
Oost_Contig02673	IPR012462	PF07910
Oost_Contig02674	IPR012462	PF07910
Oost_Contig02675	IPR013027 IPR012999 IPR001327 IPR023753	PF07992 PF00070	GO:0050660 GO:0016491		GO:0055114
Oost_Contig02677	IPR012340 IPR016027 IPR006196 IPR001253	PF01176	GO:0003723 GO:0003743		GO:0006413
Oost_Contig02678	IPR000504 IPR012677	PF00076	GO:0000166 GO:0003676
Oost_Contig02679	IPR000504 IPR012677	PF00076	GO:0000166 GO:0003676
Oost_Contig02689	IPR009688	PF06916
Oost_Contig02690	IPR009688	PF06916
Oost_Contig02693	IPR003703		GO:0016291		GO:0006637
Oost_Contig02694	IPR003703		GO:0016291		GO:0006637
Oost_Contig02695	IPR003703	PF02551	GO:0016291		GO:0006637
Oost_Contig02696	IPR003703	PF02551	GO:0016291		GO:0006637
Oost_Contig02697	IPR003703	PF02551	GO:0016291		GO:0006637
Oost_Contig02702	IPR000033 IPR006210 IPR011042 IPR001917	PF00058	GO:0005515 GO:0016740		GO:0008152
Oost_Contig02703	IPR016197 IPR002717 IPR016181	PF11717 PF01853		GO:0005634
Oost_Contig02710	IPR015433		GO:0004428		GO:0048015 GO:0046854
Oost_Contig02711	IPR015433 IPR000341	PF00794	GO:0004428 GO:0016303	GO:0005942	GO:0048015 GO:0046854
Oost_Contig02712	IPR015433 IPR000341	PF00794	GO:0004428 GO:0016303	GO:0005942	GO:0048015 GO:0046854
Oost_Contig02714	IPR007863 IPR011249 IPR011237	PF05193	GO:0004222 GO:0008270 GO:0003824 GO:0046872		GO:0006508
Oost_Contig02726	IPR000504 IPR012677	PF00076	GO:0000166 GO:0003676
Oost_Contig02727	IPR003675	PF02517		GO:0016020
Oost_Contig02729	IPR011262 IPR011261 IPR011263 IPR009025	PF01000 PF01193	GO:0003677 GO:0046983 GO:0003899
Oost_Contig02730	IPR011262 IPR011261 IPR011263 IPR009025	PF01000 PF01193	GO:0003677 GO:0046983 GO:0003899
Oost_Contig02731	IPR011262 IPR011261 IPR011263 IPR009025	PF01000 PF01193	GO:0003677 GO:0046983 GO:0003899
Oost_Contig02732	IPR011262 IPR011261 IPR011263 IPR009025	PF01000 PF01193	GO:0003677 GO:0046983 GO:0003899
Oost_Contig02733	IPR012680 IPR008985 IPR013320 IPR001791	PF02210
Oost_Contig02734	IPR012680 IPR013320 IPR008985 IPR001791	PF02210
Oost_Contig02736	IPR015221 IPR016155 IPR012675	PF09138		GO:0005737	GO:0034227
Oost_Contig02737	IPR015221 IPR016155 IPR012675	PF09138		GO:0005737	GO:0034227
Oost_Contig02739	IPR020683 IPR002110	PF00023	GO:0005515
Oost_Contig02740	IPR020683 IPR002110	PF00023	GO:0005515
Oost_Contig02744	IPR007005	PF04921		GO:0005634
Oost_Contig02746	IPR015943		GO:0005515
Oost_Contig02747	IPR015943		GO:0005515
Oost_Contig02749	IPR001395 IPR020471 IPR018170 IPR023210	PF00248	GO:0016491		GO:0055114
Oost_Contig02756	IPR000504 IPR012677	PF00076	GO:0000166 GO:0003676
Oost_Contig02758	IPR007235	PF04101	GO:0030246		GO:0005975 GO:0030259
Oost_Contig02759	IPR007235	PF04101	GO:0030246		GO:0005975 GO:0030259
Oost_Contig02760	IPR007235	PF04101	GO:0030246		GO:0005975 GO:0030259
Oost_Contig02762	IPR011603		GO:0030976 GO:0004591		GO:0006096
Oost_Contig02763	IPR011603		GO:0030976 GO:0004591		GO:0006096
Oost_Contig02764	IPR011603 IPR005475	PF02779	GO:0030976 GO:0004591		GO:0006096
Oost_Contig02765	IPR011603 IPR005475	PF02779	GO:0030976 GO:0004591		GO:0006096
Oost_Contig02766	IPR011603 IPR005475	PF02779	GO:0030976 GO:0004591		GO:0006096
Oost_Contig02768	IPR017907 IPR013083
Oost_Contig02770	IPR017907 IPR013083
Oost_Contig02772	IPR017907 IPR013083
Oost_Contig02773	IPR011991 IPR000591	PF00610			GO:0035556
Oost_Contig02774	IPR016137 IPR000342 IPR015898	PF00631 PF00615	GO:0004871	GO:0005834	GO:0007186
Oost_Contig02775	IPR016137 IPR000342 IPR015898	PF00631 PF00615	GO:0004871	GO:0005834	GO:0007186
Oost_Contig02776	IPR011991 IPR000591	PF00610			GO:0035556
Oost_Contig02778	IPR014001 IPR000330	PF00176	GO:0003677 GO:0005524
Oost_Contig02779	IPR014001 IPR000330	PF00176	GO:0003677 GO:0005524
Oost_Contig02780	IPR014001 IPR000330	PF00176	GO:0003677 GO:0005524
Oost_Contig02781	IPR014001 IPR000330	PF00176	GO:0003677 GO:0005524
Oost_Contig02782	IPR000330	PF00176	GO:0003677 GO:0005524
Oost_Contig02783	IPR000330	PF00176	GO:0003677 GO:0005524
Oost_Contig02784	IPR004001 IPR004000 IPR020902	PF00022	GO:0005524
Oost_Contig02785	IPR000980 IPR001452	PF00018 PF00017	GO:0005515
Oost_Contig02786	IPR000980 IPR001452	PF00018 PF00017	GO:0005515
Oost_Contig02789	IPR015880		GO:0008270	GO:0005622
Oost_Contig02791	IPR015362	PF09282	GO:0005515
Oost_Contig02792	IPR015362	PF09282	GO:0005515
Oost_Contig02805	IPR006652 IPR015915	PF01344	GO:0005515
Oost_Contig02806	IPR006652 IPR015916	PF01344	GO:0005515
Oost_Contig02807	IPR006652 IPR015915	PF01344	GO:0005515
Oost_Contig02810	IPR001163 IPR006649 IPR010920	PF01423
Oost_Contig02812	IPR015919 IPR020894 IPR002126	PF00028	GO:0005509	GO:0005886 GO:0016020	GO:0007155 GO:0007156
Oost_Contig02813	IPR019339	PF10197
Oost_Contig02814	IPR019339	PF10197
Oost_Contig02815	IPR019339	PF10197
Oost_Contig02816	IPR002587 IPR016040	PF07994	GO:0004512 GO:0005488		GO:0008654 GO:0006021
Oost_Contig02817	IPR015891 IPR002130	PF00160	GO:0003755		GO:0006457
Oost_Contig02818	IPR018164 IPR002318 IPR018165	PF01411	GO:0004813 GO:0000166 GO:0005524 GO:0003676	GO:0005737	GO:0006419 GO:0006412
Oost_Contig02819	IPR018164 IPR018163 IPR018165	PF01411	GO:0004813 GO:0000166 GO:0005524 GO:0003676	GO:0005737	GO:0006419 GO:0006412
Oost_Contig02820	IPR006709	PF04615		GO:0032040	GO:0006364
Oost_Contig02824	IPR007144	PF03998		GO:0032040	GO:0006364
Oost_Contig02825	IPR007144	PF03998		GO:0032040	GO:0006364
Oost_Contig02826	IPR007144	PF03998		GO:0032040	GO:0006364
Oost_Contig02827	IPR007144	PF03998		GO:0032040	GO:0006364
Oost_Contig02831	IPR015797 IPR000086 IPR011876	PF00293	GO:0016787 GO:0004452		GO:0008299
Oost_Contig02832	IPR020783 IPR020784 IPR000911	PF00298 PF03946	GO:0003735	GO:0005840	GO:0006412
Oost_Contig02833	IPR020783 IPR020784 IPR000911	PF00298 PF03946	GO:0003735	GO:0005840	GO:0006412
Oost_Contig02836	IPR007763	PF05071	GO:0009055 GO:0008137	GO:0016020
Oost_Contig02847	IPR011993 IPR015727 IPR001849	PF00169	GO:0005524 GO:0004697 GO:0005515		GO:0006468
Oost_Contig02848	IPR015727 IPR011993 IPR001849		GO:0005524 GO:0004697 GO:0005515		GO:0006468
Oost_Contig02853	IPR000164 IPR009072 IPR007125	PF00125	GO:0003677	GO:0000786	GO:0006334
Oost_Contig02856	IPR008580	PF05903
Oost_Contig02857	IPR000727		GO:0005515
Oost_Contig02861	IPR013005 IPR023574 IPR002136	PF00573	GO:0003735	GO:0005840	GO:0006412
Oost_Contig02876	IPR002464 IPR014001		GO:0005524 GO:0008026 GO:0003676
Oost_Contig02877	IPR001650	PF00271	GO:0005524 GO:0004386 GO:0003676
Oost_Contig02878	IPR007133	PF03985
Oost_Contig02881	IPR019388	PF10261
Oost_Contig02882	IPR007834	PF05160
Oost_Contig02883	IPR007834	PF05160
Oost_Contig02884	IPR007834	PF05160
Oost_Contig02887	IPR018247 IPR018249 IPR011992 IPR002048 IPR018248	PF00036	GO:0005509
Oost_Contig02888	IPR002133 IPR022636 IPR022628 IPR022629 IPR022631	PF02772 PF00438	GO:0005524 GO:0004478		GO:0006556
Oost_Contig02889	IPR002133 IPR022636 IPR022628 IPR022631 IPR022629	PF02772 PF00438	GO:0005524 GO:0004478		GO:0006556
Oost_Contig02893	IPR015424 IPR000192 IPR020578 IPR015421	PF00266	GO:0030170 GO:0003824		GO:0008152
Oost_Contig02894	IPR015424 IPR000192 IPR020578 IPR015421	PF00266	GO:0030170 GO:0003824		GO:0008152
Oost_Contig02896	IPR006828	PF04739	GO:0005515
Oost_Contig02898	IPR002893	PF01753	GO:0008270
Oost_Contig02899	IPR002893	PF01753	GO:0008270
Oost_Contig02900	IPR002893	PF01753	GO:0008270
Oost_Contig02911	IPR019371	PF10241
Oost_Contig02912	IPR019371	PF10241
Oost_Contig02913	IPR001878		GO:0003676 GO:0008270
Oost_Contig02915	IPR001202	PF00397	GO:0005515
Oost_Contig02916	IPR001202	PF00397	GO:0005515
Oost_Contig02917	IPR010492 IPR021151	PF05916
Oost_Contig02925	IPR016185 IPR014709 IPR005615 IPR014042 IPR004887	PF03917 PF03199	GO:0016874 GO:0005524 GO:0003824 GO:0004363		GO:0006750
Oost_Contig02926	IPR014709 IPR005615 IPR014042 IPR004887	PF03917 PF03199	GO:0016874 GO:0005524 GO:0004363		GO:0006750
Oost_Contig02927	IPR001752	PF00225	GO:0003777 GO:0005524		GO:0007018
Oost_Contig02929		PF12333
Oost_Contig02933	IPR005018	PF03351
Oost_Contig02934	IPR002315 IPR004154	PF03129	GO:0000166 GO:0004812 GO:0004820 GO:0005524	GO:0005737	GO:0006426 GO:0006412
Oost_Contig02936	IPR022209	PF12542
Oost_Contig02944	IPR001040 IPR023398 IPR019770	PF01652	GO:0003723 GO:0003743	GO:0005737	GO:0006413
Oost_Contig02945	IPR010614 IPR014013 IPR006554	PF06733	GO:0003677 GO:0004003 GO:0005524
Oost_Contig02946	IPR010733	PF07000
Oost_Contig02949	IPR003173 IPR009044	PF02229	GO:0003713 GO:0003677 GO:0005488
Oost_Contig02950	IPR008181 IPR008180	PF00692	GO:0016787 GO:0004170		GO:0046080
Oost_Contig02962	IPR003397	PF02466	GO:0008565	GO:0005743	GO:0015031
Oost_Contig02965	IPR020683 IPR002110	PF00023	GO:0005515
Oost_Contig02967	IPR017923		GO:0003677 GO:0030528	GO:0005634
Oost_Contig02968	IPR017923 IPR003617	PF08711	GO:0003677 GO:0030528	GO:0005634
Oost_Contig02971	IPR013894	PF08585
Oost_Contig02972	IPR013894	PF08585
Oost_Contig02973	IPR013894	PF08585
Oost_Contig02974	IPR017940 IPR011527 IPR001140	PF00664	GO:0005524	GO:0016021	GO:0055085 GO:0006810
Oost_Contig02975	IPR011527 IPR017940 IPR001140	PF00664	GO:0005524	GO:0016021	GO:0055085 GO:0006810
Oost_Contig02976	IPR017940 IPR011527 IPR001140	PF00664	GO:0005524	GO:0016021	GO:0055085 GO:0006810
Oost_Contig02977	IPR004277	PF03034			GO:0006659
Oost_Contig02983	IPR002379 IPR000454	PF00137	GO:0015078		GO:0015986 GO:0015991
Oost_Contig02984	IPR002379 IPR000454	PF00137	GO:0015078		GO:0015986 GO:0015991
Oost_Contig02985	IPR016130 IPR000387 IPR000340 IPR020422	PF00782	GO:0016791 GO:0008138 GO:0004725		GO:0016311 GO:0006470
Oost_Contig02986	IPR016130 IPR000387 IPR000340 IPR020422	PF00782	GO:0016791 GO:0008138 GO:0004725		GO:0016311 GO:0006470
Oost_Contig02987	IPR016130 IPR000387 IPR000340 IPR020422	PF00782	GO:0016791 GO:0008138 GO:0004725		GO:0016311 GO:0006470
Oost_Contig02988	IPR016130 IPR000387 IPR000340 IPR020422	PF00782	GO:0016791 GO:0008138 GO:0004725		GO:0016311 GO:0006470
Oost_Contig02989	IPR016035 IPR002641	PF01734			GO:0006629 GO:0008152
Oost_Contig02990	IPR016035 IPR002641	PF01734			GO:0006629 GO:0008152
Oost_Contig02991	IPR000719 IPR017442 IPR011009	PF00069	GO:0005524 GO:0004672		GO:0006468
Oost_Contig02994	IPR017441 IPR000719 IPR017442 IPR011009	PF00069	GO:0004672 GO:0005524		GO:0006468
Oost_Contig02996	IPR001180	PF00780	GO:0005083
Oost_Contig02997	IPR001180	PF00780	GO:0005083
Oost_Contig02998	IPR004299	PF03062
Oost_Contig02999	IPR004299	PF03062
Oost_Contig03007	IPR003591 IPR001611	PF00560	GO:0005515
Oost_Contig03008	IPR003591 IPR001611	PF00560	GO:0005515
Oost_Contig03024	IPR013024 IPR006840	PF04752
Oost_Contig03025	IPR013024 IPR006840	PF04752
Oost_Contig03029	IPR001441
Oost_Contig03038	IPR014812	PF08700
Oost_Contig03039	IPR011993		GO:0005515
Oost_Contig03041	IPR011993		GO:0005515
Oost_Contig03042	IPR011993		GO:0005515
Oost_Contig03043	IPR000061	PF01805	GO:0003723		GO:0006396
Oost_Contig03045	IPR000061	PF01805	GO:0003723		GO:0006396
Oost_Contig03052	IPR018108	PF00153
Oost_Contig03053	IPR018108	PF00153
Oost_Contig03104	IPR006591	PF03604	GO:0003677 GO:0003899
Oost_Contig03106	IPR001436 IPR002068 IPR008978	PF00011			GO:0009408
Oost_Contig03108	IPR011603 IPR001017	PF00676	GO:0030976 GO:0004591		GO:0006096 GO:0008152
Oost_Contig03110	IPR011545 IPR014014 IPR000629 IPR014001	PF00270	GO:0005524 GO:0008026 GO:0003676
Oost_Contig03111	IPR000719 IPR002290 IPR020635 IPR017442 IPR011009 IPR008271	PF00069	GO:0004674 GO:0005524 GO:0004672		GO:0006468
Oost_Contig03112	IPR005078	PF03416
Oost_Contig03113	IPR006073 IPR002917	PF01926	GO:0005525	GO:0005622
Oost_Contig03114	IPR013057	PF01490
Oost_Contig03116	IPR008972
Oost_Contig03117	IPR011545 IPR014001	PF00270	GO:0005524 GO:0008026 GO:0003676
Oost_Contig03118	IPR008928		GO:0003824
Oost_Contig03122	IPR009057		GO:0005515
Oost_Contig03123	IPR016196
Oost_Contig03124	IPR008984 IPR000253	PF00498	GO:0005515
Oost_Contig03126	IPR007587	PF04499
Oost_Contig03127	IPR000504 IPR012677	PF00076	GO:0000166 GO:0003676
Oost_Contig03128	IPR006762	PF04670	GO:0005525	GO:0005634 GO:0005737
Oost_Contig03129	IPR003859	PF02709			GO:0005975
Oost_Contig03130	IPR022812 IPR019762 IPR001401	PF00350	GO:0005525 GO:0003924
Oost_Contig03131	IPR002675	PF01781	GO:0003735	GO:0005622 GO:0005840	GO:0006412
Oost_Contig03132	IPR002791	PF01937
Oost_Contig03135	IPR023451 IPR000398	PF00303	GO:0004799		GO:0006231
Oost_Contig03136	IPR020940 IPR023451 IPR000398	PF00303	GO:0004799		GO:0006231
Oost_Contig03137	IPR020940 IPR023451 IPR000398	PF00303	GO:0004799		GO:0006231
Oost_Contig03138	IPR012877	PF07914
Oost_Contig03139	IPR016027 IPR012340 IPR011344 IPR000424	PF00436	GO:0003697		GO:0006260
Oost_Contig03140	IPR016027 IPR012340 IPR011344 IPR000424	PF00436	GO:0003697		GO:0006260
Oost_Contig03143	IPR000994	PF00557			GO:0009987
Oost_Contig03144	IPR000740 IPR009012 IPR013805	PF01025	GO:0000774 GO:0051087 GO:0042803		GO:0006457
Oost_Contig03145	IPR000740 IPR013805	PF01025	GO:0000774 GO:0051087 GO:0042803		GO:0006457
Oost_Contig03149	IPR000990	PF00876		GO:0005921
Oost_Contig03152	IPR000873	PF00501	GO:0003824		GO:0008152
Oost_Contig03153	IPR001932		GO:0003824
Oost_Contig03157	IPR005334	PF03645
Oost_Contig03158	IPR005334	PF03645
Oost_Contig03162	IPR003511	PF02301			GO:0007067
Oost_Contig03163	IPR003511	PF02301			GO:0007067
Oost_Contig03167	IPR019782 IPR017986 IPR001680 IPR015943 IPR019781	PF00400	GO:0005515
Oost_Contig03168	IPR019782 IPR011046 IPR017986 IPR015943 IPR001680 IPR019781	PF00400	GO:0005515
Oost_Contig03169	IPR011046 IPR019782 IPR017986 IPR001680 IPR015943 IPR019781	PF00400	GO:0005515
Oost_Contig03174	IPR005027	PF03360	GO:0015018	GO:0016020
Oost_Contig03182	IPR015925
Oost_Contig03192	IPR012335 IPR004123 IPR012336	PF02966		GO:0005681	GO:0007067
Oost_Contig03201	IPR001357			GO:0005622
Oost_Contig03206	IPR014812	PF08700
Oost_Contig03212	IPR016192 IPR002125 IPR016193	PF00383	GO:0016787 GO:0008270 GO:0003824
Oost_Contig03213	IPR007369	PF04258	GO:0004190	GO:0016021
Oost_Contig03214	IPR020846 IPR011701 IPR016196	PF07690		GO:0016021	GO:0055085
Oost_Contig03217	IPR007051	PF04968
Oost_Contig03223	IPR006549 IPR013954 IPR015636 IPR023214	PF08645
Oost_Contig03224	IPR019481	PF10419
Oost_Contig03225	IPR000612	PF01679		GO:0016021
Oost_Contig03231	IPR001128 IPR002401	PF00067	GO:0009055 GO:0020037 GO:0005506		GO:0055114
Oost_Contig03241	IPR017940 IPR011527 IPR001140	PF00664	GO:0005524	GO:0016021	GO:0055085 GO:0006810
Oost_Contig03242	IPR019748 IPR018979 IPR019749 IPR000798 IPR019750 IPR000299 IPR014352	PF00373 PF09379	GO:0008092 GO:0005488	GO:0019898 GO:0005737 GO:0005856
Oost_Contig03243	IPR018816	PF10312
Oost_Contig03245	IPR007110 IPR013783 IPR013106 IPR003599	PF07686	GO:0005515
Oost_Contig03246	IPR020683 IPR002110	PF00023	GO:0005515
Oost_Contig03248	IPR001925	PF01459	GO:0008308	GO:0005741	GO:0055085 GO:0044070 GO:0006820
Oost_Contig03249	IPR011989 IPR016024		GO:0005488
Oost_Contig03251	IPR000760	PF00459	GO:0004437
Oost_Contig03252	IPR001507	PF00100
Oost_Contig03253	IPR001507	PF00100
Oost_Contig03255	IPR002654	PF01755			GO:0009103
Oost_Contig03256	IPR000808 IPR002586	PF01656	GO:0005524
Oost_Contig03257	IPR001092 IPR011598	PF00010	GO:0030528	GO:0005634
Oost_Contig03258	IPR001092 IPR011598	PF00010	GO:0030528	GO:0005634
Oost_Contig03261	IPR007006	PF04922		GO:0016021
Oost_Contig03265	IPR008930 IPR001330	PF00432	GO:0003824
Oost_Contig03266	IPR001796 IPR017925 IPR012259	PF00186	GO:0050661 GO:0004146		GO:0009165 GO:0006545 GO:0055114
Oost_Contig03267	IPR019280 IPR006746	PF10075		GO:0005838	GO:0006508
Oost_Contig03268	IPR003210 IPR009018	PF02290	GO:0030942 GO:0008312	GO:0048500	GO:0045900 GO:0006614
Oost_Contig03270	IPR004147	PF03109
Oost_Contig03271	IPR004827 IPR011700	PF07716	GO:0003700 GO:0046983 GO:0043565
Oost_Contig03272	IPR004827 IPR011700	PF07716	GO:0003700 GO:0046983 GO:0043565
Oost_Contig03273	IPR013216	PF08241	GO:0008168		GO:0008152
Oost_Contig03277	IPR011990 IPR013026 IPR019734		GO:0005515 GO:0005488
Oost_Contig03278	IPR019137	PF09735
Oost_Contig03279	IPR007311	PF04184
Oost_Contig03281	IPR001452	PF00018	GO:0005515
Oost_Contig03284	IPR011991 IPR005818	PF00538	GO:0003677	GO:0000786 GO:0005634	GO:0006334
Oost_Contig03285	IPR001487	PF00439	GO:0005515
Oost_Contig03286	IPR016027
Oost_Contig03287	IPR004000
Oost_Contig03288	IPR016024		GO:0005488
Oost_Contig03289	IPR000095	PF00786	GO:0005515
Oost_Contig03290	IPR003165 IPR012337	PF02171	GO:0003676 GO:0005515
Oost_Contig03293	IPR001382	PF01532	GO:0005509	GO:0016020
Oost_Contig03294	IPR000164 IPR009072 IPR007125	PF00125	GO:0003677	GO:0000786	GO:0006334
Oost_Contig03295	IPR003084 IPR023801 IPR000286	PF00850	GO:0004407		GO:0016575
Oost_Contig03296	IPR018630	PF09817
Oost_Contig03299	IPR002219 IPR000980 IPR020454	PF00017 PF00130	GO:0005515		GO:0035556
Oost_Contig03300	IPR013866 IPR005804	PF08557 PF00487	GO:0016491	GO:0016021	GO:0006633 GO:0006629 GO:0055114
Oost_Contig03303	IPR003107			GO:0005622	GO:0006396
Oost_Contig03305	IPR011990 IPR013026 IPR019734		GO:0005515 GO:0005488
Oost_Contig03306	IPR002573 IPR011009	PF01633
Oost_Contig03307	IPR004177	PF02862	GO:0046872
Oost_Contig03309	IPR006683	PF03061
Oost_Contig03311	IPR009292	PF06102
Oost_Contig03312	IPR002109 IPR012335 IPR012336 IPR004480 IPR013766	PF00462 PF00085	GO:0009055 GO:0015035		GO:0045454
Oost_Contig03313	IPR006578	PF10545
Oost_Contig03317	IPR011046 IPR001680 IPR015943 IPR019781	PF00400	GO:0005515
Oost_Contig03318	IPR000407	PF01150	GO:0016787
Oost_Contig03323	IPR002616		GO:0008479		GO:0008616 GO:0006400
Oost_Contig03324	IPR018085 IPR002043 IPR005122	PF03167	GO:0004844		GO:0006281 GO:0006284
Oost_Contig03325	IPR018085 IPR002043 IPR005122	PF03167	GO:0004844		GO:0006281 GO:0006284
Oost_Contig03330	IPR001614	PF01275		GO:0016021
Oost_Contig03334	IPR007271 IPR004689	PF04142	GO:0005338 GO:0005351	GO:0016021 GO:0000139	GO:0008643 GO:0015780
Oost_Contig03336	IPR002755 IPR014052	PF01896	GO:0003896
Oost_Contig03339	IPR006903 IPR006569	PF04818
Oost_Contig03340	IPR000756	PF00609	GO:0004143		GO:0007205
Oost_Contig03345	IPR000467	PF01585	GO:0003676	GO:0005622
Oost_Contig03346	IPR004245	PF02995
Oost_Contig03350	IPR013869	PF08560
Oost_Contig03351	IPR009829	PF07160
Oost_Contig03352	IPR004871	PF03178	GO:0003676	GO:0005634
Oost_Contig03353	IPR005542	PF03792	GO:0003700	GO:0005634
Oost_Contig03355	IPR005024	PF03357			GO:0015031
Oost_Contig03356	IPR007528	PF04437
Oost_Contig03357	IPR002994	PF02104		GO:0016020
Oost_Contig03358	IPR009068
Oost_Contig03359	IPR002303 IPR009080		GO:0000166 GO:0004832 GO:0004812 GO:0005524	GO:0005737	GO:0006438 GO:0006418 GO:0006412
Oost_Contig03362	IPR001440 IPR011990 IPR013026 IPR019734	PF00515	GO:0005515 GO:0005488
Oost_Contig03364	IPR011262 IPR011261 IPR011263 IPR009025	PF01000 PF01193	GO:0003677 GO:0046983 GO:0003899
Oost_Contig03365	IPR005764 IPR000836	PF00156	GO:0003999	GO:0005737	GO:0009116 GO:0006168
Oost_Contig03366	IPR006236 IPR006139 IPR006140 IPR016040	PF02826 PF00389	GO:0004617 GO:0051287 GO:0005488 GO:0048037		GO:0006564 GO:0055114 GO:0008152
Oost_Contig03367	IPR001863	PF01153	GO:0043395	GO:0005578 GO:0016020
Oost_Contig03368	IPR015424 IPR002129		GO:0016831 GO:0030170		GO:0019752
Oost_Contig03369	IPR007110 IPR013783 IPR003599 IPR013098	PF07679	GO:0005515
Oost_Contig03372	IPR001763 IPR000751	PF00581	GO:0004725	GO:0005622	GO:0000087 GO:0006470
Oost_Contig03376	IPR002303 IPR014729 IPR002300	PF00133	GO:0000166 GO:0004812 GO:0004832 GO:0005524	GO:0005737	GO:0006438 GO:0006418 GO:0006412
Oost_Contig03380	IPR021854	PF11945
Oost_Contig03382	IPR013069 IPR011333 IPR000210	PF00651	GO:0005515
Oost_Contig03383	IPR000097 IPR004808 IPR005135	PF03372	GO:0003677 GO:0004519 GO:0004518	GO:0005622	GO:0006281
Oost_Contig03385	IPR016161 IPR015590 IPR012394 IPR016163	PF00171	GO:0004030 GO:0016491		GO:0006081 GO:0055114 GO:0008152
Oost_Contig03386	IPR006652 IPR015915	PF01344	GO:0005515
Oost_Contig03387	IPR001594	PF01529	GO:0008270
Oost_Contig03388	IPR020598 IPR001737	PF00398	GO:0008649		GO:0000154
Oost_Contig03392	IPR004179 IPR023290	PF02889
Oost_Contig03394	IPR018544	PF09404
Oost_Contig03395	IPR023648 IPR005627	PF03932	GO:0005507		GO:0055070
Oost_Contig03396	IPR000717	PF01399	GO:0005515
Oost_Contig03397	IPR000717	PF01399	GO:0005515
Oost_Contig03398	IPR009044 IPR003173	PF02229	GO:0003713 GO:0003677 GO:0005488
Oost_Contig03405	IPR015847 IPR001247 IPR020568	PF01138	GO:0003723		GO:0006396
Oost_Contig03408	IPR002775	PF01918	GO:0003676
Oost_Contig03409	IPR002775	PF01918	GO:0003676
Oost_Contig03414	IPR012337 IPR013520	PF00929	GO:0003676
Oost_Contig03417	IPR023214
Oost_Contig03418	IPR002190	PF01454
Oost_Contig03419	IPR013845 IPR018199 IPR002942 IPR013843 IPR000876	PF08071 PF01479 PF00900	GO:0003723 GO:0003735	GO:0005622 GO:0005840	GO:0006412
Oost_Contig03421	IPR020103 IPR020095 IPR001406		GO:0003723 GO:0009982		GO:0009451 GO:0001522
Oost_Contig03422	IPR006130 IPR006131 IPR002082	PF00185	GO:0016597 GO:0004070 GO:0016743		GO:0006520 GO:0006207
Oost_Contig03423	IPR006130 IPR006131 IPR002082	PF00185	GO:0016597 GO:0004070 GO:0016743		GO:0006520 GO:0006207
Oost_Contig03424	IPR015803		GO:0000166 GO:0004817 GO:0005524	GO:0005737	GO:0006423 GO:0006412
Oost_Contig03425	IPR018983	PF09384		GO:0005730	GO:0006364
Oost_Contig03426	IPR003891	PF02847
Oost_Contig03427	IPR003891	PF02847
Oost_Contig03429	IPR001683	PF00787	GO:0005515 GO:0035091		GO:0007154
Oost_Contig03430	IPR000086		GO:0016787
Oost_Contig03440	IPR005161 IPR002035	PF03731	GO:0005515
Oost_Contig03442	IPR013753 IPR020849 IPR003577	PF00071	GO:0005525 GO:0003924	GO:0005622 GO:0016020	GO:0006184 GO:0007165 GO:0007264
Oost_Contig03443	IPR013753 IPR020849 IPR003577	PF00071	GO:0005525 GO:0003924	GO:0005622 GO:0016020	GO:0006184 GO:0007264 GO:0007165
Oost_Contig03444	IPR008564	PF05832		GO:0016021
Oost_Contig03447	IPR021911	PF12037
Oost_Contig03448	IPR021911	PF12037
Oost_Contig03449	IPR003137	PF02225
Oost_Contig03450	IPR003137	PF02225
Oost_Contig03454	IPR003103 IPR000626 IPR019955	PF02179 PF00240	GO:0005515		GO:0006915
Oost_Contig03458	IPR002777 IPR009053	PF01920	GO:0051082	GO:0016272	GO:0006457
Oost_Contig03459	IPR009053 IPR002777	PF01920	GO:0051082	GO:0016272	GO:0006457
Oost_Contig03465	IPR014881	PF08772
Oost_Contig03466	IPR014881	PF08772
Oost_Contig03470	IPR002677	PF01783	GO:0003735	GO:0015934	GO:0006412
Oost_Contig03472	IPR000403 IPR003152 IPR011009	PF00454 PF02260	GO:0005515
Oost_Contig03473	IPR000403 IPR003152 IPR011009	PF00454 PF02260	GO:0005515
Oost_Contig03474	IPR001424	PF00080	GO:0046872		GO:0006801 GO:0055114
Oost_Contig03475	IPR001424	PF00080	GO:0046872		GO:0006801 GO:0055114
Oost_Contig03483	IPR018492 IPR004038	PF01248
Oost_Contig03491	IPR001079 IPR013320 IPR008985	PF00337	GO:0005529
Oost_Contig03497	IPR023616 IPR000883	PF00115	GO:0009055 GO:0020037 GO:0005506	GO:0016021	GO:0009060
Oost_Contig03500	IPR001888	PF01359
Oost_Contig03501	IPR001888	PF01359
Oost_Contig03505	IPR008734		GO:0005516		GO:0005977
Oost_Contig03512	IPR001781	PF00412	GO:0008270
Oost_Contig03520	IPR000719 IPR001245 IPR011009	PF07714	GO:0005524 GO:0004672		GO:0006468
Oost_Contig03526	IPR016040		GO:0005488
Oost_Contig03530	IPR017948 IPR001839 IPR015615	PF00019	GO:0008083
Oost_Contig03531	IPR017948 IPR001839 IPR015615	PF00019	GO:0008083
Oost_Contig03534	IPR004140 IPR016159	PF03081		GO:0000145	GO:0006887
Oost_Contig03547	IPR010347	PF06087	GO:0008081	GO:0005634	GO:0006281
Oost_Contig03548	IPR010347	PF06087	GO:0008081	GO:0005634	GO:0006281
Oost_Contig03554	IPR012978	PF08161
Oost_Contig03555	IPR023395 IPR018108	PF00153
Oost_Contig03558	IPR000331	PF02145	GO:0005096	GO:0005622	GO:0051056
Oost_Contig03562	IPR005351	PF03669
Oost_Contig03563	IPR005351	PF03669
Oost_Contig03565	IPR016161 IPR015590 IPR016162	PF00171	GO:0016491		GO:0055114 GO:0008152
Oost_Contig03566	IPR016161 IPR015590 IPR016162	PF00171	GO:0016491		GO:0055114 GO:0008152
Oost_Contig03567	IPR015992 IPR001130	PF01026
Oost_Contig03577	IPR013069 IPR011333 IPR000210	PF00651	GO:0005515
Oost_Contig03585	IPR000106 IPR002115 IPR017867 IPR023485	PF01451	GO:0004726 GO:0003993 GO:0004725	GO:0005737	GO:0006470
Oost_Contig03591	IPR001436 IPR002068 IPR008978	PF00011			GO:0009408
Oost_Contig03592	IPR001436 IPR002068 IPR008978	PF00011			GO:0009408
Oost_Contig03594	IPR006214
Oost_Contig03607	IPR006116 IPR006561	PF07528	GO:0003723 GO:0005524 GO:0016740		GO:0006955
Oost_Contig03608	IPR006116 IPR006561	PF07528	GO:0003723 GO:0005524 GO:0016740		GO:0006955
Oost_Contig03612	IPR013730 IPR009149	PF08524
Oost_Contig03613	IPR013730 IPR009149	PF08524
Oost_Contig03622	IPR001412 IPR014729 IPR002303 IPR002300	PF00133	GO:0000166 GO:0004832 GO:0004812 GO:0005524	GO:0005737	GO:0006438 GO:0006418 GO:0006412
Oost_Contig03631	IPR005345	PF03660
Oost_Contig03633	IPR001436 IPR002068	PF00011			GO:0009408
Oost_Contig03634	IPR010061		GO:0004491		GO:0055114
Oost_Contig03637	IPR000742 IPR013032		GO:0005515
Oost_Contig03640	IPR000504 IPR012677	PF00076	GO:0000166 GO:0003676
Oost_Contig03641	IPR000504 IPR012677	PF00076	GO:0000166 GO:0003676
Oost_Contig03646	IPR020950	PF03281
Oost_Contig03651	IPR020946	PF00743	GO:0050661 GO:0050660 GO:0004499		GO:0055114
Oost_Contig03659	IPR000504 IPR012677 IPR013992	PF00076	GO:0000166 GO:0003676 GO:0003779		GO:0007010
Oost_Contig03711	IPR016040 IPR002347 IPR002198	PF00106	GO:0016491 GO:0005488		GO:0008152 GO:0055114
Oost_Contig03743	IPR016187 IPR016186		GO:0005488
Oost_Contig03765	IPR004170 IPR018123	PF02825	GO:0008270
Oost_Contig03766	IPR004170 IPR018123	PF02825	GO:0008270
Oost_Contig03772	IPR002068 IPR008978	PF00011
Oost_Contig03780	IPR016161 IPR015590 IPR016162 IPR010061	PF00171	GO:0016491 GO:0004491		GO:0055114 GO:0008152
Oost_Contig03866	IPR019103 IPR021109 IPR001969	PF09668	GO:0004190		GO:0006508
Oost_Contig03867	IPR003734
Oost_Contig03869	IPR000298 IPR013833	PF00510	GO:0004129	GO:0016020	GO:0022904
Oost_Contig03870	IPR000612	PF01679		GO:0016021
Oost_Contig03873	IPR016027 IPR012340 IPR018104 IPR006196 IPR001253	PF01176	GO:0003723 GO:0003743		GO:0006413
Oost_Contig03878	IPR017998 IPR002423 IPR002194 IPR012715	PF00118	GO:0051082 GO:0005524		GO:0044267 GO:0006457
Oost_Contig03879	IPR000795 IPR014813	PF08701 PF00009	GO:0005525 GO:0003924
Oost_Contig03882	IPR002155 IPR016039 IPR020615 IPR020616 IPR016038	PF00108	GO:0003824		GO:0008152
Oost_Contig03884	IPR006941 IPR012337	PF04857	GO:0003676	GO:0005634
Oost_Contig03885	IPR006896 IPR006895	PF04810 PF04811	GO:0008270	GO:0030127	GO:0006888 GO:0006886
Oost_Contig03886	IPR007245	PF04113		GO:0016021 GO:0042765
Oost_Contig03888	IPR004000	PF00022
Oost_Contig03889	IPR001019 IPR001408 IPR011025	PF00503	GO:0005525 GO:0019001 GO:0004871		GO:0007186 GO:0007165
Oost_Contig03890	IPR008940
Oost_Contig03891	IPR000571	PF00642	GO:0003676 GO:0008270
Oost_Contig03892	IPR000313	PF00855
Oost_Contig03893	IPR006816	PF04727		GO:0005856	GO:0006909
Oost_Contig03894	IPR001753	PF00378	GO:0003824		GO:0008152
Oost_Contig03895	IPR011046 IPR017986 IPR015943 IPR001680 IPR019781	PF00400	GO:0005515
Oost_Contig03896	IPR006592 IPR000722 IPR007066 IPR015700	PF04983 PF00623	GO:0003677 GO:0008270 GO:0003899 GO:0032549	GO:0005634
Oost_Contig03897	IPR018247 IPR018249 IPR000261 IPR011992		GO:0005509 GO:0005515
Oost_Contig03899	IPR011042
Oost_Contig03900	IPR011704 IPR003593	PF07728	GO:0017111 GO:0000166 GO:0016887 GO:0005524
Oost_Contig03901	IPR015940 IPR001394 IPR009060	PF00443	GO:0004221 GO:0005515		GO:0006511
Oost_Contig03903	IPR019363	PF10230
Oost_Contig03904	IPR005829 IPR020846 IPR001958 IPR011701 IPR016196	PF07690	GO:0005215	GO:0005886 GO:0016021 GO:0016020	GO:0055085 GO:0006810
Oost_Contig03906	IPR004018	PF02755
Oost_Contig03911	IPR017907 IPR001841 IPR018957 IPR013083	PF00097	GO:0005515 GO:0008270
Oost_Contig03912	IPR006076	PF01266	GO:0016491
Oost_Contig03914	IPR005312	PF03564
Oost_Contig03915	IPR001810		GO:0005515
Oost_Contig03917	IPR010463	PF06342
Oost_Contig03918	IPR013785 IPR012135	PF01180	GO:0004152 GO:0003824		GO:0006222 GO:0008152 GO:0055114
Oost_Contig03920	IPR000504 IPR012677	PF00076	GO:0000166 GO:0003676
Oost_Contig03922	IPR000719 IPR002290 IPR020635 IPR017442 IPR011009 IPR008271	PF00069	GO:0004674 GO:0005524 GO:0004672		GO:0006468
Oost_Contig03925	IPR015880 IPR007087		GO:0008270	GO:0005622
Oost_Contig03926	IPR006133 IPR012337	PF03104	GO:0003887 GO:0003676		GO:0006260
Oost_Contig03927	IPR012338 IPR001466	PF00144
Oost_Contig03929	IPR013763 IPR006671	PF00134
Oost_Contig03930	IPR006993	PF04908
Oost_Contig03931	IPR005554	PF03813
Oost_Contig03933	IPR000504 IPR012677	PF00076	GO:0000166 GO:0003676
Oost_Contig03935	IPR017441 IPR000719 IPR002290 IPR001245 IPR020635 IPR017442 IPR011009	PF00069	GO:0004674 GO:0004672 GO:0005524		GO:0006468
Oost_Contig03940	IPR009071 IPR000910	PF00505	GO:0003677 GO:0005515
Oost_Contig03941	IPR001015	PF00762	GO:0004325		GO:0006783
Oost_Contig03942	IPR006984	PF04900
Oost_Contig03943	IPR017855 IPR008984 IPR013790 IPR001132	PF03166	GO:0005515	GO:0005622
Oost_Contig03944	IPR006555		GO:0005524 GO:0008026 GO:0003676
Oost_Contig03946	IPR017941	PF00355	GO:0016491		GO:0055114
Oost_Contig03947	IPR011992		GO:0005509
Oost_Contig03949	IPR013020 IPR006555		GO:0005524 GO:0008026 GO:0003676
Oost_Contig03950	IPR023271 IPR022357 IPR000425	PF00230	GO:0005215	GO:0016020	GO:0006810
Oost_Contig03952	IPR012935	PF07967	GO:0008270	GO:0005634
Oost_Contig03953	IPR001888	PF01359
Oost_Contig03955	IPR006612	PF05485	GO:0003676
Oost_Contig03957	IPR023570 IPR013786 IPR009100 IPR006091	PF02770	GO:0050660 GO:0003995		GO:0055114 GO:0008152
Oost_Contig03959	IPR004843	PF00149	GO:0016787
Oost_Contig03962	IPR007258	PF04129
Oost_Contig03963	IPR015904 IPR023753	PF07992	GO:0016491		GO:0055114
Oost_Contig03964	IPR001075	PF01106	GO:0051536 GO:0005506		GO:0016226
Oost_Contig03966	IPR012337		GO:0003676
Oost_Contig03967	IPR023395 IPR018108	PF00153
Oost_Contig03968	IPR020901 IPR002223	PF00014	GO:0004867
Oost_Contig03974	IPR023393 IPR005031	PF03364
Oost_Contig03975	IPR003598 IPR007110 IPR013783 IPR003599 IPR013098	PF07679	GO:0005515
Oost_Contig03976	IPR010531	PF06524	GO:0008270	GO:0005634
Oost_Contig03978		PF05536
Oost_Contig03980	IPR011545 IPR014001	PF00270	GO:0005524 GO:0008026 GO:0003676
Oost_Contig03981	IPR001763	PF00581
Oost_Contig03985	IPR011257 IPR012294 IPR012904	PF07934	GO:0003684 GO:0003677 GO:0008534 GO:0003824		GO:0006289 GO:0006281
Oost_Contig03987	IPR009036 IPR000594 IPR016040 IPR007901	PF05237 PF00899	GO:0003824 GO:0005488
Oost_Contig03988	IPR006652 IPR015916	PF01344	GO:0005515
Oost_Contig03990	IPR004046 IPR010987	PF00043
Oost_Contig03993	IPR003593 IPR003439 IPR017871	PF00005	GO:0017111 GO:0000166 GO:0016887 GO:0005524
Oost_Contig03994	IPR008969 IPR014766		GO:0004180
Oost_Contig03997	IPR000571 IPR006941	PF04857	GO:0003676 GO:0008270	GO:0005634
Oost_Contig03998	IPR011611 IPR002139	PF00294	GO:0004747		GO:0006014
Oost_Contig03999	IPR000504 IPR012677	PF00076	GO:0000166 GO:0003676
Oost_Contig04002	IPR011015 IPR003887	PF03020		GO:0005635
Oost_Contig04005	IPR011012 IPR022775	PF01217			GO:0006810
Oost_Contig04006	IPR001563	PF00450	GO:0004185		GO:0006508
Oost_Contig04007	IPR002928 IPR015650	PF01576	GO:0003774	GO:0016459
Oost_Contig04008	IPR015424 IPR002129 IPR015422	PF00282	GO:0016831 GO:0030170 GO:0003824		GO:0019752
Oost_Contig04012	IPR013057	PF01490
Oost_Contig04013	IPR016193 IPR002125	PF00383	GO:0003824 GO:0016787 GO:0008270
Oost_Contig04014	IPR019510	PF10469
Oost_Contig04015	IPR007175	PF04032
Oost_Contig04016	IPR001010				GO:0006952
Oost_Contig04017	IPR000990	PF00876		GO:0005921
Oost_Contig04021	IPR016477	PF03881
Oost_Contig04025	IPR000380		GO:0003677 GO:0003917	GO:0005694	GO:0006265
Oost_Contig04031	IPR014014 IPR011545 IPR000629 IPR014001	PF00270	GO:0005524 GO:0008026 GO:0003676
Oost_Contig04032	IPR006652 IPR015915	PF01344	GO:0005515
Oost_Contig04033	IPR016040 IPR002347 IPR002198	PF00106	GO:0016491 GO:0005488		GO:0008152 GO:0055114
Oost_Contig04034	IPR005339
Oost_Contig04036	IPR003392	PF02460	GO:0008158	GO:0016020
Oost_Contig04037	IPR000033 IPR011042
Oost_Contig04040	IPR008705	PF05741	GO:0003723 GO:0008270
Oost_Contig04041		PF04938
Oost_Contig04042	IPR006121 IPR006403 IPR017969	PF00403	GO:0004008 GO:0005524 GO:0046872	GO:0016020	GO:0030001 GO:0006754 GO:0060003
Oost_Contig04043	IPR000477 IPR008042	PF00078 PF05380	GO:0003723 GO:0003964		GO:0006278
Oost_Contig04047	IPR013785 IPR011060 IPR001754	PF00215	GO:0004590 GO:0003824		GO:0006207 GO:0008152
Oost_Contig04051	IPR002933 IPR011650	PF07687 PF01546	GO:0016787		GO:0008152
Oost_Contig04053	IPR012338 IPR001466	PF00144
Oost_Contig04055	IPR005123	PF03171	GO:0016491
Oost_Contig04056	IPR013785 IPR001155	PF00724	GO:0016491 GO:0010181 GO:0003824		GO:0008152
Oost_Contig04058	IPR003016 IPR011053 IPR000089	PF00364
Oost_Contig04059	IPR014729 IPR002500	PF01507	GO:0003824		GO:0008152
Oost_Contig04060	IPR000998 IPR008985	PF00629		GO:0016020
Oost_Contig04065	IPR007529	PF04438
Oost_Contig04066	IPR006641 IPR023323 IPR023097
Oost_Contig04067	IPR007502 IPR011709	PF07717 PF04408	GO:0004386
Oost_Contig04072	IPR012335 IPR002109 IPR011767 IPR011899 IPR014025 IPR012336	PF00462	GO:0009055 GO:0015035		GO:0045454
Oost_Contig04073	IPR015925
Oost_Contig04075	IPR013251 IPR019530	PF08287 PF10498
Oost_Contig04077	IPR018355 IPR001870 IPR008985 IPR015925 IPR003877	PF00622	GO:0005515
Oost_Contig04078	IPR008381			GO:0005739
Oost_Contig04081	IPR005746 IPR012335 IPR017936 IPR013766 IPR012336 IPR017937	PF00085	GO:0009055 GO:0015035		GO:0006662 GO:0045454
Oost_Contig04082	IPR015847	PF03725	GO:0003723		GO:0006396
Oost_Contig04083	IPR000583 IPR017932	PF00310			GO:0008152
Oost_Contig04084	IPR011046 IPR015943		GO:0005515
Oost_Contig04085	IPR002773	PF01916			GO:0008612
Oost_Contig04086	IPR008632	PF05823	GO:0008289
Oost_Contig04087	IPR000374	PF01148		GO:0016020
Oost_Contig04095	IPR001063 IPR005721 IPR018260	PF00237	GO:0003735	GO:0005622 GO:0015934 GO:0005840	GO:0006412
Oost_Contig04097	IPR019786 IPR001965 IPR013083 IPR011011 IPR019787	PF00628	GO:0005515 GO:0008270
Oost_Contig04103	IPR013169	PF08315
Oost_Contig04105	IPR001440 IPR011990 IPR013026 IPR019734	PF00515	GO:0005515 GO:0005488
Oost_Contig04106	IPR013099	PF07885
Oost_Contig04109	IPR001650	PF00271	GO:0005524 GO:0004386 GO:0003676
Oost_Contig04116	IPR000582 IPR014352	PF00887	GO:0000062 GO:0005488
Oost_Contig04118	IPR000719 IPR002290 IPR001245 IPR020635 IPR017442 IPR008271 IPR011009	PF00069	GO:0004674 GO:0005524 GO:0004672		GO:0006468
Oost_Contig04122	IPR001507	PF00100
Oost_Contig04127	IPR021137 IPR019338	PF01632	GO:0003735	GO:0005622 GO:0005840	GO:0006412
Oost_Contig04132	IPR019636	PF10695
Oost_Contig04140	IPR013783 IPR008957 IPR003961	PF00041	GO:0005515
Oost_Contig04141	IPR001694 IPR018086	PF00146		GO:0016020	GO:0055114
Oost_Contig04142	IPR006578	PF10545
Oost_Contig04143	IPR001436 IPR002068 IPR008978	PF00011			GO:0009408
Oost_Contig04144	IPR015880 IPR007087 IPR013087	PF00096	GO:0003676 GO:0008270	GO:0005622
Oost_Contig04145	IPR001567	PF01432	GO:0004222		GO:0006508
Oost_Contig04147	IPR004981	PF03301	GO:0016491 GO:0005506		GO:0019441 GO:0055114
Oost_Contig04155	IPR003195 IPR009072	PF02269	GO:0003677 GO:0003702		GO:0006366
Oost_Contig04157	IPR005834 IPR006402 IPR023214	PF00702	GO:0016787 GO:0003824		GO:0008152
Oost_Contig04158	IPR002402 IPR001128	PF00067	GO:0004497 GO:0009055 GO:0020037 GO:0005506		GO:0055114
Oost_Contig04160	IPR011004		GO:0016740
Oost_Contig04161	IPR012335 IPR004046 IPR010987 IPR017933 IPR004045 IPR012336	PF00043 PF02798	GO:0005515
Oost_Contig04162	IPR022801 IPR002942	PF01479	GO:0003723
Oost_Contig04170	IPR012677 IPR005135 IPR015047	PF08952 PF03372	GO:0000166 GO:0003723		GO:0016311
Oost_Contig04171	IPR015943		GO:0005515
Oost_Contig04172	IPR005821	PF00520	GO:0005216	GO:0016020	GO:0055085 GO:0006811
Oost_Contig04173	IPR023616 IPR000883	PF00115	GO:0009055 GO:0020037 GO:0005506	GO:0016021	GO:0009060
Oost_Contig04174	IPR021901	PF12026
Oost_Contig04179	IPR015526 IPR020067 IPR008993 IPR001134 IPR018933	PF01759	GO:0005515
Oost_Contig04181	IPR002652 IPR016024	PF01749	GO:0008565 GO:0005488	GO:0005634 GO:0005737 GO:0005643	GO:0006606 GO:0006886
Oost_Contig04185	IPR018247 IPR018249 IPR011992 IPR002048 IPR018248	PF00036	GO:0005509
Oost_Contig04187	IPR007284	PF04155
Oost_Contig04189	IPR000305	PF01541	GO:0004518	GO:0005622	GO:0006281
Oost_Contig04190	IPR003591 IPR001611	PF00560	GO:0005515
Oost_Contig04191	IPR011641 IPR006210 IPR000742 IPR013032	PF07699	GO:0005515
Oost_Contig04192	IPR013947	PF08638	GO:0016455	GO:0016592	GO:0006357
Oost_Contig04194	IPR006202	PF02931	GO:0005230	GO:0016020	GO:0006810
Oost_Contig04197	IPR005336	PF03650
Oost_Contig04199	IPR001232				GO:0006511
Oost_Contig04208	IPR018863	PF10479
Oost_Contig04209	IPR000182 IPR009658 IPR016181	PF06852	GO:0008080		GO:0008152
Oost_Contig04211	IPR011991 IPR003166	PF02186	GO:0003702	GO:0005673	GO:0006367
Oost_Contig04215	IPR014720 IPR020568 IPR005324 IPR000851 IPR014721 IPR018192 IPR013810	PF00333 PF03719	GO:0003723 GO:0003735	GO:0005622 GO:0005840	GO:0006412
Oost_Contig04218	IPR002672	PF01778	GO:0003735	GO:0005622 GO:0005840	GO:0006412
Oost_Contig04219	IPR012981	PF08190
Oost_Contig04224	IPR021109 IPR018061 IPR001969	PF00077	GO:0004190		GO:0006508
Oost_Contig04225	IPR018450	PF10247
Oost_Contig04230	IPR020895 IPR017789 IPR001794 IPR002908	PF01491	GO:0004322	GO:0005739	GO:0055114 GO:0006879
Oost_Contig04231	IPR013783
Oost_Contig04233	IPR007858	PF05186
Oost_Contig04234	IPR001370	PF00653		GO:0005622
Oost_Contig04235	IPR019821 IPR001752	PF00225	GO:0003777 GO:0005524		GO:0007018
Oost_Contig04236	IPR013783 IPR008957 IPR003961	PF00041	GO:0005515
Oost_Contig04241	IPR001173	PF00535
Oost_Contig04243	IPR011046 IPR015943		GO:0005515
Oost_Contig04246	IPR012335 IPR004046 IPR010987 IPR017933 IPR012336 IPR004045	PF00043 PF02798	GO:0005515
Oost_Contig04247	IPR015880 IPR007087 IPR013087		GO:0003676 GO:0008270	GO:0005622
Oost_Contig04256	IPR001806 IPR003579 IPR013753 IPR020851	PF00071	GO:0005525		GO:0015031 GO:0007264
Oost_Contig04257	IPR008584	PF05907
Oost_Contig04260	IPR003333	PF02353			GO:0008610
Oost_Contig04261	IPR011009
Oost_Contig04262	IPR000504 IPR012677	PF00076	GO:0000166 GO:0003676
Oost_Contig04265	IPR007110 IPR013783 IPR003599 IPR013098	PF07679	GO:0005515
Oost_Contig04274	IPR007604	PF04516
Oost_Contig04275	IPR002601	PF01681
Oost_Contig04276	IPR013057	PF01490
Oost_Contig04283	IPR001041 IPR012675	PF00111	GO:0051536 GO:0009055
Oost_Contig04293	IPR023570 IPR009075				GO:0055114
Oost_Contig04294	IPR018247 IPR018249 IPR011992 IPR002048 IPR018248 IPR015925	PF00036	GO:0005509
Oost_Contig04296	IPR001534	PF01060		GO:0005615
Oost_Contig04301	IPR006652 IPR015916	PF01344	GO:0005515
Oost_Contig04307	IPR011989 IPR016024 IPR002553	PF01602	GO:0005488	GO:0030117	GO:0016192 GO:0006886
Oost_Contig04316	IPR003439 IPR017871	PF00005	GO:0016887 GO:0005524
Oost_Contig04318	IPR008025	PF05361		GO:0005737	GO:0042325
Oost_Contig04332	IPR017907 IPR001841 IPR002867 IPR018957 IPR013083	PF00097 PF01485	GO:0005515 GO:0008270
Oost_Contig04334	IPR015606 IPR002293		GO:0015171	GO:0016020	GO:0003333
Oost_Contig04335	IPR007698	PF01262	GO:0016491		GO:0055114
Oost_Contig04336	IPR014710
Oost_Contig04338	IPR001534	PF01060		GO:0005615
Oost_Contig04342	IPR000834	PF00246	GO:0008270 GO:0004181		GO:0006508
Oost_Contig04357	IPR001799 IPR008972	PF00812		GO:0016020
Oost_Contig04368	IPR001506	PF01400	GO:0004222		GO:0006508
Oost_Contig04372	IPR007862 IPR000850	PF05191 PF00406	GO:0004017 GO:0005524
Oost_Contig04373	IPR002219 IPR015727 IPR020454	PF00130	GO:0005524 GO:0004697		GO:0035556 GO:0006468
Oost_Contig04387	IPR006578	PF10545
Oost_Contig04391	IPR001452		GO:0005515
Oost_Contig04396	IPR003598 IPR007110 IPR013783 IPR003599 IPR013098	PF07679	GO:0005515
Oost_Contig04399	IPR005829 IPR020846 IPR005828 IPR016196	PF00083	GO:0005215 GO:0022857	GO:0016021 GO:0016020	GO:0055085 GO:0006810
Oost_Contig04411	IPR003439	PF00005	GO:0016887 GO:0005524
Oost_Contig04414	IPR016181
Oost_Contig04418	IPR022238	PF12589
Oost_Contig04424	IPR003677	PF02520
Oost_Contig04428	IPR019782 IPR011046 IPR017986 IPR015943 IPR001680 IPR019781	PF00400	GO:0005515
Oost_Contig04445	IPR004947	PF03265	GO:0004531		GO:0006259
Oost_Contig04447		PF12215
Oost_Contig04448	IPR003124		GO:0005515
Oost_Contig04451	IPR000990	PF00876		GO:0005921
Oost_Contig04453	IPR011186 IPR002099		GO:0005524 GO:0030983	GO:0005634	GO:0006298
Oost_Contig04458	IPR021684	PF11669
Oost_Contig04466	IPR014729 IPR002761	PF01902
Oost_Contig04467	IPR002557	PF01607	GO:0008061	GO:0005576	GO:0006030
Oost_Contig04478	IPR001155 IPR013785	PF00724	GO:0016491 GO:0010181 GO:0003824		GO:0008152
Oost_Contig04480		PF12409
Oost_Contig04484	IPR000164 IPR009072 IPR007125	PF00125	GO:0003677	GO:0000786	GO:0006334
Oost_Contig04488	IPR001694 IPR018086	PF00146		GO:0016020	GO:0055114
Oost_Contig04490	IPR003402	PF02475
Oost_Contig04500	IPR002557	PF01607	GO:0008061	GO:0005576	GO:0006030
Oost_Contig04501	IPR013174	PF08285
Oost_Contig04506	IPR007122 IPR015628		GO:0003779
Oost_Contig04510	IPR015916 IPR006652	PF01344	GO:0005515
Oost_Contig04511	IPR022052	PF12265
Oost_Contig04519	IPR013069 IPR011333 IPR000210	PF00651	GO:0005515
Oost_Contig04520	IPR018163 IPR018164 IPR018165	PF01411	GO:0004813 GO:0000166 GO:0005524 GO:0003676	GO:0005737	GO:0006419 GO:0006412
Oost_Contig04537	IPR006149	PF01683
Oost_Contig04539	IPR000298 IPR013833	PF00510	GO:0004129	GO:0016020	GO:0022904
Oost_Contig04546	IPR013069 IPR011705 IPR011333	PF07707 PF00651	GO:0005515
Oost_Contig04548	IPR015424 IPR000277 IPR015422	PF01053	GO:0003824 GO:0030170		GO:0006520
Oost_Contig04557	IPR000298 IPR013833	PF00510	GO:0004129	GO:0016020	GO:0022904
Oost_Contig04561	IPR002453 IPR000217 IPR003008 IPR008280	PF00091	GO:0005198 GO:0005525 GO:0003924	GO:0043234 GO:0005874	GO:0006184 GO:0007018 GO:0007017 GO:0051258
Oost_Contig04562	IPR001750 IPR003918	PF00361	GO:0008137		GO:0042773 GO:0055114
Oost_Contig04568	IPR007284	PF04155
Oost_Contig04584	IPR001356 IPR009057 IPR012287	PF00046	GO:0003677 GO:0003700 GO:0043565 GO:0005515
Oost_Contig04589	IPR017441 IPR000719 IPR017442 IPR011009	PF00069	GO:0004672 GO:0005524		GO:0006468
Oost_Contig04596	IPR009069 IPR007745	PF05051	GO:0005507 GO:0016531	GO:0005758	GO:0006825
Oost_Contig04598	IPR001926	PF00291	GO:0030170 GO:0003824		GO:0008152
Oost_Contig04600	IPR013865
Oost_Contig04604	IPR001092 IPR011598	PF00010	GO:0030528	GO:0005634
Oost_Contig04611	IPR000182 IPR016181	PF00583	GO:0008080		GO:0008152
Oost_Contig04615	IPR011991 IPR005819 IPR005818	PF00538	GO:0003677	GO:0000786 GO:0005634	GO:0006334
Oost_Contig04618	IPR002213	PF00201			GO:0008152
Oost_Contig04629	IPR001853 IPR012336	PF01323	GO:0015035	GO:0030288
Oost_Contig04632	IPR023273		GO:0008168
Oost_Contig04633	IPR001436 IPR002068 IPR008978	PF00011			GO:0009408
Oost_Contig04634	IPR001781	PF00412	GO:0008270
Oost_Contig04669	IPR000298 IPR013833	PF00510	GO:0004129	GO:0016020	GO:0022904
Oost_Contig04680	IPR001607 IPR013083 IPR000286	PF02148	GO:0008270
Oost_Contig04683	IPR001534	PF01060		GO:0005615
Oost_Contig04689	IPR002068	PF00011
Oost_Contig04706	IPR001163 IPR010920	PF01423
Oost_Contig04710	IPR005798 IPR016175 IPR016174		GO:0009055 GO:0016491	GO:0016020	GO:0022904
Oost_Contig04717	IPR000504 IPR012677	PF00076	GO:0000166 GO:0003676
Oost_Contig04730	IPR023753	PF07992
Oost_Contig04740	IPR000504 IPR012677	PF00076	GO:0000166 GO:0003676
Oost_Contig04759	IPR001694 IPR018086	PF00146		GO:0016020	GO:0055114
Oost_Contig04764	IPR006721	PF04627			GO:0015986
Oost_Contig04766	IPR015880 IPR007087 IPR013087	PF00096	GO:0003676 GO:0008270	GO:0005622
Oost_Contig04768	IPR000298 IPR013833	PF00510	GO:0004129	GO:0016020	GO:0022904
Oost_Contig04778	IPR000504 IPR012677	PF00076	GO:0000166 GO:0003676
Oost_Contig04823	IPR001694 IPR018086	PF00146		GO:0016020	GO:0055114
Oost_Contig04824	IPR015424 IPR005814 IPR015421	PF00202	GO:0008483 GO:0003824 GO:0030170
Oost_Contig04825	IPR023616 IPR000883	PF00115	GO:0009055 GO:0020037 GO:0005506	GO:0016021	GO:0009060
Oost_Contig04826	IPR023615 IPR023616 IPR000883	PF00115	GO:0009055 GO:0020037 GO:0005506	GO:0016021	GO:0009060
Oost_Contig04827	IPR016175 IPR016174 IPR005797		GO:0009055 GO:0016491	GO:0016020	GO:0022904
Oost_Contig04828	IPR016635 IPR000804 IPR022775 IPR011012	PF01217	GO:0008565	GO:0030117	GO:0015031 GO:0016192 GO:0006886 GO:0006810
Oost_Contig04829	IPR023615 IPR023616 IPR000883	PF00115	GO:0009055 GO:0020037 GO:0005506	GO:0016021	GO:0009060
Oost_Contig04830	IPR023616 IPR000883	PF00115	GO:0009055 GO:0020037 GO:0005506	GO:0016021	GO:0009060
Oost_Contig04831	IPR023615 IPR023616 IPR000883	PF00115	GO:0009055 GO:0020037 GO:0005506	GO:0016021	GO:0009060
Oost_Contig04832	IPR009071 IPR000910	PF00505	GO:0003677 GO:0005515
Oost_Contig04837	IPR009050 IPR012292		GO:0020037 GO:0019825 GO:0005506		GO:0015671
Oost_Contig04838	IPR009050 IPR012292		GO:0020037 GO:0019825 GO:0005506		GO:0015671
Oost_Contig04840	IPR003333	PF02353			GO:0008610
Oost_Contig04842	IPR000533	PF00261
Oost_Contig04843	IPR000511	PF01265	GO:0004408	GO:0005739
Oost_Contig04844	IPR000511	PF01265	GO:0004408	GO:0005739
Oost_Contig04845	IPR000511	PF01265	GO:0004408	GO:0005739
Oost_Contig04846	IPR000511	PF01265	GO:0004408	GO:0005739
Oost_Contig04847	IPR016161 IPR015590 IPR016163	PF00171	GO:0016491		GO:0055114 GO:0008152
Oost_Contig04848	IPR001882 IPR011053 IPR000089	PF00364
Oost_Contig04849	IPR000089	PF00364
Oost_Contig04850	IPR000089	PF00364
Oost_Contig04852	IPR008139 IPR011001 IPR008138	PF03489
Oost_Contig04865	IPR012338 IPR001466	PF00144
Oost_Contig04866	IPR012338 IPR001466	PF00144
Oost_Contig04867	IPR008389	PF05493	GO:0015078		GO:0015991
Oost_Contig04868	IPR004009 IPR015650 IPR001609	PF00063 PF02736	GO:0003774 GO:0005524	GO:0016459
Oost_Contig04869	IPR004009 IPR015650 IPR001609	PF00063 PF02736	GO:0003774 GO:0005524	GO:0016459
Oost_Contig04877	IPR003677	PF02520
Oost_Contig04881	IPR017998 IPR002423 IPR012716 IPR002194	PF00118	GO:0051082 GO:0005524		GO:0044267 GO:0006457
Oost_Contig04883	IPR013869	PF08560
Oost_Contig04889	IPR000462	PF01066		GO:0016020	GO:0008654
Oost_Contig04893	IPR001313 IPR011989 IPR016024		GO:0003723 GO:0005488
Oost_Contig04894	IPR001313 IPR011989 IPR016024		GO:0003723 GO:0005488
Oost_Contig04895	IPR000504 IPR012677	PF00076	GO:0000166 GO:0003676
Oost_Contig04896	IPR023395 IPR018108	PF00153
Oost_Contig04899	IPR011603 IPR005475	PF02779	GO:0030976 GO:0004591		GO:0006096
Oost_Contig04900	IPR011603 IPR005475	PF02779	GO:0030976 GO:0004591		GO:0006096
Oost_Contig04904	IPR006214
Oost_Contig04906	IPR004179 IPR023290	PF02889
Oost_Contig04907	IPR004179 IPR023290	PF02889
Oost_Contig04908	IPR009007 IPR021109 IPR001461	PF00026	GO:0004190		GO:0006508
Oost_Contig04909	IPR021109 IPR009007 IPR001461	PF00026	GO:0004190		GO:0006508
Oost_Contig04910	IPR009673	PF06879
Oost_Contig04916	IPR020631 IPR000672 IPR016040	PF02882	GO:0003824 GO:0005488		GO:0009396
Oost_Contig04917	IPR020631 IPR016040 IPR000672 IPR020867	PF02882	GO:0003824 GO:0005488		GO:0009396 GO:0055114
Oost_Contig04925	IPR001441	PF01255
Oost_Contig04926	IPR001441	PF01255
Oost_Contig04928	IPR012877	PF07914
Oost_Contig04929	IPR015424 IPR001597 IPR015421	PF01212	GO:0016829 GO:0030170 GO:0003824		GO:0006520
Oost_Contig04930	IPR015424 IPR001597 IPR015421	PF01212	GO:0016829 GO:0030170 GO:0003824		GO:0006520
Oost_Contig04931	IPR015424 IPR001597 IPR015421	PF01212	GO:0016829 GO:0030170 GO:0003824		GO:0006520
Oost_Contig04940	IPR002937	PF01593
Oost_Contig04945	IPR001650	PF00271	GO:0005524 GO:0004386 GO:0003676
Oost_Contig04948	IPR015221 IPR016155 IPR012675	PF09138		GO:0005737	GO:0034227
Oost_Contig04949	IPR015221 IPR016155 IPR012675	PF09138		GO:0005737	GO:0034227
Oost_Contig04950	IPR006607
Oost_Contig04951	IPR001534	PF01060		GO:0005615
Oost_Contig04952	IPR001534	PF01060		GO:0005615
Oost_Contig04954	IPR011701 IPR016196	PF07690		GO:0016021	GO:0055085
Oost_Contig04956	IPR012678 IPR012677 IPR013025	PF00276	GO:0000166 GO:0003735	GO:0005622 GO:0005840	GO:0006412
Oost_Contig04957	IPR001926	PF00291	GO:0030170 GO:0003824		GO:0008152
Oost_Contig04958	IPR016040 IPR002347 IPR002198	PF00106	GO:0016491 GO:0005488		GO:0008152 GO:0055114
Oost_Contig04959	IPR016040 IPR002347 IPR002198	PF00106	GO:0016491 GO:0005488		GO:0008152 GO:0055114
Oost_Contig04961	IPR006694	PF04116	GO:0016491 GO:0005506		GO:0006633 GO:0055114
Oost_Contig04962	IPR006694	PF04116	GO:0016491 GO:0005506		GO:0006633 GO:0055114
Oost_Contig04965	IPR004942	PF03259
Oost_Contig04966	IPR019538	PF10508
Oost_Contig04980	IPR016040 IPR013149 IPR002085	PF00107	GO:0016491 GO:0008270 GO:0005488		GO:0055114
Oost_Contig04981	IPR016040 IPR013149 IPR002085	PF00107	GO:0016491 GO:0008270 GO:0005488		GO:0055114
Oost_Contig04982	IPR016040 IPR013149 IPR002085	PF00107	GO:0016491 GO:0008270 GO:0005488		GO:0055114
Oost_Contig04986	IPR007110 IPR013783 IPR013098	PF07679	GO:0005515
Oost_Contig04987	IPR007110 IPR013783 IPR013098	PF07679	GO:0005515
Oost_Contig04991	IPR007196	PF04054
Oost_Contig04996	IPR019956 IPR001975 IPR019954 IPR000626 IPR019955	PF00240 PF01020	GO:0005515 GO:0003735	GO:0005840	GO:0006412
Oost_Contig04998	IPR001478	PF00595	GO:0005515
Oost_Contig05004	IPR010761	PF07062		GO:0016021
Oost_Contig05011	IPR001781	PF00412	GO:0008270
Oost_Contig05012	IPR001781	PF00412	GO:0008270
Oost_Contig05015	IPR016161 IPR015590 IPR016163	PF00171	GO:0016491		GO:0055114 GO:0008152
Oost_Contig05016	IPR016161 IPR015590 IPR016163	PF00171	GO:0016491		GO:0055114 GO:0008152
Oost_Contig05026	IPR006434 IPR023214	PF05822	GO:0000287 GO:0008253	GO:0005737
Oost_Contig05027	IPR005804	PF00487	GO:0016491		GO:0006629 GO:0055114
Oost_Contig05029	IPR003016 IPR011053 IPR000089	PF00364
Oost_Contig05030	IPR000994	PF00557			GO:0009987
Oost_Contig05034	IPR000010	PF00031	GO:0004869
Oost_Contig05035	IPR015424 IPR004839 IPR000796 IPR015422	PF00155	GO:0008483 GO:0030170 GO:0003824		GO:0006520 GO:0009058
Oost_Contig05036	IPR004839 IPR015424 IPR000796 IPR015422	PF00155	GO:0008483 GO:0030170 GO:0003824		GO:0006520 GO:0009058
Oost_Contig05038	IPR018247 IPR018249 IPR011992 IPR002048 IPR018248	PF00036	GO:0005509
Oost_Contig05041	IPR023753	PF07992
Oost_Contig05044	IPR001781	PF00412	GO:0008270
Oost_Contig05047	IPR007945	PF05281		GO:0030141	GO:0007218
Oost_Contig05048	IPR016181
Oost_Contig05049	IPR016181
Oost_Contig05051	IPR019956 IPR000626 IPR019955	PF00240	GO:0005515
Oost_Contig05052	IPR000182 IPR016181	PF00583	GO:0008080		GO:0008152
Oost_Contig05055	IPR019956 IPR019954 IPR000626 IPR019955	PF00240	GO:0005515
Oost_Contig05056	IPR002913 IPR023393	PF01852
Oost_Contig05057	IPR016161 IPR015590 IPR012394	PF00171	GO:0004030 GO:0016491		GO:0006081 GO:0055114 GO:0008152
Oost_Contig05058	IPR008160	PF01391
Oost_Contig05061	IPR019376	PF10248
Oost_Contig05064	IPR013069 IPR011333 IPR000210	PF00651	GO:0005515
Oost_Contig05067	IPR001092 IPR011598	PF00010	GO:0030528	GO:0005634
Oost_Contig05068	IPR004827		GO:0003700 GO:0043565
Oost_Contig05069	IPR004001 IPR004000 IPR020902	PF00022	GO:0005524
Oost_Contig05070	IPR004001 IPR004000 IPR020902	PF00022	GO:0005524
Oost_Contig05071	IPR002041 IPR006688 IPR013753 IPR003577 IPR003578 IPR001806 IPR005225 IPR020851 IPR003579	PF00071	GO:0005525 GO:0003924	GO:0005622	GO:0006913 GO:0006184 GO:0015031 GO:0007165 GO:0007264 GO:0006886
Oost_Contig05074	IPR017986 IPR015943 IPR001680 IPR019781	PF00400	GO:0005515
Oost_Contig05075	IPR010497 IPR000639 IPR000073	PF00561 PF06441	GO:0004301 GO:0003824	GO:0016020	GO:0009636
Oost_Contig05077	IPR002921	PF01764	GO:0004806		GO:0006629
Oost_Contig05078	IPR000884 IPR013273	PF00090	GO:0008270 GO:0008237	GO:0005578
Oost_Contig05079	IPR001045	PF01564	GO:0003824
Oost_Contig05080	IPR007144	PF03998		GO:0032040	GO:0006364
Oost_Contig05081	IPR005024	PF03357			GO:0015031
Oost_Contig05082	IPR020783 IPR020784 IPR000911	PF00298 PF03946	GO:0003735	GO:0005840	GO:0006412
Oost_Contig05083	IPR020783 IPR020784 IPR000911	PF00298 PF03946	GO:0003735	GO:0005840	GO:0006412
Oost_Contig05084	IPR015424 IPR004839 IPR015422	PF00155	GO:0003824 GO:0030170		GO:0009058
Oost_Contig05088	IPR004364 IPR012340 IPR016027 IPR004365 IPR018150	PF01336 PF00152	GO:0000166 GO:0004812 GO:0005524 GO:0003676	GO:0005737	GO:0006418 GO:0006412
Oost_Contig05089	IPR016027 IPR004364 IPR012340 IPR018150 IPR004365	PF01336 PF00152	GO:0000166 GO:0004812 GO:0005524 GO:0003676	GO:0005737	GO:0006418 GO:0006412
Oost_Contig05090	IPR002616	PF01702	GO:0008479		GO:0008616 GO:0006400
Oost_Contig05091	IPR023441 IPR023442 IPR000988 IPR011017	PF01246	GO:0003735	GO:0005840	GO:0006412
Oost_Contig05092	IPR006656 IPR015405	PF09326 PF00384	GO:0051536 GO:0016491		GO:0055114
Oost_Contig05098	IPR015847 IPR001247 IPR020568	PF03725 PF01138	GO:0003723		GO:0006396
Oost_Contig05099	IPR002049	PF00053
Oost_Contig05100	IPR000559	PF01268	GO:0004329 GO:0005524		GO:0009396
Oost_Contig05101	IPR000559	PF01268	GO:0004329 GO:0005524		GO:0009396
Oost_Contig05102	IPR006931	PF04847			GO:0019722
Oost_Contig05107	IPR001101			GO:0005856
Oost_Contig05108	IPR023577 IPR008172				GO:0006796
Oost_Contig05111	IPR023574 IPR013005 IPR002136	PF00573	GO:0003735	GO:0005840	GO:0006412
Oost_Contig05112	IPR004942	PF03259
Oost_Contig05115	IPR003000	PF02146	GO:0070403 GO:0008270		GO:0006476 GO:0006342
Oost_Contig05118	IPR001841 IPR013083		GO:0005515 GO:0008270
Oost_Contig05122	IPR008160	PF01391
Oost_Contig05124	IPR001075	PF01106	GO:0051536 GO:0005506		GO:0016226
Oost_Contig05125	IPR001075	PF01106	GO:0051536 GO:0005506		GO:0016226
Oost_Contig05128	IPR003010 IPR000132				GO:0006807
Oost_Contig05138	IPR009653	PF06842
Oost_Contig05139	IPR007235	PF04101	GO:0030246		GO:0005975 GO:0030259
Oost_Contig05146	IPR006990
Oost_Contig05150	IPR019103	PF09668	GO:0004190		GO:0006508
Oost_Contig05153	IPR004179 IPR006141	PF02889			GO:0016539
Oost_Contig05156	IPR011671	PF07757	GO:0008168
Oost_Contig05160	IPR005351	PF03669
Oost_Contig05161	IPR003677	PF02520
Oost_Contig05162	IPR001534	PF01060		GO:0005615
Oost_Contig05163	IPR000542	PF00755	GO:0008415
Oost_Contig05164	IPR001079 IPR013320 IPR008985	PF00337	GO:0005529
Oost_Contig05171	IPR008832 IPR009018	PF05486	GO:0008312	GO:0048500	GO:0045900 GO:0006614
Oost_Contig05172	IPR009018 IPR008832	PF05486	GO:0008312	GO:0048500	GO:0045900 GO:0006614
Oost_Contig05174	IPR015411	PF09332
Oost_Contig05184	IPR004122		GO:0003677
Oost_Contig05185	IPR002119 IPR009072 IPR007125	PF00125	GO:0003677	GO:0000786 GO:0005634	GO:0006334
Oost_Contig05187	IPR018625	PF09803
Oost_Contig05191	IPR004022	PF02791
Oost_Contig05198	IPR009072 IPR007125 IPR001951	PF00125	GO:0003677	GO:0000786 GO:0005634	GO:0006334
Oost_Contig05202	IPR022712	PF10996
Oost_Contig05203	IPR000533	PF00261
Oost_Contig05204	IPR000533	PF00261
Oost_Contig05213	IPR011990 IPR013026 IPR019734		GO:0005515 GO:0005488
Oost_Contig05226	IPR008139 IPR011001 IPR007856 IPR008138	PF05184 PF03489			GO:0006629
Oost_Contig05227	IPR008139 IPR011001 IPR008138	PF03489
Oost_Contig05228	IPR000511		GO:0004408	GO:0005739
Oost_Contig05240	IPR002429 IPR015964 IPR008972 IPR011759 IPR001505	PF02790 PF00116	GO:0004129 GO:0009055 GO:0005507 GO:0020037	GO:0016021 GO:0016020	GO:0022900 GO:0022904
Oost_Contig05241	IPR012335 IPR004046 IPR010987 IPR017933 IPR004045	PF00043	GO:0005515
Oost_Contig05244	IPR001041 IPR012675 IPR012285 IPR017896 IPR006058 IPR017900 IPR009051 IPR004489		GO:0051536 GO:0009055 GO:0016491		GO:0006099 GO:0055114
Oost_Contig05245	IPR008977 IPR014784 IPR000323 IPR000720	PF03712 PF01082	GO:0004504 GO:0004497 GO:0005507 GO:0003824	GO:0016020	GO:0006518 GO:0009987 GO:0055114
Oost_Contig05246	IPR017853 IPR013781		GO:0003824 GO:0043169		GO:0005975
Oost_Contig05251	IPR016040 IPR013120	PF07993	GO:0005488
Oost_Contig05253	IPR008928 IPR010401	PF06202	GO:0003824		GO:0005978
Oost_Contig05254	IPR011545 IPR014001	PF00270	GO:0005524 GO:0008026 GO:0003676
Oost_Contig05255	IPR015461 IPR005016	PF03348		GO:0016020
Oost_Contig05256	IPR002229 IPR024041	PF00909		GO:0016020
Oost_Contig05257	IPR002928 IPR015650	PF01576	GO:0003774	GO:0016459
Oost_Contig05258	IPR001563	PF00450	GO:0004185		GO:0006508
Oost_Contig05259	IPR011545 IPR014014 IPR014001	PF00270	GO:0005524 GO:0008026 GO:0003676
Oost_Contig05260	IPR000795	PF00009	GO:0005525 GO:0003924
Oost_Contig05261	IPR020846 IPR011701 IPR016196	PF07690		GO:0016021	GO:0055085
Oost_Contig05263	IPR000961		GO:0004674 GO:0005524		GO:0006468
Oost_Contig05264	IPR001925	PF01459	GO:0008308	GO:0005741	GO:0055085 GO:0044070 GO:0006820
Oost_Contig05266	IPR009007 IPR021109 IPR001461 IPR001969	PF00026	GO:0004190		GO:0006508
Oost_Contig05268	IPR007080 IPR015699	PF04997	GO:0003677 GO:0008270 GO:0003899	GO:0005634
Oost_Contig05269	IPR000719 IPR017442 IPR011009	PF00069	GO:0005524 GO:0004672		GO:0006468
Oost_Contig05270	IPR006735	PF04641
Oost_Contig05271	IPR006693 IPR000073	PF00561 PF04083			GO:0006629
Oost_Contig05273	IPR001944 IPR017853 IPR013781	PF01301	GO:0003824 GO:0043169		GO:0005975
Oost_Contig05274	IPR006090 IPR009100 IPR006091 IPR009075	PF02770 PF00441	GO:0003995		GO:0008152 GO:0055114
Oost_Contig05275	IPR001440 IPR011990 IPR023114 IPR013026 IPR019734	PF00515	GO:0005515 GO:0005488
Oost_Contig05276	IPR021900	PF12024
Oost_Contig05277	IPR002921	PF01764	GO:0004806		GO:0006629
Oost_Contig05278	IPR001128 IPR002401	PF00067	GO:0009055 GO:0020037 GO:0005506		GO:0055114
Oost_Contig05280	IPR004127 IPR009053	PF02996	GO:0051082	GO:0016272	GO:0006457
Oost_Contig05281	IPR007502 IPR001650	PF00271 PF04408	GO:0005524 GO:0004386 GO:0003676
Oost_Contig05282	IPR013780 IPR015902 IPR006048 IPR017853 IPR013781	PF02806	GO:0003824 GO:0043169		GO:0005975
Oost_Contig05283	IPR013783 IPR008957 IPR003961	PF00041	GO:0005515
Oost_Contig05284	IPR000322	PF01055			GO:0005975
Oost_Contig05285	IPR012971	PF08153
Oost_Contig05286	IPR001750 IPR003918	PF00361	GO:0008137		GO:0042773 GO:0055114
Oost_Contig05287	IPR003395	PF02463	GO:0005524	GO:0005694
Oost_Contig05288	IPR012677 IPR014886	PF08777	GO:0000166
Oost_Contig05291	IPR020846 IPR005828 IPR016196	PF00083	GO:0022857	GO:0016021	GO:0055085
Oost_Contig05292	IPR023271
Oost_Contig05293	IPR011761 IPR005479 IPR013816 IPR005483 IPR013815	PF02786	GO:0016874 GO:0004086 GO:0005524 GO:0003824 GO:0046872		GO:0006807 GO:0008152
Oost_Contig05296	IPR000640 IPR020568 IPR014721 IPR009022	PF00679	GO:0005525
Oost_Contig05297	IPR018118 IPR004100 IPR000194 IPR023366	PF02874 PF00006	GO:0005524	GO:0016469	GO:0046034 GO:0015992
Oost_Contig05298	IPR000182 IPR001487 IPR016181	PF00583	GO:0005515 GO:0008080		GO:0008152
Oost_Contig05299	IPR008997 IPR000772	PF00652
Oost_Contig05300	IPR018376 IPR001753	PF00378	GO:0003824		GO:0008152
Oost_Contig05301	IPR020683
Oost_Contig05303	IPR016161 IPR015590 IPR016163	PF00171	GO:0016491		GO:0055114 GO:0008152
[truncated: 14,167 more rows]
