# Supplementary material for: Transcriptome analyses reveal protein and domain families that delineate stage-related development in the economically important parasitic nematodes, Ostertagia ostertagi and Cooperia oncophora
Source: BMC Genomics. 2013 Feb 22;14:118. doi: 10.1186/1471-2164-14-118 (PMC3599158; doi:10.1186/1471-2164-14-118)
Supplement: Additional file 8 — Number of transcripts unique to a stage as well as the number up-regulated or down-regulated in a stage. Description: Number of transcripts uniquely-expressed in a stage or differentially-expressed among stages. [file 1471-2164-14-118-S8.xlsx]

## Sheet: AF7
Additional file 7. Number of transcripts unique to a stage as well as the number up-regulated or down-regulated in a stage.
C. oncophora		Differentially Expressed
Stage	Unique to stage	Up-regulated	Down-regulated
EGG	286	4597	2879
L1	92	3922	2029
L2	103	3027	2646
L3Sh	172	1595	9966
L3Ex	272	3802	6426
L4	139	3145	2174
M	2061	4170	3599
F	349	6289	5815
O. ostertagi
Stage
EGG	184	8825	4717
L1	100	2682	2663
L2	86	3196	3202
L3Sh	249	6273	8808
L3Ex	159	4819	9553
L4	1484	4603	8442
A	259	6766	2880
