# Supplementary material for: Transcriptome analyses reveal protein and domain families that delineate stage-related development in the economically important parasitic nematodes, Ostertagia ostertagi and Cooperia oncophora
Source: BMC Genomics. 2013 Feb 22;14:118. doi: 10.1186/1471-2164-14-118 (PMC3599158; doi:10.1186/1471-2164-14-118)
Supplement: Additional file 9 — Prevalence of Pfam domains in C. oncophora (up-regulated transcripts only). Description: The number of transcripts in each stage identified to hit a specific Pfam domain. [file 1471-2164-14-118-S9.xlsx]

## Sheet: AF8
Additional file 8. Prevalence of Pfam domains in C. oncophora (up-regulated transcripts only).
Pfam id	EGG	L1	L2	L3Sh	L3Ex	L4	M	F
PF01060	0	0	0	0	0	0	2	0
PF03299	0	0	0	0	0	0	0	1
PF00188	0	0	0	2	0	5	7	1
PF01466	0	0	0	1	1	0	2	0
PF01549	0	0	0	0	1	1	1	0
PF04155	0	0	0	0	0	2	0	0
PF07569	0	0	0	0	0	0	0	1
PF07500	1	0	1	0	0	0	0	0
PF03567	0	0	0	0	0	0	0	1
PF00385	6	0	0	0	0	0	0	0
PF08784	1	0	0	0	0	0	0	0
PF09072	1	0	1	0	0	1	0	0
PF08544	0	0	0	0	0	0	0	1
PF00104	0	0	0	0	0	0	2	0
PF10161	0	0	0	1	0	0	0	0
PF02163	0	0	1	0	0	0	0	0
PF01484	0	0	1	0	0	0	0	0
PF02320	0	0	0	0	0	0	1	0
PF00287	0	2	0	0	0	0	0	0
PF09752	0	0	0	0	0	0	1	0
PF02205	1	1	0	0	0	1	0	0
PF08785	0	0	0	0	1	0	0	1
PF04827	0	0	0	0	0	0	0	1
PF06658	0	0	0	0	0	0	1	0
PF07106	0	0	0	0	0	0	1	1
PF03980	1	0	0	0	0	0	0	1
PF04265	0	0	0	0	0	0	0	2
PF00014	0	0	0	0	0	1	0	0
PF00337	0	0	0	0	0	0	2	0
PF05585	3	0	0	0	0	0	0	0
PF02987	0	0	0	0	5	0	0	0
PF01740	0	0	0	0	0	0	1	1
PF00431	0	0	0	0	0	0	4	0
PF00635	0	0	0	0	0	0	2	0
PF10607	0	0	0	0	0	0	1	1
PF08597	0	1	0	0	0	0	0	0
PF02996	1	1	0	0	0	1	0	0
PF04666	0	0	0	0	0	0	1	0
PF08574	0	0	0	1	0	0	0	2
PF00588	0	0	0	0	1	0	0	0
PF01693	0	0	1	0	0	0	0	0
PF01391	1	2	4	1	1	8	9	0
PF08711	1	1	0	0	0	1	0	0
PF11977	1	0	0	0	0	0	0	0
PF10545	3	0	0	0	0	0	0	0
PF04130	1	0	0	0	1	0	0	1
PF03761	0	0	0	0	0	0	0	1
PF02961	0	0	2	0	0	0	0	0
PF00481	0	0	0	0	1	0	0	0
PF00270	1	0	0	0	0	0	0	0
PF01803	1	1	1	0	0	1	0	0
PF10323	0	0	0	1	0	0	0	0
PF00112	0	0	1	0	0	0	0	0
PF00415	0	0	0	0	1	0	0	0
PF00071	0	0	0	0	0	0	0	1
PF10191	0	0	0	0	0	0	1	1
PF05395	0	1	1	0	0	0	0	0
PF06699	0	1	0	0	0	0	0	0
PF05205	0	0	0	0	0	0	0	1
PF01105	0	0	0	0	0	0	2	0
PF03351	0	0	0	0	0	0	0	2
PF09739	0	0	0	0	0	0	0	1
PF05365	0	1	1	0	0	1	0	0
PF02520	0	1	1	0	0	2	12	3
PF04181	1	0	0	0	0	0	0	0
PF00076	2	0	0	0	0	1	1	0
PF10172	0	0	0	0	0	0	1	1
PF09405	4	0	0	0	0	0	0	0
PF10937	0	0	0	1	0	0	1	1
PF00505	0	0	0	0	0	0	0	1
PF11027	0	0	0	0	0	0	1	0
PF11976	0	0	0	1	0	0	0	0
PF00397	0	0	0	0	0	0	0	2
PF00651	0	0	0	0	0	0	1	0
PF01607	0	0	0	0	0	0	2	1
PF08445	0	0	0	0	0	0	1	0
PF01679	2	1	0	0	1	2	0	1
PF00201	0	0	1	0	0	0	0	0
PF07035	0	1	1	0	0	1	0	0
PF01251	0	0	0	1	0	0	0	0
PF00786	0	0	1	0	0	0	0	0
PF01344	0	0	1	0	0	0	0	0
PF09478	0	0	0	0	0	0	2	0
PF03489	0	0	1	0	0	1	0	0
PF07716	4	0	0	0	1	0	0	2
PF07078	1	0	1	0	0	0	0	0
PF01399	0	0	0	0	0	0	1	0
PF01581	0	0	0	1	1	0	0	0
PF10326	0	0	0	0	0	0	1	0
PF07522	0	0	0	0	0	0	0	1
PF00428	0	0	0	0	0	0	0	1
PF01423	0	0	0	1	0	0	0	0
PF08292	0	0	0	0	0	0	0	1
PF10320	0	0	0	4	0	0	0	0
PF00536	0	0	0	0	0	0	0	1
PF00089	0	0	0	0	0	0	9	11
PF02198	0	0	0	0	0	0	0	1
PF02410	1	0	0	0	0	1	0	0
PF01826	0	1	0	3	0	1	0	0
PF03564	2	1	1	0	0	0	0	0
PF00046	1	1	0	0	1	0	0	0
PF00059	0	0	0	0	0	0	26	0
PF00028	0	0	0	0	0	1	0	0
PF03189	1	1	1	0	0	0	0	0
PF00642	0	0	0	1	2	0	0	0
PF10032	0	0	0	1	1	0	0	0
PF02171	0	0	0	0	0	0	0	1
PF02535	1	1	0	0	0	0	0	0
PF00043	0	0	0	0	0	0	1	0
PF00808	1	0	0	0	0	0	0	1
PF04370	0	0	0	0	0	0	2	0
PF04912	0	0	0	0	0	0	1	0
PF00364	0	0	0	0	0	0	2	0
PF02214	0	0	0	0	0	0	0	1
PF11362	0	0	0	0	0	0	1	0
PF09133	0	0	0	1	1	0	0	0
PF07172	0	0	0	0	0	2	0	0
PF01064	0	0	2	0	2	1	0	0
PF03381	0	0	0	0	0	0	2	0
PF10239	1	0	0	0	0	0	0	0
PF05769	1	0	0	0	0	0	0	1
PF00646	0	0	0	0	0	0	1	0
PF03985	0	1	1	0	0	0	0	0
PF01431	0	0	0	0	0	0	2	0
PF02037	2	0	0	0	0	0	0	0
PF06728	1	0	0	0	0	0	0	0
PF00011	0	0	1	0	0	0	0	0
