# Supplementary material for: Transcriptome analyses reveal protein and domain families that delineate stage-related development in the economically important parasitic nematodes, Ostertagia ostertagi and Cooperia oncophora
Source: BMC Genomics. 2013 Feb 22;14:118. doi: 10.1186/1471-2164-14-118 (PMC3599158; doi:10.1186/1471-2164-14-118)
Supplement: Additional file 10 — Prevalence of Pfam domains in O. ostertagi (up-regulated transcripts only). Description: The number of transcripts in each stage identified to hit a specific Pfam domain. [file 1471-2164-14-118-S10.xlsx]

## Sheet: AF 9
Additional file 9. Prevalence of Pfam domains in O. ostertagi (up-regulated transcripts only).
Pfam id	EGG	L1	L2	L3Sh	L3Ex	L4	A
PF05178	2	2	0	0	0	0	0
PF00188	0	0	0	0	0	7	4
PF02845	0	0	0	0	0	1	0
PF01466	1	0	0	1	0	1	0
PF00096	1	0	0	0	0	0	1
PF08766	1	0	0	0	0	0	1
PF07569	0	0	0	0	0	1	0
PF11118	1	0	0	0	0	0	0
PF00462	0	0	0	1	0	0	0
PF00134	2	0	0	0	0	0	1
PF01852	0	0	0	0	0	1	0
PF00385	6	0	0	0	0	0	6
PF01585	1	0	0	0	0	0	1
PF00855	1	0	0	0	0	0	2
PF09072	1	1	0	0	0	0	0
PF01484	0	0	3	0	0	4	0
PF00287	0	0	1	1	0	1	0
PF02205	0	0	0	0	1	1	0
PF01448	1	0	0	0	0	0	1
PF03246	0	0	1	0	0	0	0
PF00014	0	0	0	3	0	0	0
PF09420	0	0	0	1	0	0	0
PF00179	1	0	0	0	0	0	1
PF08743	1	0	0	0	0	0	1
PF02987	0	2	4	7	6	0	0
PF04114	0	0	0	0	1	0	0
PF08574	1	0	0	0	0	0	1
PF03125	0	0	0	0	0	1	0
PF03024	0	0	0	1	0	0	0
PF00023	1	0	0	0	0	0	3
PF10545	8	0	0	0	0	0	4
PF03761	0	0	0	0	0	0	1
PF02961	0	1	1	0	0	0	0
PF04419	1	0	0	0	0	1	1
PF08719	1	0	0	0	0	0	1
PF07744	1	0	1	1	0	0	0
PF00071	0	1	0	0	0	1	0
PF06936	0	0	0	1	0	0	0
PF00078	0	0	0	1	0	0	0
PF01710	1	0	0	0	0	0	1
PF00505	4	0	0	0	0	0	1
PF11976	1	0	0	0	0	0	1
PF01607	0	0	0	0	0	0	2
PF02825	1	0	0	0	0	0	0
PF00786	0	0	3	0	0	0	0
PF06991	1	0	0	0	0	1	1
PF07716	4	0	0	1	0	0	0
PF08824	0	0	1	0	0	0	0
PF07078	2	1	0	0	0	0	0
PF01581	0	0	0	0	3	2	0
PF03647	0	1	1	1	3	1	0
PF00067	0	0	0	0	1	0	0
PF09404	1	0	0	0	0	0	1
PF00125	1	0	0	0	0	0	0
PF07524	1	0	0	0	0	0	1
PF00046	1	0	0	0	0	0	0
PF07200	0	0	0	0	1	0	0
PF10367	0	0	0	0	0	0	1
PF08923	0	0	0	0	0	1	0
PF07847	0	0	0	1	0	1	0
PF00521	1	0	0	0	0	0	0
PF11789	1	0	0	0	0	0	1
PF07780	0	0	0	0	0	1	0
PF10152	0	0	0	0	1	0	0
PF07491	2	0	0	2	2	0	0
PF00646	1	0	0	1	0	0	2
PF02234	1	0	0	0	0	0	0
PF04614	0	0	0	1	0	0	0
PF01060	0	0	0	1	2	0	1
PF12026	0	0	1	1	0	0	0
PF05918	0	0	0	0	0	1	0
PF05225	1	0	0	0	0	0	1
PF07714	0	0	0	0	2	1	0
PF00097	0	0	0	0	0	0	1
PF01549	0	0	0	3	9	66	0
PF01681	1	0	0	0	0	0	1
PF01414	0	0	0	0	0	0	2
PF00104	0	0	0	1	1	0	0
PF05010	0	0	0	1	0	0	0
PF04121	1	0	0	0	0	0	1
PF00240	0	0	0	1	0	0	0
PF08646	0	0	0	0	0	1	0
PF03020	1	0	0	0	0	0	0
PF11571	1	0	0	0	0	0	1
PF11095	1	0	0	0	0	0	2
PF00443	1	0	0	0	0	0	1
PF05699	0	0	0	0	0	2	0
PF01740	0	1	0	1	0	1	0
PF05907	0	0	0	0	0	2	0
PF00628	1	0	0	1	0	0	1
PF01391	1	3	3	4	1	26	1
PF00024	0	0	0	2	1	0	0
PF00092	0	0	0	0	0	0	4
PF10292	0	0	0	4	2	2	0
PF00077	1	0	0	0	0	0	0
PF05856	0	0	0	0	1	0	0
PF05205	0	0	0	0	0	1	1
PF05365	0	1	1	0	0	0	0
PF02520	0	0	1	1	9	2	4
PF10169	1	1	0	0	0	0	1
PF00076	2	0	0	0	0	1	0
PF03725	2	0	0	0	0	0	0
PF11489	0	0	1	0	0	0	1
PF00020	0	1	1	1	0	0	1
PF00651	1	0	0	1	0	0	1
PF01148	0	0	0	3	0	1	0
PF10637	0	0	0	0	2	0	0
PF02269	0	0	0	1	0	0	1
PF03271	1	0	0	0	0	0	0
PF05160	0	0	0	0	1	0	0
PF09457	0	0	0	0	0	1	0
PF00567	1	0	0	0	0	0	1
PF01344	1	0	0	0	0	0	1
PF03489	0	1	1	0	0	0	0
PF10272	0	0	0	0	0	1	0
PF00036	0	0	1	0	0	0	0
PF08952	0	0	0	0	1	0	0
PF09759	0	0	0	1	2	0	0
PF04774	0	0	0	1	0	0	0
PF00428	0	1	0	0	0	0	0
PF09495	0	0	0	0	0	1	0
PF10320	0	0	0	0	1	0	0
PF00400	1	0	0	0	0	0	1
PF02469	0	0	0	0	0	1	0
PF00089	0	0	0	0	0	0	2
PF00965	0	0	0	0	2	0	0
PF02198	0	0	0	1	0	1	0
PF01826	0	0	1	0	1	1	1
PF00858	0	0	0	1	1	0	0
PF00059	0	0	0	0	0	2	4
PF00956	1	1	0	0	0	0	0
PF00642	0	0	0	2	5	0	0
PF10148	0	0	0	0	1	0	0
PF04568	0	1	0	0	0	0	0
PF00538	1	0	0	0	0	0	0
PF01569	0	0	0	0	0	0	1
PF07258	0	0	1	0	0	0	1
PF04912	0	0	0	0	1	0	0
PF00364	0	1	2	0	0	0	0
PF05404	0	0	0	0	0	1	0
PF00135	0	1	1	0	0	0	0
PF02178	1	1	1	0	0	0	0
PF05769	1	0	0	0	0	0	1
PF12325	0	0	0	0	1	0	0
PF00011	0	0	0	2	1	0	0
