# Supplementary material for: Transcriptome analyses reveal protein and domain families that delineate stage-related development in the economically important parasitic nematodes, Ostertagia ostertagi and Cooperia oncophora
Source: BMC Genomics. 2013 Feb 22;14:118. doi: 10.1186/1471-2164-14-118 (PMC3599158; doi:10.1186/1471-2164-14-118)
Supplement: Additional file 11 — Prevalence of GO biological processes in C. oncophora (up-regulated transcripts only). Description: The number of transcripts in each stage associated with a specific GO biological process. [file 1471-2164-14-118-S11.xlsx]

## Sheet: AF10
Additional file 10. Prevalence of GO biological processes in C. oncophora (up-regulated transcripts only).
	EGG	L1	L2	L3Sh	L3Ex	L4	M	F
GO:0015671	0	2	5	0	2	1	0	0
GO:0006506	1	1	0	0	0	0	0	0
GO:0030001	1	1	0	0	0	0	0	0
GO:0006541	0	0	0	0	0	0	0	1
GO:0009229	0	0	0	0	0	0	0	2
GO:0007218	0	0	0	1	1	0	0	0
GO:0006457	1	1	0	0	0	1	0	0
GO:0006813	0	2	0	0	0	0	0	1
GO:0008152	0	0	1	0	0	0	1	1
GO:0007165	1	1	1	0	0	1	0	0
GO:0006334	0	1	0	0	0	1	1	0
GO:0006508	5	0	2	0	0	0	11	12
GO:0007156	0	0	0	0	0	1	0	0
GO:0007275	1	1	1	0	0	1	0	0
GO:0006412	0	0	0	2	0	0	0	0
GO:0006396	0	0	0	0	1	0	0	0
GO:0006030	0	0	0	0	0	0	2	1
GO:0030168	1	0	0	0	0	1	0	0
GO:0006414	0	0	0	0	0	0	0	1
GO:0006754	0	2	0	0	0	0	0	0
GO:0006511	0	0	0	1	1	0	2	0
GO:0005975	0	0	0	0	0	0	2	0
GO:0007017	0	0	0	0	0	0	1	0
GO:0006814	0	2	0	0	0	0	0	0
GO:0042558	0	0	0	0	0	0	0	1
GO:0006810	0	0	0	0	0	0	2	0
GO:0000226	1	0	0	0	1	0	0	1
GO:0055085	1	1	0	0	0	0	0	0
GO:0006811	0	1	0	0	0	0	0	0
GO:0051258	1	0	0	0	0	1	0	0
GO:0043401	1	1	1	0	0	0	3	0
GO:0006278	0	0	0	1	0	0	0	0
