# Supplementary material for: Transcriptome analyses reveal protein and domain families that delineate stage-related development in the economically important parasitic nematodes, Ostertagia ostertagi and Cooperia oncophora
Source: BMC Genomics. 2013 Feb 22;14:118. doi: 10.1186/1471-2164-14-118 (PMC3599158; doi:10.1186/1471-2164-14-118)
Supplement: Additional file 12 — Prevalence of GO cellular components in C. oncophora (up-regulated transcripts only). Description: The number of transcripts in each stage associated with a specific GO Cellular component. [file 1471-2164-14-118-S12.xlsx]

## Sheet: AF11
Additional file 11. Prevalence of GO cellular components in C. oncophora (up-regulated transcripts only).
	EGG	L1	L2	L3Sh	L3Ex	L4	M	F
GO:0005840	0	0	0	2	0	0	0	1
GO:0016020	1	3	2	0	2	2	3	1
GO:0005615	0	0	0	0	0	0	2	0
GO:0000922	1	0	0	0	1	0	0	1
GO:0005577	1	0	0	0	0	1	0	0
GO:0016272	1	1	0	0	0	1	0	0
GO:0005869	0	0	0	0	0	0	1	0
GO:0005576	0	1	0	0	1	0	4	1
GO:0016021	3	3	0	0	1	2	2	2
GO:0008076	0	0	0	0	0	0	0	1
GO:0000786	0	1	0	0	0	1	1	0
GO:0005740	0	1	1	0	0	1	0	0
GO:0005815	1	0	0	0	1	0	0	1
GO:0005634	9	3	2	0	0	2	3	2
GO:0005622	6	1	0	2	5	0	7	8
GO:0005789	1	1	0	0	0	0	0	0
