# Supplementary material for: Transcriptome analyses reveal protein and domain families that delineate stage-related development in the economically important parasitic nematodes, Ostertagia ostertagi and Cooperia oncophora
Source: BMC Genomics. 2013 Feb 22;14:118. doi: 10.1186/1471-2164-14-118 (PMC3599158; doi:10.1186/1471-2164-14-118)
Supplement: Additional file 13 — Prevalence of GO molecular function in C. oncophora (up-regulated transcripts only). Description: The number of transcripts in each stage associated with a specific GO Molecular function. [file 1471-2164-14-118-S13.xlsx]

## Sheet: AF12
Additional file 12. Prevalence of GO molecular function in C. oncophora (up-regulated transcripts only).
	EGG	L1	L2	L3Sh	L3Ex	L4	M	F
GO:0003707	1	1	1	0	0	0	3	0
GO:0005102	1	0	0	0	0	1	0	0
GO:0005179	0	1	0	0	1	0	0	0
GO:0046983	4	0	0	0	1	0	0	2
GO:0008026	1	0	0	0	0	0	0	0
GO:0003964	0	0	0	1	0	0	0	0
GO:0005391	0	2	0	0	0	0	0	0
GO:0008234	0	0	1	0	0	0	0	0
GO:0005515	4	3	4	1	1	4	6	11
GO:0008080	0	0	0	0	0	0	1	0
GO:0003735	0	0	0	2	0	0	0	1
GO:0003700	6	2	1	0	2	0	3	2
GO:0020037	0	2	5	0	2	1	0	0
GO:0046873	1	1	0	0	0	0	0	0
GO:0003824	0	1	1	0	1	1	12	13
GO:0005488	0	0	1	0	1	1	43	1
GO:0043169	0	0	0	0	0	0	1	0
GO:0004788	0	0	0	0	0	0	0	2
GO:0004359	0	0	0	0	0	0	0	1
GO:0042302	0	0	1	0	0	0	0	0
GO:0003723	0	0	0	1	1	0	0	0
GO:0003677	4	3	2	0	1	2	1	2
GO:0008146	0	0	0	0	0	0	0	1
GO:0005524	1	0	0	0	0	0	2	0
GO:0004222	0	0	1	0	0	0	2	0
GO:0005506	0	2	5	0	2	1	0	0
GO:0030528	1	1	0	0	0	1	0	1
GO:0008121	0	1	1	0	0	1	0	0
GO:0019825	0	2	5	0	2	1	0	0
GO:0008061	0	0	0	0	0	0	2	1
GO:0000166	2	0	0	0	0	1	3	1
GO:0003712	1	1	1	0	0	1	0	0
GO:0008270	4	0	0	1	7	0	5	6
GO:0043565	6	1	0	0	2	0	0	4
GO:0004252	0	0	0	0	0	0	9	12
GO:0005249	0	0	0	0	0	0	0	1
GO:0004864	0	1	1	0	0	0	0	0
GO:0004867	0	0	0	0	0	1	0	0
GO:0005529	0	0	0	0	0	0	2	0
GO:0008173	0	0	0	0	1	0	0	0
GO:0005024	0	0	2	0	2	1	0	0
GO:0003676	5	0	0	1	2	1	1	2
GO:0004190	5	0	0	0	0	0	0	0
GO:0003779	0	1	0	0	4	2	0	0
GO:0030246	0	0	0	0	0	0	2	0
GO:0046872	0	1	1	0	0	1	1	0
GO:0051082	1	1	0	0	0	1	0	0
GO:0005509	0	3	0	0	0	2	10	1
GO:0005198	0	0	0	0	0	0	2	0
GO:0004675	0	0	2	0	2	1	0	0
GO:0000036	0	1	2	0	0	2	0	0
