# Supplementary material for: Transcriptome analyses reveal protein and domain families that delineate stage-related development in the economically important parasitic nematodes, Ostertagia ostertagi and Cooperia oncophora
Source: BMC Genomics. 2013 Feb 22;14:118. doi: 10.1186/1471-2164-14-118 (PMC3599158; doi:10.1186/1471-2164-14-118)
Supplement: Additional file 14 — Prevalence of GO biological processes in O. ostertagi (up-regulated transcripts only). Description: The number of transcripts in each stage associated with a specific GO biological process. [file 1471-2164-14-118-S14.xlsx]

## Sheet: AF13
Additional file 13. Prevalence of GO biological processes in O. ostertagi (up-regulated transcripts only).
	EGG	L1	L2	L3Sh	L3Ex	L4	A
GO:0015671	0	9	11	1	0	0	0
GO:0045980	0	1	0	0	0	0	0
GO:0006259	1	0	0	0	0	0	0
GO:0045454	0	0	0	1	0	0	0
GO:0009058	0	0	0	0	1	0	0
GO:0007218	0	0	0	0	3	2	0
GO:0015031	0	0	0	0	0	2	0
GO:0006796	0	0	0	1	0	0	1
GO:0030041	0	0	0	1	1	0	0
GO:0006265	1	0	0	0	0	0	0
GO:0006813	0	0	1	1	0	1	0
GO:0007165	0	0	0	0	0	2	0
GO:0006184	0	0	0	0	0	1	0
GO:0007154	0	0	0	0	0	0	2
GO:0006468	0	0	0	0	2	1	0
GO:0006334	3	1	0	0	0	0	0
GO:0006364	0	0	0	0	0	1	0
GO:0007606	0	0	0	0	0	1	0
GO:0006886	0	0	0	1	0	0	0
GO:0006508	1	0	0	0	0	0	3
GO:0007010	1	0	0	0	0	0	0
GO:0006412	0	1	0	0	0	0	0
GO:0051056	0	0	0	0	0	0	1
GO:0006396	2	0	0	0	0	0	0
GO:0042325	0	0	0	0	1	0	0
GO:0006030	0	0	0	0	0	0	2
GO:0006414	0	1	0	0	0	0	0
GO:0007050	1	0	0	0	0	0	0
GO:0055114	0	0	0	1	2	1	0
GO:0009396	0	0	0	0	1	0	0
GO:0006754	0	0	1	1	0	1	0
GO:0006511	2	0	0	1	0	1	1
GO:0007264	0	1	0	0	0	1	0
GO:0007017	0	0	0	0	1	0	0
GO:0016311	0	0	0	0	1	0	0
GO:0006814	0	0	1	2	1	1	0
GO:0006810	1	0	0	0	0	0	1
GO:0006366	0	0	0	1	0	0	1
GO:0022900	0	0	0	4	2	2	0
GO:0001510	0	0	0	0	0	1	0
GO:0043401	0	0	0	1	1	0	0
GO:0006303	1	0	0	0	0	0	1
GO:0006278	0	0	0	1	0	0	0
