# Supplementary material for: Transcriptome analyses reveal protein and domain families that delineate stage-related development in the economically important parasitic nematodes, Ostertagia ostertagi and Cooperia oncophora
Source: BMC Genomics. 2013 Feb 22;14:118. doi: 10.1186/1471-2164-14-118 (PMC3599158; doi:10.1186/1471-2164-14-118)
Supplement: Additional file 15 — Prevalence of GO cellular components in O. ostertagi (up-regulated transcripts only). Description: The number of transcripts in each stage associated with a specific GO Cellular component. [file 1471-2164-14-118-S15.xlsx]

## Sheet: O. ostertagi GO_Cel by stage
Additional file 14. Prevalence of GO cellular components in O. ostertagi (up-regulated transcripts only).
	EGG	L1	L2	L3Sh	L3Ex	L4	A
GO:0005840	0	1	0	0	0	0	0
GO:0016020	0	1	2	6	4	4	3
GO:0005783	0	0	0	0	0	1	0
GO:0005615	0	0	0	3	2	0	1
GO:0005643	1	0	0	0	0	0	1
GO:0005635	1	0	0	0	0	0	0
GO:0005777	0	0	0	1	0	0	0
GO:0005737	0	0	0	0	1	0	0
GO:0005869	0	0	0	0	1	0	0
GO:0016021	0	0	0	4	3	4	0
GO:0005576	1	0	0	0	0	1	3
GO:0005739	0	1	0	0	0	0	0
GO:0000786	2	0	0	0	0	0	0
GO:0043231	0	0	0	0	0	1	0
GO:0005740	0	1	1	0	0	0	0
GO:0005856	0	0	0	1	1	0	0
GO:0005634	11	1	1	3	1	3	6
GO:0005622	14	2	0	1	1	3	12
GO:0005694	1	0	0	0	0	0	0
GO:0042765	0	0	0	0	1	0	0
GO:0030176	0	0	0	1	0	0	0
GO:0019013	0	0	1	0	0	0	0
