# Supplementary material for: Transcriptome analyses reveal protein and domain families that delineate stage-related development in the economically important parasitic nematodes, Ostertagia ostertagi and Cooperia oncophora
Source: BMC Genomics. 2013 Feb 22;14:118. doi: 10.1186/1471-2164-14-118 (PMC3599158; doi:10.1186/1471-2164-14-118)
Supplement: Additional file 16 — Prevalence of GO molecular function in O. ostertagi (up-regulated transcripts only). Description: The number of transcripts in each stage associated with a specific GO Molecular function. [file 1471-2164-14-118-S16.xlsx]

## Sheet: AF15
Additional file 15. Prevalence of GO molecular function in O. ostertagi (up-regulated transcripts only).
	EGG	L1	L2	L3Sh	L3Ex	L4	A
GO:0003707	0	0	0	1	1	0	0
GO:0008168	0	0	0	0	0	1	0
GO:0016874	0	0	0	0	1	0	0
GO:0046983	4	0	0	1	0	2	0
GO:0003964	0	0	0	1	0	0	0
GO:0005391	0	0	1	1	0	1	0
GO:0005515	17	1	5	7	12	4	29
GO:0004672	0	0	0	0	2	1	0
GO:0005507	0	0	0	4	2	2	0
GO:0004888	0	0	0	0	0	1	0
GO:0004857	0	1	0	0	0	0	0
GO:0047800	0	0	0	1	0	1	0
GO:0003735	0	1	0	0	0	0	0
GO:0003700	5	0	0	2	1	0	0
GO:0009055	0	0	0	5	3	2	0
GO:0020037	0	9	11	1	1	0	0
GO:0004129	0	0	0	4	2	2	0
GO:0003918	1	0	0	0	0	0	0
GO:0003824	0	0	0	0	0	1	4
GO:0005272	0	0	0	1	1	0	0
GO:0004221	1	0	0	0	0	0	1
GO:0008017	1	0	0	0	0	0	0
GO:0005488	7	1	2	2	2	4	9
GO:0003924	0	0	0	0	0	1	0
GO:0004003	1	0	0	0	0	0	1
GO:0004326	0	0	0	0	1	0	0
GO:0005525	0	1	0	0	0	1	0
GO:0042302	0	0	3	0	0	4	0
GO:0015035	0	0	0	1	0	0	0
GO:0003723	2	0	0	1	1	0	0
GO:0003677	14	2	2	2	1	0	6
GO:0005524	1	0	0	0	1	0	0
GO:0005506	0	9	11	1	3	0	0
GO:0030528	0	0	0	0	0	1	0
GO:0008121	0	1	1	0	0	0	0
GO:0031418	0	0	0	0	2	0	0
GO:0019825	0	9	11	1	0	0	0
GO:0008061	0	0	0	0	0	0	2
GO:0000166	2	0	0	0	0	1	2
GO:0016881	1	0	0	0	0	0	1
GO:0043565	5	0	0	2	0	1	0
GO:0008270	16	0	0	4	6	1	12
GO:0004252	0	0	0	0	0	0	3
GO:0004867	0	0	0	3	0	0	0
GO:0003702	0	0	0	1	0	0	1
GO:0003676	5	0	0	2	5	3	4
GO:0004190	1	0	0	0	0	0	0
GO:0003779	1	0	0	0	0	0	0
GO:0004861	1	0	0	0	0	0	0
GO:0008191	0	0	0	0	2	0	0
GO:0005509	0	0	2	1	3	0	0
GO:0008430	0	0	0	1	0	0	0
GO:0005096	0	0	0	0	0	0	1
