# Supplementary material for: Transcriptome analyses reveal protein and domain families that delineate stage-related development in the economically important parasitic nematodes, Ostertagia ostertagi and Cooperia oncophora
Source: BMC Genomics. 2013 Feb 22;14:118. doi: 10.1186/1471-2164-14-118 (PMC3599158; doi:10.1186/1471-2164-14-118)
Supplement: Additional file 17 — Prevalence of Intepro domains in C. oncophora (up-regulated transcripts only). Description: The number of transcripts in each stage identified as a specific InterPro domain. [file 1471-2164-14-118-S17.xlsx]

## Sheet: AF16
Additional file 16. Prevalence of Intepro domains in C. oncophora (up-regulated transcripts only).
	EGG	L1	L2	L3Sh	L3Ex	L4	M	F
IPR001304	0	0	0	0	0	0	45	0
IPR014044	0	0	0	2	0	10	28	3
IPR016186	0	0	0	0	0	0	41	1
IPR008139	0	2	5	0	0	2	17	13
IPR016187	0	0	0	0	0	0	35	1
IPR008160	1	2	4	1	1	8	14	0
IPR009003	0	0	0	0	0	0	10	13
IPR000859	0	0	0	0	0	0	21	0
IPR002557	0	0	0	0	0	0	20	1
IPR003677	0	1	1	0	0	2	14	3
IPR001254	0	0	0	0	0	0	9	11
IPR007087	4	0	0	0	5	0	4	5
IPR015880	3	0	0	0	4	0	7	1
IPR011992	0	3	0	0	0	1	10	1
IPR011001	0	2	5	0	0	2	4	1
IPR018114	0	0	0	0	0	0	3	10
IPR016197	10	0	0	0	0	0	0	1
IPR012292	0	2	5	0	2	1	0	0
IPR009050	0	2	4	0	2	1	0	0
IPR002919	0	1	1	4	1	1	0	0
IPR011333	1	1	0	1	1	0	3	1
IPR008946	1	1	1	0	0	0	4	0
IPR002558	0	1	0	0	4	2	0	0
IPR018249	0	0	0	0	0	0	7	0
IPR000612	2	1	0	0	1	2	0	1
IPR011700	4	0	0	0	1	0	0	2
IPR012677	2	0	0	0	0	1	3	1
IPR023780	6	0	0	0	0	0	0	0
IPR018247	0	0	0	0	0	0	6	0
IPR000953	6	0	0	0	0	0	0	0
IPR016072	0	0	0	1	1	0	4	0
IPR020683	0	0	0	0	0	0	1	4
IPR002645	0	0	0	0	0	0	4	1
IPR004238	0	0	0	0	5	0	0	0
IPR005819	0	1	0	0	0	1	3	0
IPR000472	0	0	2	0	2	1	0	0
IPR001357	1	1	0	0	0	0	2	1
IPR001283	0	0	0	2	0	1	2	0
IPR009081	0	1	2	0	0	2	0	0
IPR000504	2	0	0	0	0	1	1	1
IPR011237	0	1	1	0	0	1	1	0
IPR000535	0	0	0	0	0	0	4	0
IPR003582	0	0	0	0	1	2	1	0
IPR002035	0	0	0	0	0	1	3	0
IPR001079	0	0	0	0	0	0	4	0
IPR019424	0	0	0	4	0	0	0	0
IPR013032	0	0	0	0	0	0	3	1
IPR001314	0	0	0	0	0	0	0	4
IPR000089	0	0	0	0	0	0	4	0
IPR018545	4	0	0	0	0	0	0	0
IPR005312	2	1	1	0	0	0	0	0
IPR002691	1	1	1	0	0	1	0	0
IPR016181	0	0	0	0	0	0	2	2
IPR006608	1	1	1	0	0	1	0	0
IPR011991	1	0	0	0	0	0	2	1
IPR001995	4	0	0	0	0	0	0	0
IPR008962	0	0	0	0	0	0	4	0
IPR004827	4	0	0	0	0	0	0	0
IPR000436	0	0	0	0	0	0	2	1
IPR009072	2	0	0	0	0	0	0	1
IPR015157	1	0	1	0	0	1	0	0
IPR001356	1	1	0	0	1	0	0	0
IPR006578	3	0	0	0	0	0	0	0
IPR008027	0	1	1	0	0	1	0	0
IPR000717	0	0	0	0	0	0	2	1
IPR007110	1	1	1	0	0	0	0	0
IPR004878	1	1	1	0	0	0	0	0
IPR016060	0	0	0	0	0	0	2	1
IPR013883	0	0	0	1	0	0	0	2
IPR000571	0	0	0	1	2	0	0	0
IPR007259	1	0	0	0	1	0	0	1
IPR012287	1	1	0	0	1	0	0	0
IPR008737	3	0	0	0	0	0	0	0
IPR000536	0	0	0	0	0	0	3	0
IPR003124	1	1	0	0	0	1	0	0
IPR009057	1	1	0	0	1	0	0	0
IPR009755	0	1	1	0	0	1	0	0
IPR017923	1	1	0	0	0	1	0	0
IPR004127	1	1	0	0	0	1	0	0
IPR001368	0	0	1	0	1	1	0	0
IPR009053	1	1	0	0	0	1	0	0
IPR015915	0	0	1	0	0	1	0	1
IPR012290	1	0	0	0	0	1	0	0
IPR009038	0	0	0	0	0	0	2	0
IPR007465	0	0	0	0	0	0	2	0
IPR002544	0	0	0	1	1	0	0	0
IPR019028	0	0	0	0	0	0	2	0
IPR016179	0	1	0	0	1	0	0	0
IPR004394	1	0	0	0	0	1	0	0
IPR010800	0	0	0	0	0	2	0	0
IPR004122	0	0	2	0	0	0	0	0
IPR019263	0	0	0	1	1	0	0	0
IPR023184	0	0	0	0	0	0	2	0
IPR008555	1	0	0	0	0	0	0	1
IPR001023	0	0	0	0	0	0	2	0
IPR002213	0	0	1	0	0	0	0	1
IPR010993	0	0	0	0	0	0	0	2
IPR005018	0	0	0	0	0	0	0	2
IPR003034	2	0	0	0	0	0	0	0
IPR010987	0	0	0	0	0	0	2	0
IPR003958	1	0	0	0	0	0	0	1
IPR003689	1	1	0	0	0	0	0	0
IPR007373	0	0	0	0	0	0	0	2
IPR003618	1	0	1	0	0	0	0	0
IPR013320	0	0	0	0	0	0	2	0
IPR008138	0	0	1	0	0	1	0	0
IPR014893	0	0	0	0	1	0	0	1
IPR018497	0	0	0	0	0	0	2	0
IPR011053	0	0	0	0	0	0	2	0
IPR000402	0	2	0	0	0	0	0	0
IPR018378	0	0	0	0	0	0	2	0
IPR019589	0	0	0	0	0	0	1	1
IPR007284	0	0	0	0	0	2	0	0
IPR020478	0	1	1	0	0	0	0	0
IPR011043	0	0	1	0	0	1	0	0
IPR001534	0	0	0	0	0	0	2	0
IPR001810	0	0	0	0	0	0	2	0
IPR013761	0	0	0	0	0	0	0	2
IPR018276	0	0	0	0	0	0	1	1
IPR015940	1	0	0	0	1	0	0	0
IPR007133	0	1	1	0	0	0	0	0
IPR007128	1	0	0	0	0	0	0	1
IPR002048	0	0	0	0	0	0	2	0
IPR019335	0	0	0	0	0	0	1	1
IPR010776	0	0	0	0	0	0	1	1
IPR009782	1	0	1	0	0	0	0	0
IPR022353	0	1	0	0	1	0	0	0
IPR015216	0	0	0	1	1	0	0	0
IPR001202	0	0	0	0	0	0	0	2
IPR008985	0	0	0	0	0	0	2	0
IPR005045	0	0	0	0	0	0	2	0
IPR001882	0	0	0	0	0	0	2	0
IPR008466	0	1	1	0	0	0	0	0
IPR006996	0	0	0	0	0	0	1	0
IPR009091	0	0	0	0	1	0	0	0
IPR014748	0	0	0	0	0	0	0	1
IPR000210	0	0	0	0	0	0	0	1
IPR005514	0	0	0	0	0	0	0	1
IPR000718	0	0	0	0	0	0	1	0
IPR000408	0	0	0	0	1	0	0	0
IPR019426	0	0	0	1	0	0	0	0
IPR009580	0	1	0	0	0	0	0	0
IPR014892	1	0	0	0	0	0	0	0
IPR001938	0	0	0	0	0	0	1	0
IPR003165	0	0	0	0	0	0	0	1
IPR011989	0	0	0	0	0	0	1	0
IPR013854	0	0	0	0	0	0	0	1
IPR013238	0	0	0	0	0	0	0	1
IPR000910	0	0	0	0	0	0	0	1
IPR010920	0	0	0	1	0	0	0	0
IPR006201	0	1	0	0	0	0	0	0
IPR015916	0	0	1	0	0	0	0	0
IPR009600	1	0	0	0	0	0	0	0
IPR019428	0	0	0	0	0	0	1	0
IPR003645	0	0	0	0	0	0	0	1
IPR006649	0	0	0	1	0	0	0	0
IPR000949	1	0	0	0	0	0	0	0
IPR004046	0	0	0	0	0	0	1	0
IPR009071	0	0	0	0	0	0	0	1
IPR002126	0	0	0	0	0	1	0	0
IPR022617	0	0	0	1	0	0	0	0
IPR001854	0	0	0	1	0	0	0	0
IPR021109	1	0	0	0	0	0	0	0
IPR011056	0	0	0	0	0	0	1	0
IPR002068	0	0	1	0	0	0	0	0
IPR013083	0	0	0	0	0	0	0	1
IPR013653	0	0	0	0	0	0	1	0
IPR011993	0	0	0	1	0	0	0	0
IPR019140	0	0	0	0	0	0	0	1
IPR018797	1	0	0	0	0	0	0	0
IPR013753	0	0	0	0	0	0	0	1
IPR003131	0	0	0	0	0	0	0	1
IPR011545	1	0	0	0	0	0	0	0
IPR011494	0	0	0	0	0	0	0	1
IPR001841	0	0	0	0	0	0	0	1
IPR001163	0	0	0	1	0	0	0	0
IPR015868	0	0	0	0	0	0	0	1
IPR005331	0	0	0	0	0	0	0	1
IPR003118	0	0	0	0	0	0	0	1
IPR021504	0	0	0	0	0	0	1	0
IPR000554	0	0	0	1	0	0	0	0
IPR007669	0	0	0	0	0	0	0	1
IPR012337	0	0	0	0	0	0	0	1
IPR013750	0	0	0	0	0	0	0	1
IPR013906	0	1	0	0	0	0	0	0
IPR000477	0	0	0	1	0	0	0	0
IPR007308	1	0	0	0	0	0	0	0
IPR015919	0	0	0	0	0	1	0	0
IPR011084	0	0	0	0	0	0	0	1
IPR009060	1	0	0	0	0	0	0	0
IPR006652	0	0	1	0	0	0	0	0
IPR017933	0	0	0	0	0	0	1	0
IPR021869	1	0	0	0	0	0	0	0
IPR013780	0	0	0	0	0	0	1	0
IPR013069	0	0	0	0	0	0	1	0
IPR009548	0	0	0	0	0	0	1	0
IPR016040	0	0	0	0	0	0	1	0
IPR011320	0	0	1	0	0	0	0	0
IPR006759	0	0	0	0	0	0	1	0
IPR018782	0	0	0	1	0	0	0	0
IPR001813	0	0	0	0	0	0	0	1
IPR002486	0	0	1	0	0	0	0	0
IPR001537	0	0	0	0	1	0	0	0
IPR019149	0	0	0	0	0	0	1	0
IPR016027	1	0	0	0	0	0	0	0
IPR002110	0	0	0	0	0	0	0	1
IPR001660	0	0	0	0	0	0	0	1
IPR020309	0	0	0	0	0	0	1	0
IPR006912	0	0	0	0	0	0	0	1
IPR015927	0	0	0	0	0	0	1	0
IPR001932	0	0	0	0	1	0	0	0
IPR021129	0	0	0	0	0	0	0	1
IPR002223	0	0	0	0	0	1	0	0
IPR008915	0	0	1	0	0	0	0	0
IPR000095	0	0	1	0	0	0	0	0
IPR009027	0	0	1	0	0	0	0	0
IPR001969	1	0	0	0	0	0	0	0
IPR001627	0	0	0	0	0	1	0	0
IPR012340	1	0	0	0	0	0	0	0
IPR000182	0	0	0	0	0	0	1	0
IPR000668	0	0	1	0	0	0	0	0
IPR000489	0	0	0	0	0	0	0	1
IPR016196	0	0	0	1	0	0	0	0
