# Supplementary material for: Transcriptome analyses reveal protein and domain families that delineate stage-related development in the economically important parasitic nematodes, Ostertagia ostertagi and Cooperia oncophora
Source: BMC Genomics. 2013 Feb 22;14:118. doi: 10.1186/1471-2164-14-118 (PMC3599158; doi:10.1186/1471-2164-14-118)
Supplement: Additional file 18 — Prevalence of Intepro domains in O. ostertagi (up-regulated transcripts only). Description: The number of transcripts in each stage associated with a specific InterPro domain. [file 1471-2164-14-118-S18.xlsx]

## Sheet: AF17
Additional file 17. Prevalence of Intepro domains in O. ostertagi (up-regulated transcripts only).
	EGG	L1	L2	L3Sh	L3Ex	L4	A
IPR003582	0	0	0	3	9	67	0
IPR008160	1	3	3	4	1	26	1
IPR007087	10	0	0	1	1	1	9
IPR012292	0	9	11	1	0	0	0
IPR004238	0	2	4	7	6	0	0
IPR014044	0	0	0	0	0	13	6
IPR003677	0	0	1	1	9	2	4
IPR015940	1	0	0	2	7	2	5
IPR009050	0	7	8	1	0	0	0
IPR009060	1	0	0	2	7	2	4
IPR011001	0	3	3	1	0	4	3
IPR015880	8	0	0	0	1	0	5
IPR006578	8	0	0	0	0	0	4
IPR016197	6	0	0	0	0	0	6
IPR008139	0	2	2	1	0	4	3
IPR000953	6	0	0	0	0	0	6
IPR023780	6	0	0	0	0	0	6
IPR002035	0	0	0	0	0	0	9
IPR016024	4	0	0	0	1	1	3
IPR000571	1	0	0	2	5	0	1
IPR011759	0	0	0	4	2	2	0
IPR019408	0	0	0	4	2	2	0
IPR017956	3	1	1	0	0	0	2
IPR016187	0	0	0	0	1	2	4
IPR002486	0	0	3	0	0	4	0
IPR005349	0	1	1	1	3	1	0
IPR013083	3	0	0	1	0	0	3
IPR016186	0	0	0	0	1	2	4
IPR011107	2	0	0	2	2	0	0
IPR001534	0	0	0	3	2	0	1
IPR011333	2	0	0	2	0	1	1
IPR008972	3	0	0	0	0	0	3
IPR001283	0	0	0	0	0	4	2
IPR001304	0	0	0	0	0	2	4
IPR011992	0	0	2	1	3	0	0
IPR011011	2	0	0	2	0	0	1
IPR009071	4	0	0	0	0	0	1
IPR018249	0	0	2	1	2	0	0
IPR016194	2	0	1	1	0	0	1
IPR020478	2	1	1	0	0	0	1
IPR013761	2	0	0	1	0	1	1
IPR016027	2	0	0	0	0	1	2
IPR012340	2	0	0	0	0	1	2
IPR015943	1	0	0	0	2	0	2
IPR002544	0	0	0	0	3	2	0
IPR000910	4	0	0	0	0	0	1
IPR018247	0	0	1	1	3	0	0
IPR001810	1	0	0	1	0	0	3
IPR011700	4	0	0	1	0	0	0
IPR012677	2	0	0	0	0	1	2
IPR001368	0	1	1	1	0	1	1
IPR020683	1	0	0	0	0	0	3
IPR011989	1	0	0	0	1	1	1
IPR000949	2	0	0	0	0	0	2
IPR010993	1	0	0	1	0	1	1
IPR002919	0	0	1	0	1	1	1
IPR019787	2	0	0	1	0	0	1
IPR002110	1	0	0	0	0	0	3
IPR019786	2	0	0	1	0	0	1
IPR001660	1	0	0	1	0	1	1
IPR004827	4	0	0	0	0	0	0
IPR000504	2	0	0	0	0	1	1
IPR009072	1	0	0	1	1	0	1
IPR000374	0	0	0	3	0	1	0
IPR007851	2	2	0	0	0	0	0
IPR013763	2	0	0	0	0	0	2
IPR009057	3	0	0	0	0	0	1
IPR019156	0	0	0	1	2	0	0
IPR002645	0	1	0	1	0	1	0
IPR006671	2	0	0	0	0	0	1
IPR001965	1	0	0	1	0	0	1
IPR002068	0	0	0	2	1	0	0
IPR019955	1	0	0	1	0	0	1
IPR022364	0	0	0	1	0	0	2
IPR013069	1	0	0	1	0	0	1
IPR006608	1	0	1	0	0	0	1
IPR007513	1	0	0	0	0	1	1
IPR000313	1	0	0	0	0	0	2
IPR018784	1	1	0	0	0	0	1
IPR003609	0	0	0	3	0	0	0
IPR003014	0	0	0	2	1	0	0
IPR010912	1	0	1	1	0	0	0
IPR001245	0	0	0	0	2	1	0
IPR009003	0	0	0	0	0	0	3
IPR000089	0	1	2	0	0	0	0
IPR000402	0	0	1	1	0	1	0
IPR001254	0	0	0	0	0	0	3
IPR009730	1	0	0	0	0	1	1
IPR003124	0	0	0	0	1	1	1
IPR009782	2	1	0	0	0	0	0
IPR012921	1	0	1	1	0	0	0
IPR002223	0	0	0	3	0	0	0
IPR016072	1	0	0	1	0	1	0
IPR000095	0	0	3	0	0	0	0
IPR007252	1	0	0	0	0	0	1
IPR015157	1	1	0	0	0	0	0
IPR008946	0	0	0	1	1	0	0
IPR019781	1	0	0	0	0	0	1
IPR012816	1	0	0	0	0	0	1
IPR013087	1	0	0	0	0	0	1
IPR014876	1	0	0	0	0	0	1
IPR004122	0	1	1	0	0	0	0
IPR006596	1	0	0	0	0	0	1
IPR002557	0	0	0	0	0	0	2
IPR023577	0	0	0	1	0	0	1
IPR008191	1	0	0	0	0	0	1
IPR011009	0	0	0	0	2	0	0
IPR008584	0	0	0	0	0	2	0
IPR008555	1	0	0	0	0	0	1
IPR012864	0	0	0	1	0	1	0
IPR022617	1	0	0	0	0	0	1
IPR002622	1	0	0	0	0	0	1
IPR019601	0	0	0	0	2	0	0
IPR013753	0	1	0	0	0	1	0
IPR014854	1	0	0	0	0	0	1
IPR013883	1	0	0	0	0	0	1
IPR002164	1	1	0	0	0	0	0
IPR001820	0	0	0	0	2	0	0
IPR000536	0	0	0	1	1	0	0
IPR001873	0	0	0	1	1	0	0
IPR008172	0	0	0	1	0	0	1
IPR018114	0	0	0	0	0	0	2
IPR002018	0	1	1	0	0	0	0
IPR007889	1	0	0	0	0	0	1
IPR021582	0	0	1	0	0	0	1
IPR021627	1	0	0	0	0	0	1
IPR002601	1	0	0	0	0	0	1
IPR009091	2	0	0	0	0	0	0
IPR000408	2	0	0	0	0	0	0
IPR008906	0	0	0	0	0	2	0
IPR008027	0	1	1	0	0	0	0
IPR008384	0	0	0	1	1	0	0
IPR016135	1	0	0	0	0	0	1
IPR001774	0	0	0	0	0	0	2
IPR015496	0	0	0	0	2	0	0
IPR021901	0	0	1	1	0	0	0
IPR009886	0	0	1	0	0	0	1
IPR000467	1	0	0	0	0	0	1
IPR000048	0	1	1	0	0	0	0
IPR013032	0	1	1	0	0	0	0
IPR018544	1	0	0	0	0	0	1
IPR015847	2	0	0	0	0	0	0
IPR008993	0	0	0	0	2	0	0
IPR008138	0	1	1	0	0	0	0
IPR011046	0	0	0	0	2	0	0
IPR003118	0	0	0	1	0	1	0
IPR012337	0	0	0	0	0	2	0
IPR017920	0	0	1	0	0	0	1
IPR023214	0	0	0	0	2	0	0
IPR003195	0	0	0	1	0	0	1
IPR018200	1	0	0	0	0	0	1
IPR006652	1	0	0	0	0	0	1
IPR002048	0	0	1	1	0	0	0
IPR006565	1	0	0	0	0	0	1
IPR001394	1	0	0	0	0	0	1
IPR005160	1	0	0	0	0	0	1
IPR000608	1	0	0	0	0	0	1
IPR015915	1	0	0	0	0	0	1
IPR008025	0	0	0	0	1	0	0
IPR002109	0	0	0	1	0	0	0
IPR003578	0	1	0	0	0	0	0
IPR006996	0	0	0	0	1	0	0
IPR000436	0	0	0	1	0	0	0
IPR013992	1	0	0	0	0	0	0
IPR011015	1	0	0	0	0	0	0
IPR004151	0	0	0	0	0	1	0
IPR006708	0	0	0	1	0	0	0
IPR001645	0	0	0	0	1	0	0
IPR001356	1	0	0	0	0	0	0
IPR004953	1	0	0	0	0	0	0
IPR000782	0	0	0	0	0	1	0
IPR001791	0	0	0	1	0	0	0
IPR001452	0	0	1	0	0	0	0
IPR000626	0	0	0	1	0	0	0
IPR007246	0	0	0	0	1	0	0
IPR013757	1	0	0	0	0	0	0
IPR001128	0	0	0	0	1	0	0
IPR014025	0	0	0	1	0	0	0
IPR004101	0	0	0	0	1	0	0
IPR003887	1	0	0	0	0	0	0
IPR012335	0	0	0	1	0	0	0
IPR019002	0	0	0	1	0	0	0
IPR002913	0	0	0	0	0	1	0
IPR000198	0	0	0	0	0	1	0
IPR011051	0	0	0	1	0	0	0
IPR019424	0	0	0	0	1	0	0
IPR015019	0	0	0	0	0	1	0
IPR011494	0	0	0	0	0	1	0
IPR003577	0	0	0	0	0	1	0
IPR017884	1	0	0	0	0	0	0
IPR013320	0	0	0	1	0	0	0
IPR014928	0	0	1	0	0	0	0
IPR019018	0	0	0	0	0	1	0
IPR006861	0	0	0	1	0	0	0
IPR015047	0	0	0	0	1	0	0
IPR000477	0	0	0	1	0	0	0
IPR001005	1	0	0	0	0	0	0
IPR012287	1	0	0	0	0	0	0
IPR013955	0	0	0	0	0	1	0
IPR016181	0	0	0	1	0	0	0
IPR001813	0	1	0	0	0	0	0
IPR022353	0	0	1	0	0	0	0
IPR023393	0	0	0	0	0	1	0
IPR020138	1	0	0	0	0	0	0
IPR001202	1	0	0	0	0	0	0
IPR018061	1	0	0	0	0	0	0
IPR015649	0	0	0	0	1	0	0
IPR022091	0	0	0	0	1	0	0
IPR008962	1	0	0	0	0	0	0
IPR001932	0	0	0	0	0	1	0
IPR018143	0	0	0	1	0	0	0
IPR018248	0	0	1	0	0	0	0
IPR007648	0	1	0	0	0	0	0
IPR001611	0	0	0	0	1	0	0
IPR019309	0	0	0	0	1	0	0
IPR011767	0	0	0	1	0	0	0
IPR000210	0	0	0	1	0	0	0
IPR005514	0	0	0	0	0	0	1
IPR004930	0	0	1	0	0	0	0
IPR004210	0	0	0	1	0	0	0
IPR012920	0	0	0	0	0	1	0
IPR008383	0	0	0	0	0	1	0
IPR007834	0	0	0	0	1	0	0
IPR002119	1	0	0	0	0	0	0
IPR020849	0	0	0	0	0	1	0
IPR007707	0	0	0	1	0	0	0
IPR016118	0	0	0	0	0	0	1
IPR005819	1	0	0	0	0	0	0
IPR018123	1	0	0	0	0	0	0
IPR016060	0	0	0	1	0	0	0
IPR019453	0	0	0	0	0	0	1
IPR013760	1	0	0	0	0	0	0
IPR000884	0	0	0	0	0	1	0
IPR021109	1	0	0	0	0	0	0
IPR006553	0	0	0	0	1	0	0
IPR000326	0	0	0	0	0	0	1
IPR015507	0	0	0	0	0	1	0
IPR008855	0	0	0	0	0	1	0
IPR001859	0	1	0	0	0	0	0
IPR008978	0	0	0	1	0	0	0
IPR019034	0	0	0	0	0	1	0
IPR002205	1	0	0	0	0	0	0
IPR001841	0	0	0	0	0	0	1
IPR003903	0	0	0	1	0	0	0
IPR017907	0	0	0	0	0	0	1
IPR001357	0	0	0	0	0	0	1
IPR011990	1	0	0	0	0	0	0
IPR009851	0	0	0	0	1	0	0
IPR004170	1	0	0	0	0	0	0
IPR003579	0	0	0	0	0	1	0
IPR003892	0	0	0	0	0	1	0
IPR011991	1	0	0	0	0	0	0
IPR003175	1	0	0	0	0	0	0
IPR007125	1	0	0	0	0	0	0
IPR009703	0	0	0	1	0	0	0
IPR018957	0	0	0	0	0	0	1
IPR005818	1	0	0	0	0	0	0
IPR008985	0	0	0	1	0	0	0
IPR018801	0	0	0	0	0	1	0
IPR001936	0	0	0	0	0	0	1
IPR001969	1	0	0	0	0	0	0
IPR012336	0	0	0	1	0	0	0
IPR001134	0	0	0	0	1	0	0
