# Supplementary material for: Transcriptome analyses reveal protein and domain families that delineate stage-related development in the economically important parasitic nematodes, Ostertagia ostertagi and Cooperia oncophora
Source: BMC Genomics. 2013 Feb 22;14:118. doi: 10.1186/1471-2164-14-118 (PMC3599158; doi:10.1186/1471-2164-14-118)
Supplement: Additional file 19 — Depth of coverage of C. oncophora transcripts. Description: The calculated depth of coverage for all transcripts in C. oncophora. [file 1471-2164-14-118-S19.xlsx]

## Sheet: AF18
Additional file 18. Depth of coverage of C. oncophora transcripts .
	Egg	L1	L2	L3Sh	L3Ex	L4	Male	Female
Conc_Contig00001	4.16832	0	0	0	0	0	0	0.678925
Conc_Contig00010	23.6016	96.247	19.0996	33.5339	4.72311	9.14741	7.5498	19.4303
Conc_Contig00100	1.10124	1.54339	0.510331	12.4008	24.8244	0	1.34814	6.52376
Conc_Contig01000	3.81495	4.13832	1.41308	0	0	0.781308	0	0
Conc_Contig10000	0	0.176871	0.14966	74.1769	12.631	1.94728	0.845238	0
Conc_Contig10001	0	0	0	2.44293	5.07496	0	0	0.800681
Conc_Contig10002	1.42393	0.246154	0.866667	0.411966	2.74701	0.699145	4.09744	0.875214
Conc_Contig10003	0	0	0	0	3.85665	0	1.26425	0
Conc_Contig10004	0	0.304647	0.409639	4.44923	4.96213	0.196213	1.45783	1.09466
Conc_Contig10005	1.31763	0.598604	0	1.24258	3.98429	0	0.499127	0.919721
Conc_Contig10006	15.5523	18.0686	150.106	2706.64	2692.73	120.99	428.95	481.067
Conc_Contig10007	3.24914	0.290378	2.87629	2.45361	3.60825	0.328179	0	1.21306
Conc_Contig10008	2.65464	1.20447	0.628866	0	3.46392	2.56186	0.835052	0
Conc_Contig10009	0	0	0	0	2.86018	0	0	0.476106
Conc_Contig01001	17.2073	0.850909	0	0	0	0	2.06545	15.3455
Conc_Contig10010	0.8391	1.65225	0	0.551903	4.8564	0	0.520761	0
Conc_Contig10011	0	0.119584	0.545927	0.800693	8.54939	0	0	1.513
Conc_Contig10012	0	0.312608	0.255613	1.28843	16.9585	0	0.431779	0
Conc_Contig10013	0.357513	0.0880829	0	0	2.83074	0.0984456	0	0
Conc_Contig10014	0	0	0	0	3.50877	0	0	0
Conc_Contig10015	0	0	0	2.17474	13.5242	0	6.08304	4.36159
Conc_Contig10016	0	0	0	0	3.25739	0	0	0
Conc_Contig10017	0	0	0	0	1.20942	0.513089	0	0
Conc_Contig10018	0	0	0	0	6.59201	0	0	0
Conc_Contig10019	0	0	0	0	5.77996	0	1.43649	0
Conc_Contig01002	9.63406	0	0	0	0	0	0.485507	12.7174
Conc_Contig10020	0	0.52	1.52174	1.53217	2.82087	0.537391	0	0
Conc_Contig10021	0.511265	2.43847	0.889081	0	4.26343	0.783362	0.435009	2.16638
Conc_Contig10022	0	1.28522	0	7.37739	47.0713	0	0	0
Conc_Contig10023	0	0.297909	0.503484	65.6672	70.6429	0	0.803136	0
Conc_Contig10024	0.564236	0.984375	0.545139	58.7014	256.264	1.98785	0.732639	18.9167
Conc_Contig10025	0.850174	1.16028	2.72822	153.092	77.7787	5.48084	9.3223	4.88502
Conc_Contig10026	2.0887	2.2087	4.32522	127.353	77.1878	4.27826	6.10087	5.00522
Conc_Contig10027	0	0	0	0.682373	4.7801	0.239092	0	0
Conc_Contig10028	0.253497	0.617133	0.63986	0.697552	3.77797	1.18881	0	0.645105
Conc_Contig10029	2.47826	1.28522	1.75826	0.514783	4.82261	0.914783	0	0
Conc_Contig01003	4.76674	0	0	0	0	0	0.578834	0.384449
Conc_Contig10030	0	0	0	0	0.688811	0	0	0
Conc_Contig10031	0.964974	0	0	0	2.49387	1.06305	0	0
Conc_Contig10032	0	0	0	0	4.8717	0	0	0.205624
Conc_Contig10033	0.361404	0.0877193	1.79298	0	5.60351	0	1.36842	6.42456
Conc_Contig10034	1.01401	0	0.957968	3.16813	39.0193	2.42732	38.2872	820.664
Conc_Contig10035	0.486063	0	0	0	8.67073	0	0	0
Conc_Contig10036	0	0	0	0	3.02094	0	1.42408	3.12042
Conc_Contig10037	0.704745	0	0	0.803163	6.529	0.260105	0	0
Conc_Contig10038	0.778746	0	0	0	5.48606	0	0	0
Conc_Contig10039	2.06667	4.7193	16.4982	266.425	94.3596	18.7649	23.0509	13.2684
Conc_Contig01004	4.20139	0	0.189236	0	0	0	0	0
Conc_Contig10040	0	0	0	0	4.37786	0.439367	0	0
Conc_Contig10041	0	0.454225	0.760563	0.169014	6.98415	1.00176	0.332746	2.41021
Conc_Contig10042	1.56591	0.344464	0	0	4.8348	0	0	0
Conc_Contig10043	2.43739	0	0	0	9.27337	0.421517	0	0
Conc_Contig10044	0.810193	0.311072	0.355009	3.24605	3.55185	0.230228	0	4.11424
Conc_Contig10045	0	0	0	0.759717	4.98587	0	0	0
Conc_Contig10046	1.35575	0.378761	0	4.28142	13.5982	0	0	0
Conc_Contig10047	0	0	0	0	4.90175	0.077193	1.44912	0
Conc_Contig10048	0	0	0	0	2.17782	0.165493	0	0.329225
Conc_Contig10049	0	0	0	5.24823	1.68794	0	0	0
Conc_Contig01005	8.67698	0	0	0	0	0	0	0
Conc_Contig10050	1.93416	0	0	0	3.08541	0	0	0
Conc_Contig10051	0.137809	0.835689	0.19788	2.75618	13.6625	0	0.413428	10.0777
Conc_Contig10052	0	0.164021	0	0.887125	5.806	1.10229	0	0
Conc_Contig10053	0.332743	0.240708	0.555752	0	8.42832	0.555752	0	13.5274
Conc_Contig10054	0	0	0	0	1.51068	0	1.72598	3.0694
Conc_Contig10055	0	0	0	0	2.34458	0	0	0
Conc_Contig10056	0	0	0	1.65836	7.32918	0	0	0
Conc_Contig10057	0	0	0	0.321429	5.4375	1.00357	0	0
Conc_Contig10058	0.62254	0.137746	0	3.33453	28.356	0.729875	3.76208	14.1163
Conc_Contig10059	0	0	0	0	11.3662	0	0	0
Conc_Contig01006	2.16216	0	0	0	0	0	0	0
Conc_Contig10060	0	0	0	0	5.02321	0	0	0
Conc_Contig10061	0	0.7875	0.533929	4.63214	14.5286	0	0.369643	1.65357
Conc_Contig10062	0	0	0	0	4.31794	0	0	0
Conc_Contig10063	9.56216	3.9982	2.56216	0	1.31171	2.27387	1.67568	0.852252
Conc_Contig10064	0	0.513465	0	0.728905	1.84022	0	1.68582	0
Conc_Contig10065	0	0	0	0	4.88969	0	0	0
Conc_Contig10066	0	0.0875	0	4.70179	4.14643	0	0	0
Conc_Contig10067	0	1.78393	0.857143	3.825	43.3036	0.530357	1.37857	2.01429
Conc_Contig10068	0	0.922939	0	0	12.0018	0.141577	0	0
Conc_Contig10069	0	0.129032	1.20251	31.9857	77.2204	0.109319	0.494624	0
Conc_Contig01007	7.89753	0.736749	0.446996	0	0	0	0	0
Conc_Contig10070	0	0	0.114286	0	6.97679	0.398214	0	0
Conc_Contig10071	0	0	0	0	3.54937	0	0	0
Conc_Contig10072	0	0.283154	0.109319	2.26344	8.65233	0	0	0
Conc_Contig10073	0	0	0	0.693141	4.27617	0	0	0
Conc_Contig10074	0	0	0.507299	5.66241	13.8887	0	2.7792	1.94161
Conc_Contig10075	0	0	0	0	5.22662	0	0	0.339928
Conc_Contig10076	0.185118	0	0	0.820327	4.35753	0	0	0
Conc_Contig10077	0.814079	0	1.18773	2.18592	8.88628	0.393502	0	7.34116
Conc_Contig10078	4.25227	0.965517	0	0	3.4265	0.649728	0.700544	0
Conc_Contig10079	2.17122	0.185792	0.202186	3.80146	10.8525	0.36612	6.21129	3.59927
Conc_Contig01008	4.21731	1.31449	0.314488	0	0	0	0	0
Conc_Contig10080	0	0	0	1.02541	2.06352	0.179673	0.431942	0
Conc_Contig10081	0	0.66	1.11091	0	5.42545	0.138182	1.50364	3.06545
Conc_Contig10082	0	0	0	0	1.68058	0	0	0
Conc_Contig10083	0	0	0	0	4.23497	0	0	0
Conc_Contig10084	0	0	0	0	3.66245	0	0	0
Conc_Contig10085	1.39383	0.188748	0	0	2.56443	0.359347	1.82214	0.110708
Conc_Contig10086	2.94928	2.42572	2.75	1.79891	6.99275	2.15761	4.12681	16.3116
Conc_Contig10087	0	0.150635	0.170599	2.11978	29.8984	2.72777	10.2995	1.39746
Conc_Contig10088	0	0	0	0	8.09386	0	0	0.148014
Conc_Contig10089	0	0.367273	0.681818	1.54909	10.8691	0.309091	0.214545	0
Conc_Contig01009	5.29138	0.230769	2.15152	0	0	0	0	0
Conc_Contig10090	0	0	0.684211	2.81307	6.6951	1.38475	0	0
Conc_Contig10091	0	2.36051	0.844203	21.4873	18.346	1.25906	17.7047	0.615942
Conc_Contig10092	0.782847	0.390511	0	0	0.983577	0	0	0
Conc_Contig10093	0	1.53285	5.33212	4.24818	38.7445	15.3558	11.9562	23.6679
Conc_Contig10094	4.74135	0.863388	0	0.107468	1.57559	0.163934	0	0
Conc_Contig10095	10.4345	14.4709	5.89091	1.27273	9.35455	11.5764	1.31818	9.16545
Conc_Contig10096	0.21755	0.617916	0.314442	0	9.4223	0.936015	0	0
Conc_Contig10097	0	0.13894	0.972578	0	4.58501	0	0	0
Conc_Contig10098	0.0859232	0.28702	0	0.764168	2.55941	0	0	1.97806
Conc_Contig10099	0	0	0	0	2.7541	0	0	0
Conc_Contig00101	1.00638	0	0.331915	0.710638	1.08404	0	3.14255	43.9287
Conc_Contig01010	9.50546	0	0	0	0	0	0	0
Conc_Contig10100	6.25	16.7007	79.8394	185.19	150.08	54.5584	18.7245	28.8394
Conc_Contig10101	0	2.93431	4.61679	5.58394	8.10584	0.140511	1.08942	3.80292
Conc_Contig10102	0	0	0.240876	19.2354	48.1588	0	0	0
Conc_Contig10103	0	0	0	0	4.83547	0	0	0.312614
Conc_Contig10104	0	0.226277	0	1.42153	23.292	0	1.65876	1.58212
Conc_Contig10105	0	0	0	0.827138	1.71747	0.267658	0.226766	0
Conc_Contig10106	0.934901	9.12116	18.2712	108.078	164.718	44.5316	107.365	169.548
Conc_Contig10107	0	0	0	0.463504	1.78102	0	0	0
Conc_Contig10108	6.99088	5.29197	15.8577	16.8376	251.431	26.9964	15.7026	48.3066
Conc_Contig10109	0	0	0	0	2.47723	2.92532	0	0
Conc_Contig01011	7.56081	0	0	0	0	0	0	0
Conc_Contig10110	0	0.119266	0	0	0.792661	0	0	0
Conc_Contig10111	5.15385	3.64652	2.47619	2.57326	71.7253	3.4304	10.1648	11.1758
Conc_Contig10112	0	0.210623	0	0	7.41575	0	0	0
Conc_Contig10113	0	0.0988806	0	0	1.875	1.5056	1.89366	0
Conc_Contig10114	0	0	0	0	0.768382	0	0	0
Conc_Contig10115	0	0.917582	2.82418	5.2326	10.4927	0	0.271062	0
Conc_Contig10116	0	0.476015	0	0	2.47048	2.63469	0	0
Conc_Contig10117	3.28073	2.6	0.429358	10.8606	6.77064	0.110092	0.897248	11.3156
Conc_Contig10118	0	0	0	0	5.13394	0.818349	0	0
Conc_Contig10119	0	0.101145	0	0	4.05725	0	0	0
Conc_Contig01012	6.05046	0	0	0	0	0	0	0
Conc_Contig10120	0.0833333	1.64074	1.91852	6.71111	5.61481	2.70926	7.8963	0.5
Conc_Contig10121	0	0	0	0	2.75046	0	0	0
Conc_Contig10122	0	0	0	69.6183	8.4844	0	0.238532	0
Conc_Contig10123	0	0	0	0.613971	4.44853	0	0	7.5386
Conc_Contig10124	0	0	0	2.20295	19.7768	0	0	0
Conc_Contig10125	0	0.896869	1.01105	0	18.7772	0	0	0
Conc_Contig10126	0	0	0	0.386064	1.98305	0.320151	0	0
Conc_Contig10127	0	1.02783	0.571429	0.831169	4.27458	0	0.397032	0
Conc_Contig10128	0	0.100186	0	0	3.52505	0.243043	2.78479	0
Conc_Contig10129	0	0	0	13.1181	31.9945	0	0	0
Conc_Contig01013	3.11188	1.18417	0	0	0	0	0	0
Conc_Contig10130	0.231068	0.273786	0	0	3.95534	0	0	3.39612
Conc_Contig10131	0	0	0	0	2.56425	0	0	0
Conc_Contig10132	0.887833	0	0	6.47529	4.70722	0.602662	0	28.5875
Conc_Contig10133	0	1.43284	0	2.26679	68.4011	0	0.328358	0
Conc_Contig10134	53.7254	18.0835	19.4694	0	0.983302	5.71614	0	0.875696
Conc_Contig10135	1.5249	1.0613	0.856322	2.05939	2.90421	0.726054	0	11.1456
Conc_Contig10136	0	8.41045	0	1.41418	10.8321	5.62687	0	0
Conc_Contig10137	0.304267	0	0	0	1.82189	0	0	0
Conc_Contig10138	0.383178	0	0.547664	0.231776	4.80561	0.24486	4.4972	25.5327
Conc_Contig10139	0	0.688433	1.62127	6.25187	3.69216	1.24813	0	0
Conc_Contig01014	2.11673	1.03307	1.1537	0	0	0.132296	0.299611	0
Conc_Contig10140	0.925373	0.259328	0.554104	0.740672	4.62687	0	1.55224	0
Conc_Contig10141	0	0.857143	1.31169	0.601113	3.71058	0.779221	0	0
Conc_Contig10142	0	1.39548	0.544256	242.556	44.7684	0.220339	0	0
Conc_Contig10143	0.630798	0.543599	0	0.929499	3.57885	0	0	0.525046
Conc_Contig10144	0	0.130112	0.189591	16.2732	11.9071	0	0	0.163569
Conc_Contig10145	0	0.966102	0.361582	0	4.81168	0	0	0
Conc_Contig10146	0.759777	1.87523	0.433892	0	7.87709	0	0	0
Conc_Contig10147	0	0	0	0	6.82674	0	0	0
Conc_Contig10148	0	0.110694	0	0	6.86116	0.129456	0	0
Conc_Contig10149	0	0	0	0	2.11429	0	0	0
Conc_Contig01015	0.652068	0.214112	0	0	0	0	0	0
Conc_Contig10150	0	0	0.581888	0.693642	4.97495	0	1.26012	4.65703
Conc_Contig10151	0	0	0	0	9.58912	0	6.03565	0
Conc_Contig10152	0	6.95506	2.3839	0.453184	5.10112	4.49625	6.07865	0
Conc_Contig10153	0	0	0	0	1.897	0	0	0
Conc_Contig10154	0.961538	0.278846	0	0	0.723077	0	0	0.134615
Conc_Contig10155	0	0.82364	3.61163	4.35272	4.03002	4.80113	1.77111	6.17448
Conc_Contig10156	1.6087	0.0793951	0	0	0.984877	0.249527	0	0
Conc_Contig10157	1.08427	0.930712	5.98876	0.758427	17.1479	0.451311	1.00187	7.14981
Conc_Contig10158	0	0	0.252336	0	1.68598	0.0953271	0	0
Conc_Contig10159	0	0	0	0	2.28067	0	0	0
Conc_Contig01016	3.46371	0.201613	2.06452	0	0	0.131048	0	0
Conc_Contig10160	0	0.353933	0	0.602996	4.01873	0	0	0
Conc_Contig10161	0	0	0	1.23034	9.55805	0	0.955056	0.247191
Conc_Contig10162	0	0	0	0	2.0339	0	0	0
Conc_Contig10163	0.819887	0	0	1.28705	1.74672	0.324578	0	0
Conc_Contig10164	0	0	0	0	2.77462	0	0	0
Conc_Contig10165	0	0	0.291902	0	1.90584	0	0	0
Conc_Contig10166	0.292683	0	0	2.18011	3.66979	0	0	0
Conc_Contig10167	0.371482	0.272045	0	0.380863	3.65291	0	7.73171	1.12758
Conc_Contig10168	0	0.650376	0.511278	0.154135	2.06579	0	0.208647	0
Conc_Contig10169	0	0	0	0	2.56226	0	0	0
Conc_Contig01017	1.72853	0.290859	0	0	0	0.440443	0	0
Conc_Contig10170	0	2.10526	0	0	4.58083	0.208647	0	0
Conc_Contig10171	0.532957	0.141243	0.740113	0	6.4049	0	0	0.937853
Conc_Contig10172	0	0	0	0	3.18726	0	0	0
Conc_Contig10173	0	0	0	0	8.6391	0	0	0
Conc_Contig10174	0.287645	0.640927	0	0.745174	0	0.241313	1.32432	0.525097
Conc_Contig10175	0.996169	1.43678	0	0	3.40421	0	0	0
Conc_Contig10176	0.784499	0	0	4.20038	3.88091	0.909263	1.59924	3.15501
Conc_Contig10177	0	0	0	0	2.6109	0	0	0
Conc_Contig10178	0.460526	0	0	70.8759	113.009	16.3891	61.5808	22.1617
Conc_Contig10179	0.168856	0	0	0	2.76173	0.958724	4.59287	0
Conc_Contig01018	2.01031	0	0	0.736082	0.237113	0	0	1.1299
Conc_Contig10181	0	7.58113	4.08302	1.61887	2.57358	4.91321	0	0
Conc_Contig10182	0	0.143396	0	0	1.82642	0.10566	0	0
Conc_Contig10183	0	0	0	0	1.67985	0	0	0
Conc_Contig10184	0	0	0	0	2.33208	0	0	0
Conc_Contig10185	0	0	1.68738	233.821	94.8343	0.849341	0.713748	0
Conc_Contig10186	0.444444	0	0.109195	0.978927	2.02107	0	0	0
Conc_Contig10187	0	0.094518	0	0	3.61059	0	0	6.30435
Conc_Contig10188	0	0.773585	0	0.45283	5.12642	0.403774	1.16226	0
Conc_Contig10189	0	0.585086	4.02677	0	8.53155	3.14723	7.05736	3.64054
Conc_Contig01019	7.88847	3.08696	4.28355	0	0	2.22495	0	0
Conc_Contig10190	0	0.907721	0.369115	48.9096	37.3296	0	0	0
Conc_Contig10191	1.48767	0.483871	0.144213	0	3.94877	0.436433	0.637571	0.918406
Conc_Contig10192	0.372849	0	0.413002	0	1.99044	0	0	1.61377
Conc_Contig10193	0	0	0.639469	0	2.24288	0.290323	0	0
Conc_Contig10194	0	0	0	0	1.96402	0	0	0
Conc_Contig10195	0.669829	0.814042	0.504744	0	6.58065	0	2.86528	6.55218
Conc_Contig10196	0	1.25047	0.201139	3.13093	3.82922	0	0	0
Conc_Contig10197	0	0.0967742	0	0	2.49715	0	0	0
Conc_Contig10198	0	0.17803	0.676136	66.5208	39.2708	1.14015	1.8428	0
Conc_Contig10199	0	2.74194	3.57685	0.810247	5.85389	0.16888	0.197343	0.102467
Conc_Contig00102	0.395833	0.384615	0	0	0	0	0	7.37821
Conc_Contig01020	8.3991	3.13901	2.41928	0.627803	0	2.86547	0	0
Conc_Contig10200	0.609848	0.371212	0	0	3.28788	0	1.44697	0.530303
Conc_Contig10201	0	0	0	0	4.39015	0	0	2.04167
Conc_Contig10202	0	0	0	0	5.92803	0	0	0
Conc_Contig10203	0	0.531191	0	0	2.3724	0	0	0
Conc_Contig10204	1.55577	0	0	0	0.975	0	0	0
Conc_Contig10205	0	0	0	2.55449	10.1262	0	0	0.50478
Conc_Contig10206	0	0	0	94.4299	123.53	0	0	0
Conc_Contig10207	0	0.488593	0	4.30418	37.7262	0	1.95437	0.0760456
Conc_Contig10208	0	0.162879	0.541667	0	5.28788	1.71402	0	0.162879
Conc_Contig10209	0	0	0	0	10.0589	0	0	0
Conc_Contig01021	1.06553	0.666667	0	0	0	0	0	0
Conc_Contig10210	0	0	0	0	1.36932	0	0	0
Conc_Contig10211	0	1.74144	0.477186	0	3.3403	1.87262	0	0.153992
Conc_Contig10212	0	0	0	0	1.95057	0	4.90304	0
Conc_Contig10213	0	0.929924	0	0	2.89394	0.604167	0	0
Conc_Contig10214	0.421756	0.715649	0.204198	0	4.7958	0	0.599237	0.318702
Conc_Contig10215	0.577438	0.0994264	0.745698	0.105163	5.87763	0.630975	0.803059	2.10899
Conc_Contig10216	0.145038	0.366412	0	1.60496	4.73473	0	0.71374	4.14313
Conc_Contig10217	0.944972	0.144213	1.65844	2.2334	6.40417	5.43074	0.889943	103.789
Conc_Contig10218	23.5467	52.4857	23.3333	110.846	71.2019	19.0629	12.4971	88.5886
Conc_Contig10219	0	0.803468	0	1.9499	5.50482	0.177264	2.23314	0
Conc_Contig01022	1.88515	0	0	0	0	0	0	0
Conc_Contig10220	0	0	0	0	2.00194	0	0.381783	0
Conc_Contig10221	0	0.706897	0.377395	1262.41	253.715	0.270115	20.9808	0.883142
Conc_Contig10222	0	0.64833	1.55992	0	1.77014	0	0	0
Conc_Contig10223	0.931429	1.17333	1.10286	2.36571	4.89333	2.39238	2.54095	1.00762
Conc_Contig10224	0.832061	2.18893	1.0229	0.379771	20.6927	0.679389	7.31107	1.20992
Conc_Contig10225	0	0	0	0.776091	5.07021	0	0	1.89753
Conc_Contig10226	0	0	0	0	1.15984	0	0	0
Conc_Contig10227	0	0.0838095	0	0	4.11238	0	0.731429	0
Conc_Contig10228	0	0	0	0	3.13178	0	0	0
Conc_Contig10229	0	0	0	2.95817	3.92015	0	0	0
Conc_Contig01023	31.9413	62.0225	23.494	7.78411	6.44387	27.8722	7.61485	14.0155
Conc_Contig10230	0.776493	0.722543	2.57996	0.630058	9.82659	10.1638	3.28324	8.35453
Conc_Contig10231	0	0.707129	0	0.876686	4.41233	0	3.09249	0
Conc_Contig10232	0	1.70019	0	0	2.59574	0.796905	0.980658	5.69052
Conc_Contig10233	2.57935	0	0	0.791587	5.07075	0.73805	0.741874	6.41874
Conc_Contig10234	0	0	0	0	2.53244	0.267176	0	0
Conc_Contig10235	0	0	0	0	23.9809	0	0	0
Conc_Contig10236	0	0	0	0	7.96367	0	0	0
Conc_Contig10237	0	0	0	0.977143	4.53905	0	0	0
Conc_Contig10238	1.15076	8.52863	3.81489	4.0458	12.0305	4.4084	1.43702	2.14122
Conc_Contig10239	0.877863	0.44084	0.620229	0	1.90649	0.408397	0	0
Conc_Contig01024	9.40967	0	2.96692	0	0	0	0	0
Conc_Contig10240	0.681905	7.4781	1.09333	2.72571	9.03429	2.10857	1.03048	0
Conc_Contig10241	0	0.133588	0.270992	510.378	251.84	0.354962	0.715649	0
Conc_Contig10242	0	0	0.244275	0	1.58779	0.875954	0	0
Conc_Contig10243	0.267176	0.103053	0.265267	0	2.9542	0	0	0
Conc_Contig10244	0	0	0	0	2.96325	0	0	0
Conc_Contig10245	0	0	0	0	3.57443	0	2.23855	0
Conc_Contig10246	0	0	0	0	2.88145	0.112811	0	0
Conc_Contig10247	0.444656	1.52863	26.4485	100.193	24.6794	1.24237	0	0.408397
Conc_Contig10248	0	0	0	0	1.22437	0	0	0.135397
Conc_Contig10249	0	0.412668	0	58.1862	207.317	0.347409	21.3589	1.22073
Conc_Contig01025	2.88154	0	0.652893	0	0	0	0	0
Conc_Contig10250	0	0	0	0	1.91031	0	0	1.25763
Conc_Contig10251	0	0	0	1.775	8.84038	0	0	0
Conc_Contig10252	2.34241	0.441634	0	0	3.52529	0	0	0
Conc_Contig10253	0.328215	0	1.89827	0.49904	4.75624	0.426104	0.779271	0
Conc_Contig10254	0	0	0	26.65	79.5212	0	0	0
Conc_Contig10255	0	0	0	0	5.56046	0.723608	0	0
Conc_Contig10256	0.116505	0	0	0	2.07961	0.427184	0	0
Conc_Contig10257	0.776923	0	0	0	1.87115	0	1.22885	1.08269
Conc_Contig10258	0.0923077	3.58654	0.6	2.00962	3.74615	0.35	1.89423	0.903846
Conc_Contig10259	0.532567	0.528736	0.109195	17.7337	25.1245	0.798851	0.954023	25.454
Conc_Contig01026	0.297222	0	1.275	0	0	0	0	0
Conc_Contig10260	0.234615	0	0.325	1.53654	32.2692	0	48.2442	102.869
Conc_Contig10261	0	0	0	0	3.51644	0	0	11.5667
Conc_Contig10262	0	0	0	3.92486	9.25434	0	0	0
Conc_Contig10263	0	0	0	0	3.917	0	0	0
Conc_Contig10264	0.401923	0	0	0	2.49038	0	0.217308	0
Conc_Contig10265	0	0	0	0	2.41618	0	0	0
Conc_Contig10266	0.532544	0	0	0	3.61144	0	0	1.75542
Conc_Contig10267	2.16371	1.28205	0	1.12229	1.1144	0.319527	0	1.03156
Conc_Contig10268	0	0.1079	0.691715	1.33526	10.9441	1.25048	0	0
Conc_Contig10269	0	0	0	0	3.64875	0	0	0
Conc_Contig01027	4.22353	2.08529	2.76176	0	0	2.64706	0	0
Conc_Contig10270	0	1.26019	0.625243	27.6699	5.10874	2.08155	0.147573	0.104854
Conc_Contig10271	0	0	0	0	72.2461	0.0930233	0	0
Conc_Contig10272	0	0	0	0	8.98635	0	0	0
Conc_Contig10273	0	0.420849	0	0	2.73359	0	0	0
Conc_Contig10274	0	0	0	0	3.30233	0	0	0
Conc_Contig10275	0	0	0	2.8469	70.5271	0	1.10078	0.0775194
Conc_Contig10276	0	1.48738	0.652427	1.81165	1.49126	0.561165	0	0
Conc_Contig10277	0	0	0.254369	0	2.66019	0.242718	3.02913	0.673786
Conc_Contig10278	9.05078	37.5781	27.7832	467.016	660.396	70.7695	28.3379	37.8711
Conc_Contig10279	0.399217	0	1.06849	1.03327	12.1957	0	0.776908	3.39335
Conc_Contig01028	1.71892	0	0	0	0	0	0	0
Conc_Contig10280	1.09284	0	1.91103	1.78143	5.14507	0	0	0
Conc_Contig10281	0	0	0.467054	0	2.65116	0	0	0
Conc_Contig10282	0	0	0	0	2.71906	0	0	0
Conc_Contig10283	0	0	0	0	1.73152	0	0	0
Conc_Contig10285	0.185771	0	0.432806	0.596838	3.52174	0.171937	0	1.70158
Conc_Contig10286	0	0.109344	0	0	0.914513	0	0	0
Conc_Contig10287	0	0.179191	0	1.26204	9.93449	0	3.73603	0.169557
Conc_Contig10288	0	0.97076	0	0	1.94932	0	0.608187	0
Conc_Contig10289	0.224371	0	0	0	2.7853	0	0.560928	0.112186
Conc_Contig01029	1.71429	0.76087	0.23913	0	0	0.841615	0	0
Conc_Contig10290	0	0	0.969112	0	1.85907	0	0	0
Conc_Contig10291	0	0	0	0	1.91667	0	0	0
Conc_Contig10292	2.67311	41.1644	15.9536	0	3.53191	7.98646	0.694391	0
Conc_Contig10293	0.48538	0.664717	0	0	3.57115	0.602339	1.03704	0.489279
Conc_Contig10294	0	0.218324	0	1.23587	4.97661	0	0	0
Conc_Contig10295	0	0	0	2.11969	4.37452	0	0	0
Conc_Contig10296	0	0.189555	0.617021	7.2882	4.08897	0	0	0
Conc_Contig10297	0	0.377432	0	0	2.81712	1.23346	0	0
Conc_Contig10298	0	4.11501	9.47953	0	2.26316	0.185185	2.31579	0
Conc_Contig10299	2.18411	1.87597	17.0407	13.4341	32.7481	31.2636	11.7112	0.852713
Conc_Contig00103	0	0	0	0	0	0	0	16.7636
Conc_Contig01030	0.918239	1.50629	0.242138	0	0	0.336478	0	0
Conc_Contig10300	0	0	0	0	1.83594	0	0	0
Conc_Contig10301	0	0.820312	4.11328	0	3.16016	1.99805	0	0
Conc_Contig10302	2.16248	0.147002	0	0	4.25145	0.609284	1.48162	0
Conc_Contig10303	1.15861	1.70406	0.44294	0	1.11025	0.537718	4.44101	3.706
Conc_Contig10304	0	0.642718	0.434951	0.466019	2.57864	0.763107	0	0
Conc_Contig10305	0	0	0	4.47368	7.46199	0	0	0.17154
Conc_Contig10306	0	0	0	0	1.94882	0	0	0
Conc_Contig10307	1.26357	1.23062	0	0.600775	5.42636	0	0.666667	4.86434
Conc_Contig10308	0	0	0	1.67892	3.74855	0	0	0
Conc_Contig10309	0.22332	0.418972	0	0	1.44071	0	0.300395	0
Conc_Contig01031	5.27907	0	0	0	0	0	0	0
Conc_Contig10310	0	0	0	3.03295	45.7888	0	2.16085	0.968992
Conc_Contig10311	1.24756	0.625731	1.12865	3.423	10.0273	0.939571	2.35283	5.39571
Conc_Contig10312	0	0	0	0.814961	0.98622	0	0.5	0
Conc_Contig10313	0.41165	2.35534	1.90874	25.9689	16.7864	1.38641	1.67573	16.6777
Conc_Contig10314	0	0	0	0	5.04272	0.0893204	0	6.76893
Conc_Contig10315	0	0.353282	0	0	2.90927	0	0	0
Conc_Contig10316	0	0	0.699411	2.40472	2.52456	1.24558	0.736739	1.12181
Conc_Contig10317	0	0	0	0	0.984158	0	0	0
Conc_Contig10318	0	0	0	0	4.62253	0	0	0.719368
Conc_Contig10319	0	0.499025	2.98051	0	2.23002	0.345029	1.42105	1.81676
Conc_Contig01032	0.460274	0	0	0	0	0	0	0
Conc_Contig10320	0.600398	0	0	0.848907	2.04175	0	0	0
Conc_Contig10321	1.3092	0.142857	0.868885	0	2.86497	0	0	0
Conc_Contig10322	0	0	0	2.87524	3.60819	0	0	0
Conc_Contig10323	0	0	1.99217	0	2.46575	0	0	0.23092
Conc_Contig10324	0	0.0917969	0.123047	0	3.54492	0	0	0
Conc_Contig10325	0	0	0	1.14481	22.407	0	0	0
Conc_Contig10326	0	0	0	0	4.00781	0	0	0
Conc_Contig10327	0	0	0	0	3.4572	0	0	0
Conc_Contig10328	0	0	0	0	2.62672	0	0	0
Conc_Contig10329	0	0	0	9.73099	9.64133	2.73294	0.516569	0.405458
Conc_Contig01033	1.01676	0	0	0	0	0	0	0
Conc_Contig10330	0	0	0	0	3.35503	0	1.02959	0
Conc_Contig10331	0.158203	0.216797	0.511719	0.681641	1.93555	0.453125	2.54883	0.964844
Conc_Contig10332	1.6169	0	0.367387	0	4.83694	0	0.70334	0
Conc_Contig10333	0	0	0	0	1.79093	0	0	0
Conc_Contig10334	0	0	0	0	2.99211	0	0	0
Conc_Contig10335	0	0.142857	0	1.55773	3.23679	0	0	0
Conc_Contig10336	0	0.8591	1.13503	5.41683	81.0117	0.986301	0	0.976517
Conc_Contig10337	0	0.616896	0	143.644	376.139	0.149312	0	0
Conc_Contig10338	0.745059	0	0	0	2.57115	1.19565	0.699605	1.97431
Conc_Contig10339	0	0	0	0	0.840726	0	0	0
Conc_Contig01034	0.280702	0	0	0	0	0	0	0
Conc_Contig10340	1.06287	0	0	3.66798	2.08448	0.121807	0.86444	21.9784
Conc_Contig10341	6.22505	5.37378	10.6262	0	0.982387	4.63601	0	0
Conc_Contig10342	0	0.298625	0	53.6719	260.917	1.82711	0.846758	0
Conc_Contig10343	0	0	0	0	7.57143	0	0	0
Conc_Contig10344	0.719057	0.108055	0.418468	0	0	1.57171	0	0.785855
Conc_Contig10345	0.130859	0.679688	0	0	2.86328	0	0.638672	0
Conc_Contig10346	0	0	0	0	3.91519	0	0	0
Conc_Contig10347	0	0	0	0	0.97456	0	0	0
Conc_Contig10348	0.98622	3.09646	1.32087	1.86024	2.40354	1.23819	0.397638	13.4429
Conc_Contig10349	0	0	0	0	2.7988	0	0	0
Conc_Contig01035	6.5168	1.1137	2.18605	0	0	2.16021	0	0
Conc_Contig10350	0	0	0	0	0.978175	0	0	0
Conc_Contig10351	0	0	0	19.8957	2.75591	0	0	0
Conc_Contig10352	0	0.119843	0	0	5.02554	0	0	0.669941
Conc_Contig10353	0	0	0	0	4.375	0.236328	0	0
Conc_Contig10354	0.76378	0.694882	0.360236	0	2.87992	0.409449	0	0
Conc_Contig10355	0	0	0	0.76378	2.74606	0	0	0.801181
Conc_Contig10356	0	2.2185	0	2.69685	11.935	1.01575	5.29921	22.6378
Conc_Contig10357	0	0	0	0	1.69246	0	0	0
Conc_Contig10358	0	0.116601	0	0	2.86166	1.74308	0	0
Conc_Contig10359	0	0	0	0	1.76181	0.257874	0	0
Conc_Contig01036	5.8238	0.196796	1.59725	0	0	2.00229	0	0.8627
Conc_Contig10360	0	0	0	0.840551	1.96457	0	0	0.620079
Conc_Contig10361	0	0	0	3.06225	2.56627	0	0	0
Conc_Contig10362	0	1.10672	0.632411	1.1166	6.55731	2.82213	9.61265	14.6897
Conc_Contig10363	0	0.820158	0	0	1.83992	0.855731	0.156126	0.102767
Conc_Contig10364	0	0.293763	1.18913	0	1.86117	1.07646	0	0
Conc_Contig10365	0	0	0	0	3.90335	0	0	0
Conc_Contig10366	0	0	0	0.666667	17.1696	0	0	0
Conc_Contig10367	0	0	0	0	0.978088	0	0	2.84861
Conc_Contig10368	0	0.461538	0.149901	2.2071	10.1361	1.19527	0	0
Conc_Contig10369	0	0.521825	0	0	0.238095	0	0	0
Conc_Contig01037	1.25708	0.20283	0	0	0	0	0	0
Conc_Contig10370	0	0	0	0	0.986083	0	0	0
Conc_Contig10371	0	0	0	0	2.89349	0	0.199211	0
Conc_Contig10372	0	0	0	0	2.88294	0	0	0
Conc_Contig10373	0	0	3.45257	17.8636	19.3992	4.50395	2.44664	0.547431
Conc_Contig10374	0.157371	0	0	0	1.97809	0	0.964143	0.677291
Conc_Contig10375	0	0	0	0	1.91321	0	0	0
Conc_Contig10376	0	0	0	0.335984	11.664	0	2.2505	0
Conc_Contig10377	0.542744	0.650099	0	0	3.52286	0.550696	0	0
Conc_Contig10378	0	0	0	0.65873	2.9127	0	0	0
Conc_Contig10379	0.227092	0	0	0	0.88247	0	0	0
Conc_Contig01038	3.74453	0.386861	1.22384	0	0	2.6691	0	12.5766
Conc_Contig10380	0.125249	0	0	0	18.9165	0.161034	6.9165	19.0477
Conc_Contig10381	0	0	0	1.99604	20.5782	1.34257	5.09703	0.532673
Conc_Contig10382	0	0.559524	0	0	0.97619	0	0	0
Conc_Contig10383	0	1.49203	6.00398	10.6016	6.25498	2.11952	0	0
Conc_Contig10384	0.59	0	0	0	1.004	0	0	0
Conc_Contig10385	0.624254	2.08946	0	0	2.06759	0.119284	0	0
Conc_Contig10386	0.779324	2.24453	0.310139	0.292247	3.167	0.431412	0.326044	0
Conc_Contig10387	0	0.170974	0	0.908549	6.97217	0.393638	0	0
Conc_Contig10388	0	1.96223	1.27634	8.30417	8.98807	4.31213	1.90855	1.38767
Conc_Contig10389	0	0	0	0	3.78571	0.376984	0	0
Conc_Contig01039	12.1402	73.6262	77.7439	5.56075	6.22617	46.6561	13.972	734.936
Conc_Contig10390	0.924603	0.934524	0.916667	0.857143	4.73214	0.718254	0.464286	0.128968
Conc_Contig10391	0	0.4	0	0	0.785859	0	9.33333	0
Conc_Contig10392	2.25	0.692	3.318	0	2.834	2.614	3.59	0.716
Conc_Contig10393	3.26139	3.70891	31.2931	3.29307	8.61782	26.8554	2.68911	4.73663
Conc_Contig10394	0	0	0	0	2.75848	0	0	0
Conc_Contig10395	0	0	0	0.678	3.42	0.22	0	0
Conc_Contig10396	1.484	0.23	0.994	7.502	11.796	8.132	4.852	4.606
Conc_Contig10397	0	0	0	0	2.0982	0	0	0
Conc_Contig10398	0	0.643287	0.683367	0.671343	4.23447	0	0.599198	6.09419
Conc_Contig10399	0	0	0	0	1.89662	0	0	0
Conc_Contig00104	0.346667	0	0	0	0	0	0	2.92533
Conc_Contig01040	18.2963	3.24422	0.865039	0.862468	3.77442	0.569409	0.401671	11.356
Conc_Contig10400	0	0	1.22664	0	2.71173	0.60835	0	0
Conc_Contig10401	0	0.191919	0	0.559596	4.3697	0	3.26667	3.55758
Conc_Contig10402	1.03593	0	0	0.469062	5.67864	0	0	3.25749
Conc_Contig10404	0	1.27944	1.73253	0	0.994012	0	0	0
Conc_Contig10405	0.103586	0	0.591633	0	3.70518	0.0876494	0	0
Conc_Contig10406	1.17729	0	0.496016	0	4.17331	0	0	0.50996
Conc_Contig10407	0	0.794	0	6.452	8.084	0	2.44	2.906
Conc_Contig10408	0	0.283702	0.488934	3.94567	6.50704	0	0	0
Conc_Contig10409	0	0	0	0	2.54491	0	0	0
Conc_Contig01041	33.6968	4.07762	1.55235	0	0	0.879964	0	0
Conc_Contig10410	0	0	0	0	2.73347	0	0	1.73747
Conc_Contig10411	0.374749	0	0	0.90982	4.51703	0.108216	0	0.679359
Conc_Contig10412	0.15	0.53	1.116	4.786	5.86	1.282	6.896	0
Conc_Contig10413	0	0	0	0	1.61523	0	0	0
Conc_Contig10414	0	0.136821	0	0	3.06841	0.418511	0	0
Conc_Contig10415	0.677355	0.260521	0	0	0	0.995992	0	0
Conc_Contig10416	0	0	0	0	1.97586	0	0	0
Conc_Contig10417	0	0.117764	0	0	3.87226	0.137725	0	0
Conc_Contig10418	0	0	0	0	0.989879	0	0	0
Conc_Contig10419	0	0	0	0	3.10548	0	0	0
Conc_Contig01042	4.77273	0	0	0	0	0	0	0
Conc_Contig10420	0.372709	0	0	0	4.43585	0	0.340122	0
Conc_Contig10421	0.452906	0	0.416834	1.17836	3.88377	0	0	0
Conc_Contig10422	0.639839	1.97787	0.672032	0	0.975855	0.684105	0	0
Conc_Contig10423	0	0.615694	0	0	2.00201	0	0	0
Conc_Contig10424	0	0.114688	0.287726	0	2.62978	1.15895	0	0
Conc_Contig10425	0	0.934959	0	0.504065	1.78862	0	0	0
Conc_Contig10426	0.754032	0	0.137097	0.235887	3.97379	0	0	0
Conc_Contig10427	0	0	0	0	2.78093	0	0.237323	0
Conc_Contig10428	2.12676	2.08249	1.21328	0	2.68612	2.77867	0	0
Conc_Contig10429	0	0.10998	0	0.588595	0.973523	0	0	0
Conc_Contig01043	32.7467	2.51259	0.413333	0	0	0.317037	1.89185	1.66815
Conc_Contig10430	0	0	0	0	2.2621	0	0.225806	0.173387
Conc_Contig10431	0	0	0	5.40323	10.7056	0	0	0
Conc_Contig10432	1.27218	0.518145	0	0	1.11089	0.159274	0.145161	0
Conc_Contig10433	0	2.40369	1.41393	0.834016	0.405738	1.98975	0.57377	1.71926
Conc_Contig10434	0	0	0	0	3.98975	0	0	0
Conc_Contig10435	0.156313	1.20441	0.687375	0.823647	18.9739	0	1.13828	7.82365
Conc_Contig10436	0.142857	0	0.2334	352.579	310.008	0.756539	130.636	146.042
Conc_Contig10437	0	5.6129	1.24597	0	1.34677	0.915323	1.0625	0
Conc_Contig10438	0	0	0	0.703629	5.69355	0	0	0
Conc_Contig10439	0	0.810101	0	0	3.54747	1.08081	0	0
Conc_Contig01044	30.4563	1.78438	0.435937	0	0	0.334375	1.99531	1.33594
Conc_Contig10440	0	0	0	0	3.0121	0	0	0
Conc_Contig10441	0	0.804435	0	0.41129	2.50202	0.504032	0	0
Conc_Contig10442	0	0	0.335354	2.53333	1.28485	0	0	0
Conc_Contig10443	0	0	0	0	1.92339	0	0	0
Conc_Contig10444	0	0	0.70303	0	3.9798	0	0	0
Conc_Contig10445	0	0.400407	0	0.235772	5.34553	0	1.63821	0
Conc_Contig10446	0	2.6102	2.66531	0	0.977551	4.03061	0	0
Conc_Contig10447	0	0	0	0	1.95968	0	0	0
Conc_Contig10448	0	0.485477	0.674274	0	1.46058	0	0	0
Conc_Contig10449	0.176707	2.31325	5.3755	0.957831	3.89357	0.686747	0	0
Conc_Contig01045	8.25238	4.15397	0.531746	0	0	2.16349	0	0.0825397
Conc_Contig10450	0	0	0	0	2.15369	0.14959	0	0
Conc_Contig10451	0.206478	0	0	0	0.823887	0	0	0
Conc_Contig10452	0	0.650505	1.6303	0	6.41818	0.0949495	0	0
Conc_Contig10453	0	0	0	0	0.981781	0	0	0
Conc_Contig10454	0	0	0	0	4.97143	0	0.771429	18.0694
Conc_Contig10455	0	0.510121	0.477733	0	1.58704	0.495951	0	0
Conc_Contig10456	0	0	0	0	2.64097	0	0	0
Conc_Contig10457	0	0	0	0	2.81212	0.30101	0	0.745455
Conc_Contig10458	0	0.129293	0.644444	0	2.49899	0	0.662626	0
Conc_Contig10459	0	0.187755	0.736735	0	1.97959	2.09796	0	0
Conc_Contig01046	3.41582	0.472617	0	0	0	0.377282	0	0
Conc_Contig10460	0	0	0	0	1.98566	0	0	0
Conc_Contig10461	0.313765	0.892713	0	0.827935	2.82389	0	0.797571	0
Conc_Contig10462	0	0.126033	0.409091	0	2.50207	0	0.865702	0
Conc_Contig10463	0	0.281059	0.160896	0.12831	3.56008	0.315682	0.556008	0
Conc_Contig10464	0	0	0	0	0.979675	0	0	0
Conc_Contig10465	0	0.359343	4.40862	4.02259	3.59138	2.03285	8.8501	5.71047
Conc_Contig10466	0	0.438134	0.160243	0	5.44625	0.628803	0	0
Conc_Contig10467	0	0	0	0	1.06366	0.663244	2.40657	0
Conc_Contig10468	0	0	0	0	6.02041	0	0	0
Conc_Contig10469	0	0.415479	0	0.446029	13.8819	1.29124	2.82892	0.971487
Conc_Contig01047	7.22222	4.46246	0	0	0	0	0	0
Conc_Contig10470	0.115619	0	0	0	1	0	1.79919	3.20487
Conc_Contig10471	0	0.136456	0.625255	484.619	147.004	0	0	0.737271
Conc_Contig10472	0	0.261134	0	0	1.84008	0.131579	0	0
Conc_Contig10473	0.851626	0.443089	0	0.47561	0	0	0	0
Conc_Contig10474	2.78571	1.47347	1.20816	3.98367	4.22449	0.530612	0.716327	4.25102
Conc_Contig10475	0	0	0	1	1.81633	2.25918	0	0
Conc_Contig10476	0	0.119097	0	0	0.98152	0	0	0
Conc_Contig10477	0	0.222449	0	0	1.93061	0	0	0
Conc_Contig10478	0	0.661914	0	1.63544	4.56008	0	0	0
Conc_Contig10479	0	0	0	0	1.83707	0	0	0
Conc_Contig01048	10.5181	0.325301	0.578313	3.88554	2.08886	1.0512	1.08133	14.6596
Conc_Contig10480	0	0.244898	0	0	1.86531	0	0	0
Conc_Contig10481	0	1.68839	0	0	0.979633	1.31772	0	0
Conc_Contig10482	0	0	0	0	2.64286	0	0	0
Conc_Contig10483	0	0	0	0	1.83162	0	0	0
Conc_Contig10484	0	0.153689	0	3.60861	3.76434	0	1.59836	9.10246
Conc_Contig10485	0	0.572301	0.924644	4.41752	3.47047	0.861507	0.309572	0
Conc_Contig10486	0	0	0	0	3.47746	0	0	0
Conc_Contig10487	0.643892	0.759834	0	0	0.983437	0	0	0
Conc_Contig10488	1.81781	0	0	0	0	0	0	0
Conc_Contig10489	0	0.692784	2.1567	5.03918	2.73196	1.01237	0.360825	0
Conc_Contig01049	2.48877	1.44387	0	0	0	0	0	0
Conc_Contig10490	0	0	0.171429	0	0.47551	0.536735	3.49592	0
Conc_Contig10491	0	0	0	0	1.80738	0	0	0
Conc_Contig10492	0	0	0	0	3.08214	0	1.49076	4.26694
Conc_Contig10493	0	0	0	2.23409	8.2731	0.671458	0.661191	0
Conc_Contig10494	0.154004	0.117043	0	0	0	0.117043	0.156057	0
Conc_Contig10495	0	0.329243	0.402863	4.06748	4.30061	0.805726	1.16564	0
Conc_Contig10496	0	0.136646	0	0	1.9089	0.20911	0	2.03934
Conc_Contig10497	0	0	0	0	1.99794	0.257202	0	0
Conc_Contig10498	0	0	0	2	1.00619	0	0	0
Conc_Contig10499	1.20082	0	0	0	2.92418	0	0	0
Conc_Contig00105	0.67777	0.881033	0.687288	0.596193	17.0591	0.28416	5.46975	91.981
Conc_Contig01050	3.83267	5.41036	2.68924	0	0	1.27689	1.21315	0
Conc_Contig10500	0.246914	0.917695	0	0	2.50206	0	0.786008	0
Conc_Contig10501	0	0.174897	1.41564	0.878601	11.4547	0	0	0
Conc_Contig10502	0	0	0	0	0.977366	0	0	0
Conc_Contig10503	0	0.310559	1.91925	0	0	0	0.269151	0
Conc_Contig10504	1.43416	0.769547	0.604938	0	0	0.0864198	0	0
Conc_Contig10505	0	0	0	0	4.09959	0	0	0
Conc_Contig10506	0	0.589099	2.53669	0	3.26415	1.73795	0	0
Conc_Contig10507	0	0	0	0	0.983539	0.199588	0	0
Conc_Contig10508	0	0	0	0	0.979253	0	0	0.141079
Conc_Contig10509	0	0.4	0	0	2.8433	0	0	0
Conc_Contig01051	11.8907	1.53919	0.384798	0	0	3.48694	0	0
Conc_Contig10510	0	0	0	0	1.97877	0	0	0
Conc_Contig10511	0	0	0	0	0	0.10766	0	0
Conc_Contig10512	0	0.162162	1.27651	24.5613	3.51975	0	0	0
Conc_Contig10513	0	0.258799	0.658385	0.991718	2.34576	0.650104	0	0
Conc_Contig10514	0	0	0	0.806723	7.62395	0	0	0
Conc_Contig10515	0	1.5272	0.368201	0	2.79289	4.07741	0	0
Conc_Contig10516	0	0	0	0.935551	1.85447	0	0	0
Conc_Contig10517	0	0	0	0	2.50947	0	0	0
Conc_Contig10518	1.73651	0	0.551867	2.361	3.40664	0	1.43361	4.90871
Conc_Contig10519	0	0.952381	0	24.0642	12.352	0	0	0
Conc_Contig01052	18.8507	344.305	68.0862	8.23881	15.5904	41.8375	6.27032	4.99337
Conc_Contig10520	0	0	0	0	1.74633	0	0	0
Conc_Contig10521	0	0.221074	0	0	1.81818	0	5.25207	1.44421
Conc_Contig10522	0	0	0	0	4.37161	0	0.0960334	0
Conc_Contig10523	0	0	0	3.76987	164.199	0	5.36611	0
Conc_Contig10524	0	7.50526	16.8463	0.216842	3.18737	9.33474	0.492632	0
Conc_Contig10525	0	0.297917	0.5375	1.9	1.625	0	0.754167	0
Conc_Contig10526	0	0.864865	0	0	3.93347	0.160083	1.70062	0
Conc_Contig10527	0	0	0	0	4.27443	0	0.885655	10.5988
Conc_Contig10528	0.151579	0	0	0.492632	2.01684	0	1.23789	1.16
Conc_Contig10529	0.39666	0	0.795407	580.768	955.804	2.37161	187.497	129.359
Conc_Contig01053	1.16897	1.72759	3.51379	0.686207	0	12.0793	0	0
Conc_Contig10530	0	0	0	0	4.91295	0	0	9.46921
Conc_Contig10531	0.225941	0.705021	0.17364	0.598326	4.27406	0	0	0.106695
Conc_Contig10532	0	0	0	0	2.64583	1.95208	0	0.179167
Conc_Contig10533	0	0	0	0	4.68211	0	6.98105	42.2211
Conc_Contig10534	1.93474	1.11368	1.18105	0	2.36211	0.677895	1.21895	0.684211
Conc_Contig10535	0	0.583682	0	0.550209	3.57741	0	0.845188	0
Conc_Contig10536	0	0	0	0.549894	3.48408	0.127389	0.0976645	9.10828
Conc_Contig10537	0	0	0	0	3.48734	0	0	0
Conc_Contig10538	0	0.245726	0.886752	0	3.65385	0.40812	0	0
Conc_Contig10539	0.968153	0.250531	0	0	0.980892	0	0	0
Conc_Contig01054	4.47835	0	0	0	0	0	0	0
Conc_Contig10540	0	2.25316	0.586498	0	4.43882	0	0	0
Conc_Contig10541	1.10173	0.339827	0.590909	0	4.28788	0.668831	0	0
Conc_Contig10542	0.121019	0.169851	0.430998	3.41189	4.76221	0.373673	0	0.159236
Conc_Contig10543	0	0.462025	0.981013	193.654	33.2131	0.907173	6.69198	0
Conc_Contig10544	0	0.597046	1.37342	0	1.87342	0	0	0
Conc_Contig10545	0	2.431	3.28875	19.845	26.0446	4.1104	10.2017	0
Conc_Contig10546	0	0.647312	0	0	0.843011	0	0.301075	0
Conc_Contig10547	2.52688	0	0.434409	0	2.59785	0	0	0
Conc_Contig10548	0	0	0	0	2.47558	0	0.373673	3.24628
Conc_Contig10549	0	0	0.798729	0	3.78178	0	0	0
Conc_Contig01055	13.8525	3.90779	1.06148	0	0	1.12295	0	0
Conc_Contig10550	0	0	0	1.52542	7.37288	0	0.533898	0.669492
Conc_Contig10551	0	0	0	181.569	37.6183	4.742	27.9552	3.63966
Conc_Contig10552	0	0	0	3.21748	0.985075	0	0	0
Conc_Contig10553	0	0	0	0	1.35745	0	0	0
Conc_Contig10554	0	0	2.45396	0	3.55032	0	0	2.52248
Conc_Contig10555	1.68094	1.14989	1.37259	12.6809	5.69165	4.0621	0	0
Conc_Contig10556	0	0	0	0	2.79828	0	3.28755	0
Conc_Contig10557	0	0	0	0	1.0022	0	0	0.73348
Conc_Contig10558	0	0	0	0	1.93162	0	0	0
Conc_Contig10559	0	0	0	0	1.00214	0	0	0
Conc_Contig01056	12.2248	18.0026	9.87339	0	0	12.8165	0	1.2093
Conc_Contig10560	0	0.247312	0	2.62581	2.87097	0	0	0
Conc_Contig10561	0	0.117271	0	13.0554	10.3497	0	0	0
Conc_Contig10562	0	0.412017	0	0	0	0.701717	0	0
Conc_Contig10563	0.813704	0.961456	0	0	1.80942	0.293362	0	0
Conc_Contig10564	0	0	0	0.937093	2.01085	0	0	0
Conc_Contig10565	0	0	0	0	1.98485	0	0	0
Conc_Contig10566	0	0	0	0	0.978355	0	0	0
Conc_Contig10567	0	0.359823	0	0	1.88521	0.373068	0	0.134658
Conc_Contig10568	0	0	0.228448	0	4.34914	0	0.806034	4.27371
Conc_Contig10569	0.207792	0	0.448052	18.0584	27.7359	0.203463	21.1385	8.27056
Conc_Contig01057	4.64918	0.590164	0	0	0	0	0	0
Conc_Contig10570	0	0.167028	0.872017	0	1.80911	0.140998	0	3.77874
Conc_Contig10571	0	0	0	209.905	85.8322	0	0	0
Conc_Contig10572	0.655098	1.45119	15.2625	57.282	50.6681	9.52061	15.3471	9.1692
Conc_Contig10573	1.23414	0	0	0	5.1663	0	0.549234	0.85558
Conc_Contig10574	0	0	0.538462	0	1.71429	0.272527	0	0
Conc_Contig10575	0.997807	0.890351	0.993421	119.263	115.368	2.34868	24.432	53.1404
Conc_Contig10576	0	0.778742	3.88937	39.6247	201.282	4.01735	0	0
Conc_Contig10577	0.429515	1.01762	0	0	1.04185	0	0	0
Conc_Contig10578	6.44396	6.38242	20.8022	447.598	338.292	19.0154	48.8637	104.58
Conc_Contig10579	0.524336	0	0	0	2.15708	0	0	0
Conc_Contig01058	13.4777	3.39879	2.85425	0	0	1.13158	0	5.06478
Conc_Contig10580	0	0	0	0.897826	4.92391	0	0	0
Conc_Contig10581	0	0.728665	2.89497	24.8425	102.319	0.785558	1.05689	0
Conc_Contig10582	0.144124	0	0	0	1.38137	0	0	1.35033
Conc_Contig10583	0	0	0.377483	2.45695	20.0331	0	0.112583	0
Conc_Contig10584	7.39254	28.7961	22.1864	1111.37	1575.68	54.6689	98.2566	58.5921
Conc_Contig10585	0	0	0.394273	0	0	0	0	0
Conc_Contig10586	0.728285	0	0.608018	0	10.0757	0	3.08018	6.53675
Conc_Contig10587	0.544248	0	0	0	7.57965	0.24115	3.3031	0.263274
Conc_Contig10588	0	0	0	3.82472	2.62921	0	0	0
Conc_Contig10589	0.298673	0	0	0.617257	0.74115	0.798673	0	0.723451
Conc_Contig01059	0.997573	0.970874	0	0	0	0	0	0
Conc_Contig10590	0	0	0	0	1.85355	2.46682	0	0
Conc_Contig10591	0	0	0	386.357	43.8363	0	0	0
Conc_Contig10592	2.25056	0.626398	1.29978	3.45638	7.84787	1.27964	8.47875	8.46085
Conc_Contig10593	0	0	0	0	1.82103	0	0	5.01342
Conc_Contig10594	0	0	0	0	4.33258	0	0.770787	0
Conc_Contig10595	0.134703	0	0	0	2.60046	0	2.15068	0.381279
Conc_Contig10596	0.939815	1.28935	4.00231	1214.05	813.345	5.50926	62.8611	30.7986
Conc_Contig10597	0	0	0	0	5.11954	0.126437	0	4.10805
Conc_Contig10598	0.328736	0	1.85287	0	6.90115	0	0	0
Conc_Contig10599	0	0.299304	4.12529	0	4.78654	0.939675	0	0
Conc_Contig00106	0.0662461	0.0835962	0.361199	5.3265	1.2571	0.514196	1.153	4.67981
Conc_Contig01060	0.861004	0.559846	0	0	0	0	0	0
Conc_Contig10600	0	0.2277	0	0	2.45775	0	0	0
Conc_Contig10601	0	0	0	0	4.19221	0	0.70073	0
Conc_Contig10602	0.112469	0	0.459658	0	4.46944	0.227384	0	2.70416
Conc_Contig10603	0.332524	0.230583	2.62136	666.682	368.376	1.96359	271.818	414.18
Conc_Contig10604	0	0	0	0.849383	10.8667	0	0	0
Conc_Contig10605	3.57644	6.58145	2.04261	0.411028	2.79198	1.05764	0.912281	1.31328
Conc_Contig10606	0.522613	0.273869	3.29648	453.683	337.817	2.58543	298.269	291.246
Conc_Contig10607	0	7.17005	1.87817	0	0.736041	2.68528	0	0
Conc_Contig10608	0.264781	0	0.411311	0.694087	1.98458	0	0	1.00257
Conc_Contig10609	0	5.99488	16.9182	0.994885	8.32992	12.3734	1.2532	0
Conc_Contig01061	19.3059	1.52185	1.79177	0	0	2.39075	0	0
Conc_Contig10610	0	0.148148	0.460317	0.888889	1.57143	0.87037	0	0
Conc_Contig10611	0	0.553476	0	0	3.40374	0	0	0
Conc_Contig10612	0	0	0	9.50562	15.0674	0.634831	0	0
Conc_Contig10613	0	0	0	1.70605	8.59078	0	0	0
Conc_Contig10614	0	5.08406	2.55362	0.834783	41.8319	0.773913	0	0.489855
Conc_Contig10615	0	0	0	41.4184	27.1246	0	0	0
Conc_Contig10616	0	0	0	1.55789	6.1614	0	0	0
Conc_Contig10617	0	0	0	0	2.444	0.568	0	0.932
Conc_Contig10618	0	0.298701	0.746753	233.571	106.409	0	60.7922	502.104
Conc_Contig10619	0	0	0	18.0521	22.8278	0	0	0
Conc_Contig01062	2.58675	0	0.514196	0	0	0	0	0
Conc_Contig10620	39.3224	34.4293	56.5345	75.8454	106.238	97.0197	9.99671	16.3618
Conc_Contig10621	11.9253	49.5302	66.4448	178.107	281.326	86.5445	7.4484	8.17972
Conc_Contig10622	10.7687	20.5513	63.5165	81.5496	201.464	85.967	21.5617	17.1513
Conc_Contig10623	54.8621	127.136	265.677	496.501	918.094	317.223	56.6261	90.9328
Conc_Contig10624	0.253237	0.81295	6.96978	207.036	747.153	5.31942	12.2129	16.1353
Conc_Contig10625	0.579387	1.2312	2.75766	127.107	241.577	3.06267	1.7507	14.1448
Conc_Contig10626	0	0	0.151163	10.6977	35.6337	0	2.62984	4.7655
Conc_Contig10627	49.9399	76.8069	282.491	758.761	732.921	206.466	109.419	83.9628
Conc_Contig10628	4.54945	10.9689	81.6777	308.469	318.187	61.652	28.2234	22.0568
Conc_Contig10629	0	1.63654	0.927308	2347.4	374.578	1.06287	18.998	1.82318
Conc_Contig01063	2.40313	0	0	0	0	0	0	0
Conc_Contig10630	0	0.70751	0.160079	889.51	138.012	0	3.38933	0
Conc_Contig10631	0	0.0943775	0	198.661	21.751	0	0	0
Conc_Contig10632	0	1.08617	0.771543	1399.72	261.343	0	11.3086	0
Conc_Contig10633	0	7.96975	4.4707	3719.79	798.983	0.0812854	1.44423	5.73346
Conc_Contig10634	0	1.11765	0.901328	289.15	48.9279	1.29412	0.789374	0
Conc_Contig10635	0	1.11977	0.903042	122.688	19.1464	1.71293	0.790875	0
Conc_Contig10636	0	1.37684	3.20392	415.192	46.2561	3.21044	0.660685	0
Conc_Contig10637	0	1.10923	1.74011	198.006	25.4689	0.13371	1.7081	0
Conc_Contig10638	1.40655	4.17872	0.572988	227.668	91.4461	1.8895	0	0
Conc_Contig10639	1.40847	4.1571	0	130.847	66.485	0.125683	0	0
Conc_Contig01064	7.90744	3.79673	1.73866	0	0	0.642468	0	0
Conc_Contig10640	0.631136	2.94109	0	102.771	56.4516	0.129032	0	4.24264
Conc_Contig10641	0.645788	1.1987	0	90.892	22.1296	0.198704	0	0
Conc_Contig10642	0	0.94358	0	29.465	9.32101	0	0	0
Conc_Contig10643	0.282937	3.37365	0	79.1598	28.6371	0.198704	0	0
Conc_Contig10644	0	0.873921	0	115.477	9.8342	0.208981	6.66667	3.74611
Conc_Contig10645	0	0.110708	0	9.24501	1.89474	0	0	0.0744102
Conc_Contig10646	0	0	0	276.2	172.098	0.544444	0	0
Conc_Contig10647	0	0	0.584615	1683.03	779.716	0.632967	6.63516	1.44615
Conc_Contig10648	0	0.164905	0	1776.31	1077.21	0	12.2558	3.2981
Conc_Contig10649	0	0	0	309.572	16.8609	0	0	0
Conc_Contig01065	17.3654	0.618898	0	0.36063	0.262467	1.80787	0.714436	0.522835
Conc_Contig10650	0	0	0	300.036	15.9251	0	0	0
Conc_Contig10651	0	0.352381	0.434286	28.3219	52.9257	0.39619	2.74476	2.03524
Conc_Contig10652	0	7.92168	1.17483	59.9678	284.303	1.95524	6.2028	2.05734
Conc_Contig10653	0	0.676901	0.222222	9.29825	35.9035	0	1.33187	0
Conc_Contig10654	0	0.278107	0	8.20266	19.1509	0.381657	1.44379	0
Conc_Contig10655	0	0.474702	0	20.378	15.3199	0	0.68006	0
Conc_Contig10656	0	0.132174	0	17.5287	20.7183	0	9.69217	0
Conc_Contig10657	0	0.364341	0	9.37597	4.51938	0	0.932171	0
Conc_Contig10658	0	0	0	86.5771	22.7646	0	0	0
Conc_Contig10659	0	0.99154	0.465313	220.621	7.27242	0.367174	0.86802	2
Conc_Contig01066	7.75753	0.0829371	0	0	0	0.122557	0.379292	0
Conc_Contig10660	0	0.39629	0.463744	9.19393	0.232715	0.232715	0	0
Conc_Contig10661	0	0	1.28257	9.69541	0.253211	0.172477	0	0
Conc_Contig10662	0	0	0.721785	9.29396	0.362205	0.115486	0	0
Conc_Contig10663	1.22346	0.322222	0	43.384	45.4284	0.903704	1.91852	0.776543
Conc_Contig10664	0.291611	0	0	10.3928	8.69374	0	0.272969	0
Conc_Contig10665	0	0	0	6.04666	3.35687	0	0	0
Conc_Contig10666	0.338866	0	0	30.7497	49.7621	0.473029	0.283541	0
Conc_Contig10667	1.27542	0	0	7.48263	3.92921	0.199485	0	0
Conc_Contig10668	1.07465	0	0	4.17246	3.92921	0.199485	0	0
Conc_Contig10669	0	0	0	6.6676	5.72067	0	0	0
Conc_Contig01067	10.0237	0.816746	1.17009	0	0	0.90258	0	0
Conc_Contig10670	0	0.944354	1.28478	41.1522	125.812	0.440262	1.8838	0
Conc_Contig10671	0	0	0.740741	5.58754	15.6397	0.553872	0.73064	0.377104
Conc_Contig10672	0	0	3.44863	50.8162	9.6657	0	0.633864	0
Conc_Contig10673	0.754455	0.594059	1.10495	22.4455	7.51287	0.378218	0	5.25545
Conc_Contig10674	0.449753	0.777595	0	624.448	20.3871	0.766063	1.85997	13.173
Conc_Contig10675	0	0	0	29.334	22.7838	0	0.669884	2.88996
Conc_Contig10676	0	0	0	37.5541	13.3571	0.227799	0	4.15058
Conc_Contig10677	0	0	0	5.1855	2.21535	0	0	0
Conc_Contig10678	0	2.33619	10.3636	18.9228	6.30017	5.21441	3.86792	1.59177
Conc_Contig10679	0.910646	14.8574	8.96008	44.0399	3.30228	8.47529	3.10266	1.10266
Conc_Contig01068	9.72407	1.38178	1.80779	0	0	0.397051	0	0
Conc_Contig10680	0	2.62934	6.95946	14.4498	2.65637	4.44981	3.88996	1.79151
Conc_Contig10681	0	7.74793	5.94215	24.2562	1.24587	4.45868	1.42355	1.19835
Conc_Contig10682	0	13.2367	7.7898	15.0327	3.51837	5.74694	1.76939	1.76735
Conc_Contig10683	16.3223	13.8584	8.26205	18.1747	3.30723	5.36446	2.48193	2.43373
Conc_Contig10684	0	0	2.78669	50.215	19.9164	2.01195	0	5.38908
Conc_Contig10685	0	0	0.739286	12.0375	3.43393	0.426786	0	0
Conc_Contig10686	0	0	0	4.80798	2.34121	0	0.858198	0
Conc_Contig10687	1.63369	12.1952	8.98128	17.0561	9.07754	9.29679	4.83155	18.0374
Conc_Contig10688	0	0	0	12.6278	3.9344	0	0.26506	0
Conc_Contig10689	0	0	0	2.63796	1.06503	0	0	0.108963
Conc_Contig01069	7.00063	2.15746	1.05651	0	0	1.25079	0	0
Conc_Contig10690	0	0	0	5.17616	0.699288	0	0	0.11032
Conc_Contig10691	0	0	0	5.25632	0.113718	0	0	0.111913
Conc_Contig10692	0	0	0	3.44242	0	0.165657	0	0.125253
Conc_Contig10693	0	0	0	2.38248	0	0	0	0
Conc_Contig10694	0	0	0	0.134783	0	0	0	0.134783
Conc_Contig10695	0	0	0	2.58682	0.194534	0	2.4164	0.0996785
Conc_Contig10696	0	1.39666	1.13779	23.6806	27.238	0	1.03967	0
Conc_Contig10697	0	0	0.506048	18.9919	3.57661	0	0	0
Conc_Contig10698	0	1.13779	0.626305	22.5553	16.8288	0	0.885177	0
Conc_Contig10699	0	0	0	4.63189	1.71654	0	0	0
Conc_Contig00107	0	0.816754	0	0.381152	1.6356	0	0.563351	6.1822
Conc_Contig01070	12.2269	1.9324	0.471888	0	0	1.72691	0	0
Conc_Contig10700	0	0.273128	0	11.1035	2.08811	0	0	0
Conc_Contig10701	0	1.46218	1.47731	5.01849	2.23025	2.11933	0	0
Conc_Contig10702	0	0.689088	0	333.966	1410.79	0	1.81913	0
Conc_Contig10703	0	0.695915	0.260212	483.339	1721.05	0	0.641452	5.08775
Conc_Contig10704	0	0.101669	0	119.511	345.243	0	0	0
Conc_Contig10705	4.86761	10.5127	3.14648	11.0009	17.9239	6.01972	6.28451	15.1371
Conc_Contig10706	0	1.10643	0.813253	2.43574	2.92972	1.95984	0.345382	2.96988
Conc_Contig10707	0	0.975309	0	6.22428	0.253086	0.880658	0.353909	1.01852
Conc_Contig10708	0.396325	1.10499	1.00787	4.42257	4.0315	0.91601	0.160105	2.19423
Conc_Contig10709	0.531017	4.05087	3.71836	90.866	18.2432	0.725806	2.98635	4.66998
Conc_Contig01071	15.5245	2.64719	1.96348	0	0.972243	2.33893	0.0715851	0
Conc_Contig10710	0.130864	1.99383	2.01358	98.0889	3.19136	0.0901235	5.19383	4.51358
Conc_Contig10711	0.664948	3.41495	3.56701	15.1263	7.15851	1.01804	1.03351	2.49098
Conc_Contig10712	0	0.19539	1.18222	13.4182	32.506	2.13721	0	0
Conc_Contig10713	0	0	0.24537	105.035	688.818	0	50.284	10.7037
Conc_Contig10714	0	0	0	25.3904	50.2747	0	7.625	3.47377
Conc_Contig10715	0	0	0.607456	36.8596	90.8969	0	5.16667	2.41009
Conc_Contig10716	0	0	0	51.126	77.0157	0.498688	19.4042	0.71916
Conc_Contig10717	0	0	0	60.6981	135.776	0	0	0
Conc_Contig10718	0	0.559126	1.52699	10.5887	10.1941	0.227506	0.77892	0
Conc_Contig10719	0	0.778175	2.66369	46.1055	27.9821	0.316637	0.513417	0
Conc_Contig01072	10.2831	1.31288	2.70552	0	0	2.8177	0	0
Conc_Contig10720	0	0.851272	2.01566	6.08611	0.600783	0.34638	0.561644	0
Conc_Contig10721	0.34608	2.52008	0.292543	8.31549	2.48948	0	0	0
Conc_Contig10722	0	0.715105	0.292543	9.21797	3.3499	0.214149	0	0
Conc_Contig10723	0.357708	1.62253	1.69763	11.1067	3.36166	0	0	0.503953
Conc_Contig10724	0	0	0.128492	18.2142	0	0	0	0
Conc_Contig10725	0	0.798507	0	11.3396	2.62438	0.384328	0	0.710199
Conc_Contig10726	1.16078	3.56395	0	18.2253	1.60049	1.20097	0.609013	4.34957
Conc_Contig10727	0.924379	1.45824	0.119639	4.88262	2.28217	0	0	0
Conc_Contig10728	1.68005	2.10744	0	1.81818	1.13577	0	0	0
Conc_Contig10729	0	0.414085	0	5.54648	6.77465	0	0.387324	0
Conc_Contig01073	13.7766	0.314103	0.346154	0.716117	2.97711	0	0.131868	18.533
Conc_Contig10730	0	0.453435	0	18.7756	20.0382	0	0	0
Conc_Contig10731	0	0	0	1.77266	0.728111	0	0	0
Conc_Contig10732	0	0	0	2.83808	7.93853	0	0	0
Conc_Contig10733	0	0	0	2.99314	0.603774	0	0	0
Conc_Contig10734	0	0	0	8.17838	8.6955	0	0	0
Conc_Contig10735	0	0	0	3.07051	0.67735	0	0	0
Conc_Contig10736	1.51854	1.21398	0.0727532	18.6983	13.3502	0.529957	0.671897	2.4893
Conc_Contig10737	0.971367	1.05082	0.08733	18.8024	11.4674	0.531854	0.630637	1.69148
Conc_Contig10738	7.30202	18.1717	11.5206	56.2534	94.5045	10.3466	2.27773	5.05101
Conc_Contig10739	0	2.42526	0.898947	8.27789	4.18526	1.32	0.151579	1.49263
Conc_Contig01074	9.40348	0.207685	0.345837	0	1.64776	0	0.452882	24.989
Conc_Contig10740	0.956726	0.25682	0.607714	2.27093	0.473189	0.088429	0.0620884	0
Conc_Contig10741	0.180556	0.563889	0	1.85833	0.0652778	0.0819444	0	0.102778
Conc_Contig10742	0	0	0	30.7061	4.50389	0	0	0
Conc_Contig10743	0	0	0	13.9828	0	0	0	0
Conc_Contig10744	0	0	0	3.82718	0	0	0	0
Conc_Contig10745	0	0	0	1.57279	0	0	0	0
Conc_Contig10746	0	6.63355	10.5603	20.0814	5.51954	5.33062	15.0847	6.35342
Conc_Contig10747	0	0.60793	3.26211	3.63216	0.196035	0.618943	0	0.295154
Conc_Contig10748	1.84925	1.07313	2.04328	74.2522	47.8463	0.122388	4.72239	22.7284
Conc_Contig10749	1.02623	1.10957	1.02315	47.3688	21.8765	0	4.23148	13.8086
Conc_Contig01075	7.89713	0.850788	1.03336	0	0.718258	0.357739	0	0
Conc_Contig10750	0	0	0	11.4493	53.2715	0	0	0
Conc_Contig10751	0	0	0	95.0732	172.607	0	0	0
Conc_Contig10752	0	0	0	144.255	217.277	0	0	0
Conc_Contig10753	6.2334	0.303605	1.25427	10.4953	8.01139	0.0815939	1.4611	6.83302
Conc_Contig10754	1.05847	14.1839	0.792935	11.6918	10.5469	1.40195	2.94884	0.638246
Conc_Contig10755	0.396104	3.83983	3.97403	4.72727	4.94372	0.670996	2.72511	0
Conc_Contig10756	0	0.5	3.16667	34.5486	159.939	0.651042	0.741319	0
Conc_Contig10757	0	0.463002	2.32558	9.86469	66.8689	0	0.107822	0
Conc_Contig10758	0	0	0	17.2488	43.833	0	0	0
Conc_Contig10759	0	0	0	23.2797	47.6094	0	0.397826	0
Conc_Contig01076	12.712	1.88593	1.47148	0	0.58365	1.19772	0.456274	0.910646
Conc_Contig10760	0	0	0	19.0937	48.7787	0	0	0
Conc_Contig10761	0	0	0	22.8787	52.6225	0	0.443816	0
Conc_Contig10762	0	0.098301	0	7.24757	60.7949	0	0	0
Conc_Contig10763	0.212871	0.100248	0	7.82921	74.0582	0	0	0
Conc_Contig10764	0	0	0	3.246	11.8339	0	0	0
Conc_Contig10765	0	0.20267	0	4.88956	29.0619	0	0	0
Conc_Contig10766	0.215539	0	0	3.40476	11.6942	0	0	0
Conc_Contig10767	0.212871	0.206683	0	3.2698	28.6609	0	0	0
Conc_Contig10768	0	10.7154	2.20862	7.35034	5.62358	4.80839	3.86395	0.596372
Conc_Contig10769	0	1.11088	3.22385	15.1695	5.1841	0.665272	8.0795	0
Conc_Contig01077	7.16311	1.1	1.79029	0	0.926214	0.616505	0	0
Conc_Contig10770	0	1.60967	2.3672	8.74492	0	0.242467	0	0
Conc_Contig10771	0	1.60742	2.36389	8.64171	0	0.242127	0	0
Conc_Contig10772	0	1.65245	2.54406	10.7727	0	0.241958	0	0
Conc_Contig10773	0	1.63083	2.78006	6.51839	0	0.244696	0	0
Conc_Contig10774	0	1.65245	2.36224	4.4028	0	0.241958	0	0
Conc_Contig10775	1.61599	0.617555	5.88401	56.6395	99.9013	6.46238	34.732	11.7335
Conc_Contig10776	0.75039	1.12012	1.94696	42.3448	53.2184	3.74415	27.869	4.31981
Conc_Contig10777	0	0.808799	0.453469	70.198	16.4856	0.478849	16.8105	17.181
Conc_Contig10778	0	0	0	10.6894	4.73754	0	0	0
Conc_Contig10779	0.614035	5.5943	0.655702	19.9364	17.3465	0.855263	15.1404	113.809
Conc_Contig01078	6.06323	0.743191	0.160506	0	0.435798	0.14786	0	0
Conc_Contig10780	0	1	0	11.9415	7.23855	0.235387	3.98262	3.38547
Conc_Contig10781	0	10.9512	4.69322	23.5398	123.107	3.12366	1.21046	0.259215
Conc_Contig10782	0	10.2699	4.52711	22.995	128.177	2.67465	0.919294	0.274905
Conc_Contig10783	0	4.25181	1.52289	17.5627	90.1458	1.44819	3.05422	0.20241
Conc_Contig10784	0	5.54269	1.589	14.864	75.7959	1.63965	0.850941	0
Conc_Contig10785	0	0.136691	0	4.57074	2.0048	0.1247	0	0.148681
Conc_Contig10786	0	0	0	0.998282	0	0.252577	0.243986	5.2543
Conc_Contig10787	0	0	0	3.22069	0	0	0.936207	1.22241
Conc_Contig10788	0	0	0	2.21369	2.93361	0.304979	0	0.587137
Conc_Contig10789	0	0	0	8.01005	0.610553	0	0	0
Conc_Contig01079	2.47817	0.639293	0.545738	17.2297	16.948	0.404366	0.429314	9.49584
Conc_Contig10790	0	0	0	8.67545	0	0	0	0
Conc_Contig10791	0	0	1.92904	4.18152	0.549505	0	0	0
Conc_Contig10792	0	0.437148	0.88743	7.85553	0	0	0	0
Conc_Contig10793	0	0	0	5.28807	0	0	0	0
Conc_Contig10794	0	0.177874	0	6.68764	0	0	0	0
Conc_Contig10795	0	6.626	1.11075	6.40449	1.53291	0.9374	0	0
Conc_Contig10796	0	12.3767	4.12838	0.680743	0.758446	0.5625	0	0
Conc_Contig10797	0	5.41288	4.07386	24.5	8.17803	2.875	0	1.79735
Conc_Contig10798	0	0.209932	20.781	38.1377	0.975169	0	0.595937	0.519187
Conc_Contig10799	0	0.763514	35.2252	19.464	0.84009	3.53378	0	0
Conc_Contig00108	2.85926	14.0204	14.2407	44.1407	17.2278	7.34074	7.98889	28.2315
Conc_Contig01080	11.6079	1.1254	0.329437	0	0	1.88204	0	0
Conc_Contig10800	0.374294	0	0	0.69774	0	0	0	0.409605
Conc_Contig10801	0.15493	0	0	6.69577	0	0	0	0.246479
Conc_Contig10802	0.153846	0.230769	0	6.9035	0.706294	0	0.841958	0.965035
Conc_Contig10803	0.896092	3.66785	3.28952	16.4405	9.52931	2.84281	3.05684	2.27442
Conc_Contig10804	0.529307	2.65897	5.0746	18.849	28.7664	2.37833	3.60391	9.08082
Conc_Contig10805	0.529307	2.78597	1.83748	6.40409	2.08615	0.884547	0.360568	2.74956
Conc_Contig10806	0	0	0	39.1252	49.5514	0.57228	0	0
Conc_Contig10807	0.178737	0.161787	0	19.7304	0.902928	0.123267	0.705701	0.0816641
Conc_Contig10808	0	0	0	0.641201	5.01091	0	0	0
Conc_Contig10809	0	0.294893	0	16.2998	8.46129	0	0	0
Conc_Contig01081	8.6127	0.311111	0	0	0	0.878307	0	0
Conc_Contig10810	0	0.08625	0	7.32875	0.9575	5.0425	6.82375	0.67125
Conc_Contig10811	0	0.0874525	0	9.57795	0.0785805	2.84664	10.0697	0.680608
Conc_Contig10812	0	0.0866834	0	7.1608	0.884422	4.53769	4.96859	0.674623
Conc_Contig10813	0	0.0878981	0	7.00382	0	3.72357	6.34395	0.684076
Conc_Contig10814	0	0	0	6.52778	3.69444	4.99369	7.42677	0.127525
Conc_Contig10815	0	0	0	7.98592	1.13956	1.09475	6.77977	0.129321
Conc_Contig10816	3.77803	3.07895	1.15789	5.52288	8.81121	2.63043	1.6476	0.643021
Conc_Contig10817	0.927847	1.36302	0.877114	6.23901	2.75085	0.253664	0.122886	0.494927
Conc_Contig10818	1.78555	2.31941	0	4.84199	3.83747	0.25395	0.168172	0
Conc_Contig10819	0.545147	1.2833	0.673815	2.67607	2.17833	0.25395	0.168172	0.495485
Conc_Contig01082	4.41197	1.9206	0.326812	0	0	0.225547	0	0
Conc_Contig10820	1.37025	1.36353	0.202461	4.50559	5.99553	0.369128	0.538031	0.134228
Conc_Contig10821	1.37795	1.25647	0	1.90326	1.48931	0.253093	0.245219	0
Conc_Contig10822	0	1.38285	3.59058	4.57005	21.151	2.83092	0.655797	0
Conc_Contig10823	0	1.95515	3.20606	16.6812	45.4121	3.29455	0.735758	0
Conc_Contig10824	0.42446	3.26978	4.28058	49.2206	179.248	5.3789	6.23501	4.48561
Conc_Contig10825	0	0	0.494485	15.921	12.1618	0	0	0
Conc_Contig10826	0	0.109797	0.138514	15.2432	35.4341	1.08953	0.731419	0
Conc_Contig10827	0	0.109983	0.138748	4.23858	4.3824	0.147208	0	0
Conc_Contig10828	0	0	0.14386	2.08421	3.45965	0.508772	0	0
Conc_Contig10829	0	0.113438	0.143106	5.52182	3.45026	0	0.0750436	0
Conc_Contig01083	3.96049	0	0.141975	0.532099	0	0.492593	0	0.32716
Conc_Contig10830	0	0.312989	0	12.144	6.50078	0	0	0
Conc_Contig10831	0	0	0	10.7865	15.13	0	0	0
Conc_Contig10832	0	0	0	5.21231	0.878981	0	0	0
Conc_Contig10833	0.50358	0.479714	0	3.71122	0	0.145585	0	0
Conc_Contig10834	0	0	0	2.80668	0	0	0	0
Conc_Contig10835	0	0.238882	0	5.26048	7.86277	0.932656	0.562897	0.0965693
Conc_Contig10836	0.126276	0.145408	0	7.6352	6.60332	0.0586735	0	0
Conc_Contig10837	0	0.573879	0	6.25858	0.572559	0.721636	0.348285	0
Conc_Contig10838	0.277574	1.11029	0.340993	6.0432	3.02022	0.534926	1.59926	4.61305
Conc_Contig10839	0.28093	1.18233	0.345116	3.8	2.76	0.541395	0.750698	3.65023
Conc_Contig01084	7.65027	0.510638	1.17021	0	0	0	0	0
Conc_Contig10840	0.0597426	0.649816	0.454963	5.4375	2.39614	0.219669	0.377757	1.77482
Conc_Contig10841	0.0599078	0.593548	0.456221	3.65253	2.04055	0.220276	0.595392	1.39078
Conc_Contig10842	0.0606343	0.659515	0.461754	3.47761	2.0653	0.222948	0.383396	0.970149
Conc_Contig10843	0.129801	0.165563	0.348344	9.08212	10.0954	0	4.30199	16.7338
Conc_Contig10844	0	0.147383	0	1.61983	0.581267	0	0	0.338843
Conc_Contig10845	0	0.146375	0	0.586867	1.20109	0.201094	3.36936	0.514364
Conc_Contig10846	0.905074	0.697218	0.091653	0	3.64812	0	0	0.538462
Conc_Contig10847	0.0800681	0	0	5.81942	0	0	0.844974	0
Conc_Contig10848	0.529313	0	0.0938023	4.64824	0.850921	0	0	0
Conc_Contig10849	0	0	0.151938	17.031	9.76279	0.173643	8.35814	5.24186
Conc_Contig01085	8.49123	0	0.734143	0	0	1.36302	0	0
Conc_Contig10850	0	0	0	2.83729	0.269492	0	2.07288	0.576271
Conc_Contig10851	0	0	0	7.01195	2.70648	0	0.918089	0.264505
Conc_Contig10852	0	8.58907	5.63539	21.4252	32.5154	1.75653	3.49644	1.55107
Conc_Contig10853	0	8.67683	6.54512	10.8451	16.4415	2.08415	0.457317	0.571951
Conc_Contig10854	0	0	0	1.85609	0.745798	0	0	0
Conc_Contig10855	0	0	0	3.18859	0.753102	0	0	0
Conc_Contig10856	0	0	0	2.75	4.10387	0	0	0
Conc_Contig10857	0	0	0	0.456057	0.634204	0	0	0
Conc_Contig10858	0	0	0	1.82468	1.32727	0	1.38442	0.871429
Conc_Contig10859	0	0	0	4.85104	6.87306	0	0.0751295	7.36658
Conc_Contig01086	2.64908	0	0	0	0	0	0	0
Conc_Contig10860	0	0	0	0.693908	1.05349	0	1.10253	0.796434
Conc_Contig10861	0.601481	0.691852	0	6.95556	41.477	0	0	25.2933
Conc_Contig10862	0	0	0.377612	6.65075	11.1716	0	1.10746	0.865672
Conc_Contig10863	0	0	0	0.262042	0	0	0	0.43738
Conc_Contig10864	0.832704	0.192453	0.369811	2.62642	2.40126	0	0	0.298113
Conc_Contig10865	0.847631	0.195903	0.37644	1.05762	1.88732	0	0	0.198464
Conc_Contig10866	0.841169	0.731893	0.373571	6.87675	2.01271	0	0	4.03558
Conc_Contig10867	0.847631	0.195903	0.37644	2.9347	0	0	0	0.198464
Conc_Contig10868	0	0	0	5.19779	3.40387	0	0	0
Conc_Contig10869	0	0	0	6.16552	0.769655	0	0	0
Conc_Contig01087	6.9465	0.577503	0.610425	2.52675	2.64609	0.665295	0.134431	2.26886
Conc_Contig10870	0	0	0	9.1954	1.56753	0	0.610632	0
Conc_Contig10871	0	0	0	9.03017	2.82759	0	0	0
Conc_Contig10872	0	0.37746	0.254025	7.71735	2.2093	0.202147	1.36315	2.62075
Conc_Contig10873	0	0	0.255856	2.84685	1.86486	0.203604	0	0
Conc_Contig10874	0.523392	1.06287	0.461988	11.5512	0	0	0	0.195906
Conc_Contig10875	0	0	0	10.6959	0	0	0	0
Conc_Contig10876	0	0	0	54.5139	3.09165	0	63.766	18.7512
Conc_Contig10877	0	0	0	33.1146	3.23958	0	43.283	14.9097
Conc_Contig10878	0	0	0	52.9276	2.5	0	56.9408	8.65625
Conc_Contig10879	0	2.72911	1.58221	6.44205	3.20755	1.39353	4.98787	7.98922
Conc_Contig01088	12.3989	1.0123	3.22268	0.351093	1.85109	0.607923	0.13388	2.0929
Conc_Contig10880	0	0	0	3.36967	2.30806	0	0.278041	0
Conc_Contig10881	1.32363	0.125	0	5.29452	0	0.618151	2.30993	0
Conc_Contig10882	0	0	0	3.8741	2.60252	0	2.33453	0
Conc_Contig10883	0	0	0	9.88558	0.908467	0.419908	0.564073	0
Conc_Contig10884	0	0	0	7.0711	0.426606	0.420872	0.565367	0
Conc_Contig10885	0	0	0	6.53064	0.550196	0	0.186441	0
Conc_Contig10886	0	0	0	3.80759	0	0	0.187173	0
Conc_Contig10887	0	0	0	10.5289	0.553806	0.278215	0	0
Conc_Contig10888	0	0	0	4.28854	0	0.279315	0	0
Conc_Contig10889	0.0969609	0.0622287	0	15.6715	2.57453	0.745297	2.43415	1.22865
Conc_Contig01089	33.4073	33.7921	54.5421	37.0576	8.46348	72.0042	2.43258	19.9916
Conc_Contig10890	0	0	1.22462	3.02615	4.38923	0.343077	0	0
Conc_Contig10891	0	0	0.294852	5.02964	0.886115	0.121685	0	0
Conc_Contig10892	0	0	0.162641	8.50725	3.83736	0.125604	0.37037	0
Conc_Contig10893	0	1.16981	0	4.26981	2.49811	0.103774	0	0.681132
Conc_Contig10894	0	1.18547	0	2.85851	0.726577	0.254302	0	0
Conc_Contig10895	0	0	0.582609	1.33478	1.02391	0	0	0
Conc_Contig10896	0	0	0.59292	3.4469	0	0.172566	0	0
Conc_Contig10897	0	0	0	0	0	0	0.863492	1.02857
Conc_Contig10898	1.12111	1.51038	1.99827	12.6626	8.35813	2.60727	5.34948	2.7301
Conc_Contig10899	0	0	0.734406	14.6237	7.03421	0	0	0
Conc_Contig00109	23.0512	24.2206	9.14759	6.44955	39.1333	11.6084	5.63705	11.2786
Conc_Contig01090	5.32911	1.80731	1.05204	0	0	0.23488	0.448664	0.178622
Conc_Contig10900	0	0	0	23.0109	0	0	0	0
Conc_Contig10901	0	0	0	1.60976	0	0	0	0
Conc_Contig10902	0	3.21653	1.49127	18.0373	13.0652	0	0.87078	55.0582
Conc_Contig10903	5.78995	8.43265	6.53311	20.1358	16.6644	12.6073	7.48059	11.1096
Conc_Contig10904	0	0	0	30.4418	25.2371	2.61422	7.20474	8.98922
Conc_Contig10905	56.1867	36.8276	19.4093	82.8806	309.683	58.5349	50.4704	256.719
Conc_Contig10906	1.13195	0.772083	0.815703	13.5736	2.99346	0.536532	0.599782	6.88441
Conc_Contig10907	0.62996	0.319444	2.90278	16.2381	28.4643	7.82242	1.83036	4.74008
Conc_Contig10908	0	0.235387	0.169036	15.4265	0.649289	0	0	0
Conc_Contig10909	0.636364	0.666084	0.316434	21.3392	3.17133	0.176573	0.935315	0.26049
Conc_Contig01091	6.09065	2.07914	1.03165	0	0	5.42878	0	0
Conc_Contig10910	0	0	0.104743	4.89921	1.92885	0	0	0
Conc_Contig10911	0	0	0	8.46243	0.267823	0	0	0
Conc_Contig10912	1.09173	2.63882	0.0851761	17.8084	13.4521	0.208026	0.636364	3.81327
Conc_Contig10913	0.517494	1.09357	0.0846216	6.32465	4.60456	0.306753	0.537836	2.59561
Conc_Contig10914	0	0.245136	0	1.71012	0.710117	0.280156	1.26459	0
Conc_Contig10915	0	1.13665	0	1.87888	0	0.285714	0	0
Conc_Contig10916	0.416031	0	0.322519	7.22137	0.908397	0.505725	1.02099	0.64313
Conc_Contig10917	0	37.4477	16.0251	64.0098	114.146	23.2287	208.762	27.47
Conc_Contig10918	0	24.7586	11.3148	6.36882	11.2504	15.2084	38.5832	3.8006
Conc_Contig10919	0.982343	0	0	4.27608	0.568218	0	1.31621	37.4302
Conc_Contig01092	10.7873	0	0	0	0.554348	0.967391	0	0.687888
Conc_Contig10920	1.91276	0	0	4.1357	0.57189	0	1.42326	53.1874
Conc_Contig10921	0.512987	0	0	2.9724	0	0	0	9.5487
Conc_Contig10922	0.851064	0	0	0.507365	0	0	0.0998363	6.5892
Conc_Contig10923	0	0	0	11.9916	1.83983	0	1.01393	3.16713
Conc_Contig10924	0	0.342187	0	13.0469	3.57187	0	1.30625	1.25781
Conc_Contig10925	0	0	0	0.778761	0	0	0	0
Conc_Contig10926	0	0.365	0	6.11	0.7	0	0	0.995
Conc_Contig10927	0	0.492366	0	11.0573	1.10878	0	0	0.396947
Conc_Contig10928	0	0	0	1.27479	0	0	0	0
Conc_Contig10929	0	0	0	37.18	13.2513	0	0	0
Conc_Contig01093	4.79348	0	0	0	0	0	0	0
Conc_Contig10930	0	0	0	10.1697	2.21513	0	0	0
Conc_Contig10931	0	0	0	2.77596	0.546448	0	0	0
Conc_Contig10932	0	0	0	3.55755	0	0	0	0
Conc_Contig10933	0	0	0	5.06108	1.67888	0	0	0
Conc_Contig10934	0.474895	0.131799	0.625523	5.23849	1.96653	0.119247	0	0
Conc_Contig10935	0.84832	8.31244	8.93006	27.505	362.197	10.7257	7.79746	6.25613
Conc_Contig10936	0	0	0	5.18304	7.06326	0	0	7.19785
Conc_Contig10937	0	0	0	8.79525	0	0.409502	0	0.883484
Conc_Contig10938	0	0	0	0	2.14538	0	0	0
Conc_Contig10939	0	0	0	7.24755	4.05594	0	0.517483	0
Conc_Contig01094	4.34286	3.82857	5.46825	0.828571	0	1.03968	0	0.419048
Conc_Contig10940	0	0	0	5.62781	4.71208	0.133427	1.22331	0
Conc_Contig10941	0	0	0	6.40156	4.35867	0	3.22417	0
Conc_Contig10942	1.64832	3.1208	1.19878	4.61621	2.48318	1.42508	1.35168	0
Conc_Contig10943	2.63353	2.88279	6.50148	4.9451	9.17507	1.19733	3.5638	0.617211
Conc_Contig10944	0.902848	4.1139	6.37856	5.46231	17.4958	4.84255	14.7487	1.0201
Conc_Contig10945	0.338358	0.886097	3.37856	6.60302	0	4.12563	0	0
Conc_Contig10946	0.838346	2.94361	4.40789	13.9436	5.61466	4.57519	1.36278	1.85338
Conc_Contig10947	0.839925	3.46893	4.4162	7.0678	3.87571	6.71186	1.36535	1.85687
Conc_Contig10948	0	0.780669	1.03346	2.62639	0.680297	0	3.28253	4.39963
Conc_Contig10949	0	0	0	12.4713	2.97984	1.04186	1.76124	5.39225
Conc_Contig01095	6.67869	1.10082	0.446721	0	0	0.355738	0	0
Conc_Contig10950	0.581854	0.522682	21.4221	51.286	29.0079	1.1144	0	0
Conc_Contig10951	3.55185	10.7093	14.813	8.44815	1.7	0.462963	3.06667	0
Conc_Contig10952	0.706004	4.42443	3.20704	4.32505	0.126294	0	0	0
Conc_Contig10953	0.23435	2.36597	0	4.72231	0	0.207063	0	1.49599
Conc_Contig10954	2.71944	0.719439	3.73046	5.52605	24.6212	2.05812	34.1834	41.6463
Conc_Contig10955	3.42291	0.553965	0.364537	7.15969	2.39207	0.679515	1.43722	15.7423
Conc_Contig10956	0.318584	0.574115	0.839602	11.2389	1.71903	1.23341	0.997788	1.90708
Conc_Contig10957	0.407767	0.732039	0.700971	3.39612	13.7767	1.68544	4.29903	0.413592
Conc_Contig10958	0	0	0.205915	2.69003	3.32202	0.128149	0	0.467689
Conc_Contig10959	0	0	0.253711	1.583	1.93522	0.315789	0	0
Conc_Contig01096	9.88908	6.15798	4.0605	0	0	6.05042	0	0
Conc_Contig10960	0.712919	0.857656	0.404306	4.57057	0.491627	0.38756	0	2.75359
Conc_Contig10961	0.955056	0.586767	0.421973	0.947566	0	0	0	1.38702
Conc_Contig10962	0	0.938521	0.386167	5.52546	11.9328	0	0	0
Conc_Contig10963	0	0.977978	0.402402	4.45445	11.1822	0	0	0
Conc_Contig10964	0	0	1.09392	11.4015	9.89687	0	0	0
Conc_Contig10965	0	0	0	1.22924	0.898917	0	0	0
Conc_Contig10966	0	0	0	5.4191	1.78752	0	0	0
Conc_Contig10967	0	0	0	1.19937	0	0.0801688	0	0
Conc_Contig10968	0	0	0	1.3881	3.20595	0.614286	0	0
Conc_Contig10969	0	0	0	0.516484	0.596154	0.572802	0	0
Conc_Contig01097	23.8662	68.8094	19.199	2.17224	3.78595	12.5234	1.02174	7.17391
Conc_Contig10970	0	0	0	0.87666	0.901328	0	0	0
Conc_Contig10971	0	0	0	0.987952	0	0	0	0
Conc_Contig10972	0	0	0	33.8364	4.62112	0	0	0
Conc_Contig10973	0	0.163934	0.087822	48.2541	35.2892	0	0.333724	0.569087
Conc_Contig10974	0	0	0	9.62519	6.16492	0	0	0
Conc_Contig10975	0	0	0	13.2414	10.2508	0	0	0
Conc_Contig10976	0	0.209503	0	15.0562	1.73434	0	0	0
Conc_Contig10977	0	0.963519	0.23176	19.9099	0.137339	0	0	0
Conc_Contig10978	0	0.212254	0	6.50766	0.717724	0	0	0
Conc_Contig10979	10.2422	8.12133	12.6822	18.2518	3.60087	15.9668	4.20558	0.874338
Conc_Contig01098	8.44482	4.25297	1.39728	0	0	3.60441	0	0
Conc_Contig10980	0	0.712121	0.559011	18.6818	4.99282	0	0.358054	0
Conc_Contig10981	1.01665	1.19978	0.340733	2.6626	0.560488	0	0	1.303
Conc_Contig10982	0.597114	0.139845	0.340733	2.35738	0	0	0	1.303
Conc_Contig10983	4.65261	5.70577	9.82493	19.2026	13.9157	7.65903	1.03483	2.28964
Conc_Contig10984	2.34615	2.49634	2.83791	5.38736	3.49725	2.93315	0.608059	2.00824
Conc_Contig10985	1.94679	2.26881	1.93303	5.25138	1.64954	1.06972	0	0.465138
Conc_Contig10986	2.89442	1.98422	0.192961	4.81553	5.06675	0.0776699	0	1.58495
Conc_Contig10987	1.56917	1.79248	0	2.14442	1.06068	0.0776699	0.592233	0
Conc_Contig10988	1.59041	1.81673	0	2.73063	0.522755	0.0787208	0.273063	1.65806
Conc_Contig10989	0	0.122056	0	1.9636	0.20985	0	0.520343	0
Conc_Contig01099	7.63723	1.21472	0	1.04502	1.07446	0.677922	1.97489	6.44935
Conc_Contig10990	0.140044	0.956236	0.932166	5.1674	1.02298	0.980306	0	0
Conc_Contig10991	0	1.5661	0.543503	11.0136	16.2825	1.99435	0.821469	0.787571
Conc_Contig10992	0	0.142349	0	6.84342	1.2758	0	0	0
Conc_Contig10993	1.64272	0	0	3.21928	0.803403	0.542533	1.14745	0.916824
Conc_Contig10994	0	0	0	21.8989	0	0	0.714801	1.35921
Conc_Contig10995	0	0.652263	0	3.73251	0.804527	0	0	0
Conc_Contig10996	0	0	0	3.07212	0	0	0	0
Conc_Contig10997	0	0.199125	0	3.15755	0	0	0	0
Conc_Contig10998	0	0	1.16743	3.36927	0	0	0	0
Conc_Contig10999	0.922214	8.47494	3.12416	11.1436	12.831	2.68586	1.03366	5.15931
Conc_Contig00011	35.4304	1.51769	2.74043	0.0660258	1.87919	2.20715	1.35679	0.949574
Conc_Contig00110	0	0	0	1.38043	1.42702	0	0.430124	6.41149
Conc_Contig01100	6.275	0.967391	0.665217	0	0	0.423913	0	2.10435
Conc_Contig11000	0	4.7599	11.4233	22.8688	3.13861	10.1386	0	0.15099
Conc_Contig11001	3.48153	2.01788	8.22646	33.5173	43.9976	5.66031	6.69726	19.4338
Conc_Contig11002	0	1.11937	1.74324	6.11036	2.6036	0	0.855856	0
Conc_Contig11003	0	0.43662	0.904659	4.92741	5.48754	0	0	0
Conc_Contig11004	0	0.437568	0.995657	4.13138	1.60695	0	0	0
Conc_Contig11005	0	0.0637149	0.7473	7.77106	4.57991	0	0.485961	0
Conc_Contig11006	2.06045	0.663212	0.126079	7.00518	4.20725	0	0.176166	2.06563
Conc_Contig11007	0	0	0.258865	4.45567	0.921986	0	0.803191	7.59574
Conc_Contig11008	0	0	0.263538	2.61011	0	0	0	0
Conc_Contig11009	0	0	0.265455	2.46727	0	0	0	0
Conc_Contig01101	6.61789	0.418699	0	0	0	0.288618	0	0
Conc_Contig11010	0.69258	0.613074	0	0	0	0	0	0
Conc_Contig11011	0	0.815157	0.428835	1.51571	8.97597	0.987061	0	0
Conc_Contig11012	0.593955	8.57556	5.22208	15.6702	10.7766	2.42576	2.83311	1.14586
Conc_Contig11013	7.95569	11.4579	7.89956	21.5968	12.0399	7.81388	7.76219	20.9527
Conc_Contig11014	0	0	0.754032	31.5998	6.22883	1.14415	4.10282	2.04234
Conc_Contig11015	0	0	0.840467	13.2588	0.410506	0	4.83658	0.435798
Conc_Contig11016	0	0	0	4.63193	0.467849	0.507761	0.430155	0
Conc_Contig11017	0.0938124	3.00998	5.18762	6.03194	0.924152	2.79641	1.13972	5.0499
Conc_Contig11018	0	2.39271	1.70243	1.90688	30.7935	0.595142	2.27126	0
Conc_Contig11019	0	2.4321	0.936214	1.08848	4.40535	0.604938	0	0
Conc_Contig01102	4.95565	0	0	0	0	0	0	0
Conc_Contig11020	0	0	0	24.8333	18.4297	0	0.856771	0
Conc_Contig11021	0	0	0	2.81937	0.837696	0	0	0
Conc_Contig11022	0	0	0	15.0573	6.1901	0	0	0
Conc_Contig11023	0	0	0	49.0839	5.23741	0	0	0
Conc_Contig11024	0	0	0	3.20513	0.22792	0	0	0
Conc_Contig11025	8.3783	17.3402	11.4516	12.4721	1.34897	1.05865	0	1.70674
Conc_Contig11026	0	3.23077	3.76316	41.9352	49.1437	3.37045	3.91093	9.39069
Conc_Contig11027	0.43039	0.212411	0.622116	5.71122	3.68656	0.78043	2.24503	11.8815
Conc_Contig11028	0	0.802592	0.767697	13.8026	5.54835	0	0	0.590229
Conc_Contig11029	1.16312	5.48126	4.36575	6.64539	5.87741	21.7558	12.4468	11.1145
Conc_Contig01103	3.59974	0.0639386	0.930946	0	0.147059	0.296675	0	0
Conc_Contig11030	2.75028	2.73326	8.40863	16.4642	32.8434	9.34506	7.44381	14.3303
Conc_Contig11031	0.157233	1.42767	0.666667	5.71572	3.90818	0.25283	0	1.78616
Conc_Contig11032	1.70127	1.89494	0.750633	11.3203	1.38861	1.74177	0.526582	2.15316
Conc_Contig11033	0.321918	1.02877	0.409589	11.0959	13.8685	0.216438	0	6.65616
Conc_Contig11034	0.303155	0	0	1.80247	0.567901	0	0	0
Conc_Contig11035	0.107345	0.268362	0.235876	2.67514	4.15254	0.168079	0.336158	0
Conc_Contig11036	0	7.83693	9.56982	11.5492	37.4367	3.98969	1.58294	0.461106
Conc_Contig11037	0	0.514581	0.742239	2.93509	0.529633	0.168391	0.667921	3.16651
Conc_Contig11038	0	0.533659	0.598049	1.69073	1.42732	0.174634	0.564878	1.22341
Conc_Contig11039	0.410596	2.36424	2.39073	31.5828	65.7536	3.26623	1.73642	0.239735
Conc_Contig01104	2.82723	0	0.337696	0	0	0	0	0
Conc_Contig11040	0	2.38803	1.79151	7.94595	4.41506	0.772201	0.490347	0.349421
Conc_Contig11041	0.100299	0	0	5.48952	0	0.712575	0	5.95359
Conc_Contig11042	1.62335	0.107345	0.318267	3.08098	0	1.56121	0	18.5518
Conc_Contig11043	0	1.79321	14.3489	18.2827	9.8643	0.9063	0	0.0549273
Conc_Contig11044	0	5.05348	19.8541	3.47812	9.23015	0.243112	0.909238	0.0551053
Conc_Contig11045	0.169014	0	0	8.30634	0	0	0	0
Conc_Contig11046	1.21963	1.85857	0.572379	9.25291	29.8453	0.490849	12.7338	289.732
Conc_Contig11047	0.0714286	0.55873	0.511111	10.554	6.34286	0	0	1.40635
Conc_Contig11048	0	0	0	25.9692	28.8297	0	13.1087	219.236
Conc_Contig11049	0	0.92559	0.606171	18.5681	16.3158	0	5.60254	53.8312
Conc_Contig01105	1.53514	0.551351	0	0	0	0.735135	0	0
Conc_Contig11050	0	8.97923	9.5109	7.7352	9.36552	3.38006	0.811007	0
Conc_Contig11051	0	11.8808	13.5222	9.6468	9.97616	5.88949	0.712893	0
Conc_Contig11052	1.94056	0.968531	0.531469	0.452797	3.47378	0.758741	2.58042	7.13986
Conc_Contig11053	0	1.14706	0	5.78772	1.13683	0	0.177749	1.14706
Conc_Contig11054	1.14621	0.427586	0	5.57931	1.86483	0	2.87862	0.671724
Conc_Contig11055	0.0698925	0.219086	0	13.0887	7.96909	0.475806	1.97312	5.84005
Conc_Contig11056	0.744413	0.227654	0	10.0028	9.81983	0.494413	0.75419	4.8324
Conc_Contig11057	0.209581	0.0766467	0	1.7509	0	0	0	0
Conc_Contig11058	0.211864	0.0774818	0	2.02421	0	0.098063	0	0
Conc_Contig11059	0.776018	0.39819	0	1.80317	0	0	0	0
Conc_Contig01106	3.00532	0.347518	0	0	0	0	0	0
Conc_Contig11060	0	0	0	1.69494	0	0	0	0
Conc_Contig11061	0	0	0	2.6785	1.90841	0	0	0
Conc_Contig11062	0	0	0	4.76038	0	0	0	0
Conc_Contig11063	0	0.149912	0	1.91711	0.828924	0	1.02646	0.560847
Conc_Contig11064	0	0.192744	0	1.99546	0	0.732426	0	0
Conc_Contig11065	0	0	0	0.656682	0	0	1.32719	3.45853
Conc_Contig11066	0	0	0	1.86506	0	0	0	0
Conc_Contig11067	0	0	0	1.91633	0	0	0	0
Conc_Contig11068	0	0	0	2.54832	0	0	0	0
Conc_Contig01107	7.60719	1.71871	0.712515	0	0.551425	0.458488	0	0
Conc_Contig11070	0	0	0	2.32984	4.43455	0.139616	0.300175	0
Conc_Contig11071	0	0	0	1.71036	1.86469	0.169133	0	0
Conc_Contig11073	0	0	0	2.77691	0	0	0	0
Conc_Contig11074	0	0	0	0	0.799611	0	0	0
Conc_Contig11075	0	0	0.174713	0.71954	0	0	0	0
Conc_Contig11076	0	0	0.173516	2.75799	0	0	0	0
Conc_Contig11077	0	0	0.348958	6.58507	0.243056	0	0.348958	0.855903
Conc_Contig11078	0.634328	0.98694	0	10.6399	0	0.718284	1.21828	0.576493
Conc_Contig11079	0.372881	0	0	1.95339	3.93432	0	0	1.23517
Conc_Contig01108	37.3983	0.850979	0.23372	0	0	0.810627	0	0
Conc_Contig11080	0	0	0	0.974771	0	0	0	1.33716
Conc_Contig11081	0	0	0	0.946136	0	0	0	0
Conc_Contig11083	0	0	0	5.55405	0.861486	0	2.59628	1.19932
Conc_Contig11084	0	1.03896	0	3.79221	1.65152	0	0	0
Conc_Contig11085	1.8	0.895588	2.32868	6.78897	12.1184	1.35809	0.277206	7.49265
Conc_Contig11086	2.25271	2.4155	1	8.97984	12.1256	0.693798	0.849612	2.53876
Conc_Contig11087	0.400641	0.820513	1.48878	4.64663	20.0152	0.369391	0.849359	10.7636
Conc_Contig11088	0.197889	0.0518909	0.902375	3.67722	12.715	0.320141	0.0738786	4.58839
Conc_Contig11089	0.198939	0.0521662	0.193634	4.084	10.9965	0	0	1.42706
Conc_Contig01109	20.9436	3.11231	2.8576	4.669	4.46534	2.29393	8.04138	16.8028
Conc_Contig11090	1.23294	0.422027	0.275828	5.23489	2.39376	0.235867	0	0.906433
Conc_Contig11091	0.488119	2.1099	1.02277	6.43762	8.02673	0.182178	1.2505	3.43762
Conc_Contig11092	0.179547	0.734582	2.30601	7.53318	22.5168	3.34738	2.52927	5.3708
Conc_Contig11093	0.529538	1.5725	1.942	5.47046	24.4544	3.17508	0.19334	2.03545
Conc_Contig11094	0	0.442037	0.24052	7.80932	3.3987	0.283857	0	0
Conc_Contig11095	0	0	0	11.4516	1.10968	0	0	0
Conc_Contig11096	0.412178	1.3103	0.162763	1.25059	1.66042	0.211944	0	0
Conc_Contig11097	0.128655	0.619883	0	2.32515	0.545029	0	0	0
Conc_Contig11098	0.476364	0.602424	0	1.03394	1.23758	0.773333	1.32727	3.29333
Conc_Contig11099	0	0	0	2.56109	0	0	0.201661	0.578885
Conc_Contig00111	0	0	0	0	0	0	1.51538	15.7615
Conc_Contig01110	4.97919	0.557528	0.156059	0	0.796818	0.55202	0	0.0856793
Conc_Contig11100	2.95809	2.27357	0.474971	14.5716	29.9162	0.726426	4.70314	17.0291
Conc_Contig11101	35.5579	71.1423	40.2448	81.3852	93.7742	28.4715	17.4222	46.4772
Conc_Contig11102	0.602564	0.910256	0.503846	2.53077	2.09359	0.14359	1.35897	0.107692
Conc_Contig11103	0	0.0977836	0.16558	2.85919	1.59844	1.03259	0.734029	0.435463
Conc_Contig11104	0	0	0.650499	13.8445	12.6006	0	0	0
Conc_Contig11105	0	0	1.1078	10.2624	9.95177	0.409929	0	0
Conc_Contig11106	0	0	0.226037	4.71102	3.84406	0.413448	0	0
Conc_Contig11107	0.688382	0	0.388708	4.7025	3.54723	0	0.395223	1.76439
Conc_Contig11108	0.409171	0.664903	0.100529	3.82892	2.88183	0	0.75485	4.1746
Conc_Contig11109	0.426471	0	0.104779	9.94118	3.18015	0	4.11949	6.07721
Conc_Contig01111	17.0124	1.82711	1.60634	0.14801	2.22948	3.67289	0	3.31032
Conc_Contig11110	0.903714	3.32462	1.59422	5.68363	0.148556	0.393398	0	0.141678
Conc_Contig11111	2.29101	3.26279	2.21693	9.5485	0.190476	0.178131	0.693122	0.592593
Conc_Contig11112	4.28829	0.840841	2.68769	3.60661	0.424925	2.98198	0.651652	8.86787
Conc_Contig11113	3.90199	0	1.49005	2.32159	0	2.16845	1.27565	8.51149
Conc_Contig11114	2.71254	0.477064	0.799694	3.72783	0	1.20031	0	0
Conc_Contig11115	3.89613	7.62118	1.48778	61.5061	60.8931	2.63747	22.1477	27.2454
Conc_Contig11116	0	0.53397	1.34713	27.7346	17.931	0.320594	0.380042	0.424628
Conc_Contig11117	0	0.0520291	0.968783	23.4246	8.91467	0.0509886	0.570239	0.416233
Conc_Contig11118	0	0.45023	0.799387	5.09648	1.80858	0.0826953	0.0704441	0.451761
Conc_Contig11119	0	0	0	0.987552	0	0	0	0
Conc_Contig01112	9.23469	0.326865	0.815646	0	0.19527	1.02122	0	0
Conc_Contig11120	0.531401	0.731079	0.0966184	5.57488	2.09018	0.563607	0	2.34783
Conc_Contig11121	0	0.22931	0.103448	1.32759	0	0	0	0
Conc_Contig11122	0	0	1.42857	6.58379	49.8956	0.381868	0	0
Conc_Contig11123	0	0	0.683969	3.90534	6.96489	0	0	0
Conc_Contig11124	0	0	0	3.21065	0.381944	0	0	0
Conc_Contig11125	0	0.823899	0.449686	4.58805	8.90094	0	0	0
Conc_Contig11126	0	0	0.517179	7.82098	1.217	0	0	0
Conc_Contig11127	0	0	0.532588	4.01117	2.0689	0	0	0
Conc_Contig11128	1.85625	41.55	48.1828	25.1031	50.2203	33.3172	49.0578	14.3906
Conc_Contig11129	0	0	0	6.0157	13.6829	0	0	0
Conc_Contig01113	10.3454	4.59944	2.16329	0.275645	0	6.65876	2.75087	3.52826
Conc_Contig11130	0	0	0	11.8891	24.477	0	0	0
Conc_Contig11131	0	0	0	1.7482	0.16307	0	0	0
Conc_Contig11132	1.29156	0.76087	1.27749	6.52813	1.73146	0	1.34271	0
Conc_Contig11133	0.598566	0	0	4.06452	2.12007	0	1.57527	0
Conc_Contig11134	0.157895	0.114338	0.30127	2.78403	0	0	1.60799	0
Conc_Contig11135	0	0	0	3.24242	0	0	0	0
Conc_Contig11136	0	0	0	2.91275	1.60067	0.815436	0.243289	0
Conc_Contig11137	0.211604	0.5	0.177474	2.53584	0	0	0	0
Conc_Contig11138	0	0	0	2.89451	0	0.349451	0.318681	0
Conc_Contig11139	0	0.896484	0	4.28711	9.00195	0.636719	0.724609	0
Conc_Contig01114	6.85402	0.733863	1.04071	0	0	0.112214	0	0
Conc_Contig11140	0	0	0	3.2026	1.38662	0	0	3.13011
Conc_Contig11141	1.58409	1.23327	0.754069	6.47197	0	1.95841	0.768535	6.80651
Conc_Contig11142	0.688976	0.850394	0.285433	8.21063	0.627953	0.503937	3.44488	5.37598
Conc_Contig11143	0	0	0	12.45	0	0	0	0
Conc_Contig11144	0	0	0	1.75781	0	0	0	0
Conc_Contig11145	0	0	0	5.95303	0.767123	0	0	0
Conc_Contig11146	0	0	0	3.44008	0	0	0	0
Conc_Contig11147	0	0	0	3.39837	0.953252	0	0.644309	0
Conc_Contig11149	0	0	0	4.03469	0.632653	0	0	0
Conc_Contig01115	0.811475	0.57377	0	0	0	2.1694	0	0
Conc_Contig11150	0.673228	1.76969	1.18504	3.68504	0.972441	0.122047	2.45669	0.44685
Conc_Contig11151	1.04149	0.622407	0.636929	9.40664	1.91494	0.195021	0	4.07054
Conc_Contig11152	0.840517	0.577586	0.528017	6.66379	0	1.26509	0.122845	0
Conc_Contig11153	0	0	0	0.823985	1.59768	0	0	0
Conc_Contig11154	0	0	0	7.93151	2.53033	0	0	0
Conc_Contig11155	0	0	0	0.990315	0	0	0	0
Conc_Contig11156	0	0	0	5.80544	0	0	0	0
Conc_Contig11157	0.306383	1.83404	0.3	8.7766	0.638298	0.293617	0.125532	0
Conc_Contig11158	0.303797	2.0654	1.28903	121.521	16.3059	0.291139	2.77848	17.77
Conc_Contig11159	0	0.430704	0	3.28998	1.20469	0	0.1258	0
Conc_Contig01116	22.4269	2.73841	4.81332	0	0	1.63615	0	0
Conc_Contig11160	0	0	0	4.73529	0	0	0	0
Conc_Contig11161	0	0	0	1.00341	0	0	0	0
Conc_Contig11162	6.89225	2.93006	0.648393	30.0113	36.1871	2.76181	14.4348	26.5085
Conc_Contig11163	4.01587	0.0984127	1.78254	6.79365	0.92381	0	0	9.85556
Conc_Contig11164	22.8752	39.2663	6.95717	20.3464	3.87337	16.5047	5.05214	6.04097
Conc_Contig11165	0	0	0	1.67964	0.302395	0.350299	0	0
Conc_Contig11166	0.775194	0	0	1.56977	1.71318	0	0.666667	0.106589
Conc_Contig11167	1.7437	2.26261	1.01891	4.15336	1.96849	0.163866	1.83613	0.0777311
Conc_Contig11168	0	0.15	1.92174	53.2543	213.254	0.15	0	0
Conc_Contig11169	0.818182	0	0.484312	5.36364	1.98391	0.0667739	0.613837	0
Conc_Contig01117	7.10039	0	0	0	0	0	0	0
Conc_Contig11170	0.388498	0	0	4.45423	0.172535	0.0974178	0	0
Conc_Contig11171	0.397359	0	0	6.10684	0.176471	0.0996399	0	0
Conc_Contig11172	12.3919	18.235	26.217	7.96253	27.8009	10.2404	0.864169	2.35909
Conc_Contig11173	0	0.236364	0	47.7497	1.34266	0.844755	0.325874	0
Conc_Contig11174	2.44663	1.91854	4.51966	5.46208	3.32163	1.07303	1.35393	1.2809
Conc_Contig11175	1.50655	1.41921	3.56041	1.29258	2.76856	0.640466	1.5444	0.219796
Conc_Contig11176	9.94044	21.0554	11.5596	3.88781	3.33241	3.86704	2.72992	0.583102
Conc_Contig11177	16.9127	2.7899	1.52797	71.0614	20.7053	0.360164	4.12824	23.3233
Conc_Contig11178	0	0.0975143	0	5.39962	0	0	0.497132	3.74761
Conc_Contig11179	0.36087	0	2.45652	3.84348	0.552174	0.380435	0.547826	9.14348
Conc_Contig01118	24.2318	20.6505	6.89907	0	0.428972	7.84019	0	0
Conc_Contig11180	0	0	0	10.9018	1.90821	0	1.99678	0
Conc_Contig11181	0.607214	0	0	2.5491	0	0	0	0
Conc_Contig11182	0.423077	1.18846	0	5.48846	0.755769	0	0	0
Conc_Contig11183	2.08	0.477778	0	3.65333	0	0	0	0
Conc_Contig11184	0.597826	0.456522	0	1.05978	0	0	0	0
Conc_Contig11185	1.27163	1.82353	0.678201	8.93253	2.39619	0.275087	3.26298	22.1938
Conc_Contig11186	0	1.10402	1.26214	2.28571	3.14286	1.16366	1.01248	0.373093
Conc_Contig11187	0	0.095723	0	417.051	67.3727	0	0.572301	0
Conc_Contig11188	0	1.17551	0	252.878	36.4531	0.440816	6.58776	0
Conc_Contig11189	0	2.82122	3.61297	21.9843	57.0825	1.99804	0	0
Conc_Contig01119	2.5594	0.323367	1.18175	0.687648	0	0.189614	0.857592	1.05114
Conc_Contig11190	0	0	0	0	0.180467	0	0	0
Conc_Contig11191	0	0	0	11.4851	3.83524	0	0	0
Conc_Contig11192	0	0	0	15.8065	1.62212	0.647465	0	0
Conc_Contig11193	0	0	0	31.3009	4.59028	0	0	0
Conc_Contig11194	0	0	0.879121	26.2253	0.972527	0	0	0
Conc_Contig11195	0	0.212291	0.502793	12.3631	0.941341	0	0	0
Conc_Contig11196	0	0	0	25.5776	16.1461	0	0	5.56621
Conc_Contig11197	0	0	0	17.0718	0	0	0	0
Conc_Contig11198	0	0.394444	0	0.977778	0	0.163889	0	0
Conc_Contig11199	0	0	0	0	0.342466	0	2.35274	160.404
Conc_Contig00112	0.198246	0	0	0	0	0.126316	0	1.80702
Conc_Contig01120	23.1383	18.746	7.13269	0.385922	2.92395	1.56796	0	0.256472
Conc_Contig11200	1.14802	5.68343	5.36048	4.71105	13.7401	3.91147	0.95255	0.911473
Conc_Contig11201	1.03824	8.71034	4.5432	4.8534	14.1856	4.63669	1.15935	0.679887
Conc_Contig11202	0.760892	0	0.485309	11.3303	2.68997	0.560284	0.470111	0
Conc_Contig11203	5.11193	8.89229	4.48891	11.5871	16.5649	4.88068	13.5861	34.8258
Conc_Contig11204	1.24973	0.287568	0.780541	15.1795	5.16865	0.233514	0.994595	1.00324
Conc_Contig11205	0.265574	0.561749	1.23934	3.92131	0.740984	0.287432	2.1082	0.860109
Conc_Contig11206	0.204494	0.473034	0.201124	5.04607	1.0382	0.629213	0.102247	3.69213
Conc_Contig11207	9.28507	7.28054	2.92647	12.6482	17.8495	3.16742	1.83824	9.68213
Conc_Contig11208	0.623121	0.247399	0.447399	6.82659	1.70983	0.824277	1.43931	14.0012
Conc_Contig11209	0	0	0	12.6411	605.083	0	40.2249	3.83134
Conc_Contig01121	2.31869	2.47524	1.0016	0	0	4.11981	0	0
Conc_Contig11210	0.256997	0.848601	1.25954	17.8919	2.77354	2.82824	1.98982	6.79135
Conc_Contig11211	2.30858	7.18822	7.67606	22.895	37.4763	2.04994	13.9424	40.6581
Conc_Contig11212	0.106579	0.864474	1.84605	8.96974	8.89474	2.18947	0.0789474	1.29079
Conc_Contig11213	9.21003	3.44851	3.7981	5.90786	1.72087	2.56775	3.25203	0
Conc_Contig11214	0	0.527665	0.60054	1.87179	3.51552	0.466937	1.45074	9.61404
Conc_Contig11215	0.934844	10.9391	44.8017	6.40227	9.06516	9.28895	14.5071	16.4122
Conc_Contig11216	0	0	0	33.7815	175.447	0	0	0
Conc_Contig11217	0	0.187126	0	25.7156	1.85629	0.91018	0	0
Conc_Contig11218	6.32707	8.30203	5.48044	2.46792	0.979656	8.23474	1.16745	5.60407
Conc_Contig11219	0.453822	0.797771	1.7086	9.3535	0.611465	0	1.25796	0
Conc_Contig01122	5.11954	0.728772	1.42045	0.270404	1.10223	4.33718	1.19868	1.74691
Conc_Contig11220	0	0	0	15.3868	1.51204	0.441413	0	0.82825
Conc_Contig11221	0	0	0	10.2475	2.70492	0	0	0
Conc_Contig11222	0.19211	0	0.186964	4.73242	0.19211	0.168096	0.190395	0
Conc_Contig11223	0	0	0	5.38185	1.26843	1.06805	0.862004	1.87524
Conc_Contig11224	8.31579	4.7995	4.72431	34.8396	0	9.89223	1.48872	5.6817
Conc_Contig11225	0	0	0	4.11069	0	0	0	0
Conc_Contig11226	8.11321	8.2039	34.3159	7.40536	56.409	13.025	9.27632	8.76689
Conc_Contig11227	11.0438	6.45927	1.99316	3.10404	5.20329	0.305955	0.939767	10.3313
Conc_Contig11228	2.66882	2.58996	0.998566	2.42509	4.31541	0	0.750538	9.88817
Conc_Contig11229	1.35407	0.387923	14.5069	23.2937	30.1619	1.08966	2.03934	4.34858
Conc_Contig01123	3.69451	0.305485	0.261603	0	0.612658	0	0.520675	0.985654
Conc_Contig11230	1.8229	11.3748	28.2209	12.8435	33.6109	31.6216	11.9338	38.7308
Conc_Contig11231	45.0197	49.3386	24.0169	11.152	62.9559	21.9109	11.5488	15.6154
Conc_Contig11232	0.468026	11.6052	18.2243	134.505	160.639	34.9518	44.4736	13.3207
Conc_Contig11233	0	0	0	3.95082	0.48873	0	0	0
Conc_Contig11234	0.202331	0	0	4.89725	0.494703	0	0	0
Conc_Contig11235	0.666317	1.27282	0.734523	17.7859	17.6642	1.0766	4.65687	2.10808
Conc_Contig11236	0	0	0	5.29154	2.16716	0	1.60796	0
Conc_Contig11237	0	0	0	3.59888	0.432584	0	0.220225	0
Conc_Contig11238	0.64087	1.44087	1.47043	4.31913	1.33739	0.301739	0	0
Conc_Contig11239	0	3.22623	2.82186	18.9148	15.9169	1.4918	1.86557	0.39235
Conc_Contig01124	6.79913	1.88	1.50087	0.957391	2.13826	2.34348	0.144348	0.956522
Conc_Contig11240	0	0	0.76554	6.98473	14.8364	2.40567	2.43621	1.48746
Conc_Contig11241	0.223964	1.04479	0.156775	9.49496	21.4748	1.26876	7.21501	20.6842
Conc_Contig11242	0	0.18232	0.282873	6.67845	4.61215	0.530387	1.14144	4.1105
Conc_Contig11243	3.51656	4.40245	3.47485	23.7607	31.3485	2.73497	6.9411	29.1975
Conc_Contig11244	6.23139	5.20046	3.73883	18.6334	5.89805	3.68843	6.45475	13.5235
Conc_Contig11245	2.76157	1.86574	3.10417	13.5382	8.42708	3.32755	18.1308	29.8194
Conc_Contig11246	0	0	0	2.94708	1.56891	0	0	0
Conc_Contig11247	0	0	0	2.0303	1.79672	0	0	0
Conc_Contig11248	0	0.165195	0.343001	15.9836	16.2799	4.81463	19.4994	6.90416
Conc_Contig11249	0.880871	0	0	3.87056	0.461627	0	0	0
Conc_Contig01125	4.06061	0.828283	0.493266	0	0	0.124579	0	0
Conc_Contig11250	0	0	0	1.9951	0	0	0	0
Conc_Contig11251	0	0.614035	0.0941828	4.41644	2.36196	0.0378578	0	0.199446
Conc_Contig11252	0	0.613718	0.184116	14.9079	7.9296	0	0	0
Conc_Contig11253	0.514894	1.06383	0.589362	2.1766	2	0.221277	10.9277	35.0745
Conc_Contig11254	0.166061	0	0.0957576	2.14545	1.53091	0	0.746667	3.77091
Conc_Contig11255	0.293821	0.165195	0.380832	7.84868	2.19672	0	2.18033	13.2421
Conc_Contig11256	0	0	0.725231	3.46103	0	0	0	0
Conc_Contig11257	0.466408	0.121447	0.302326	2.60078	0.79845	0	0.793282	0.374677
Conc_Contig11258	0.281491	0.308483	0.379177	4.45244	1.96015	1.11054	1.05398	0.962725
Conc_Contig11259	0	0	0	0.565642	0.536313	0	0	0
Conc_Contig01126	3.67376	0	0	0	0	0	0.243612	6.76235
Conc_Contig11260	1.8414	3.37097	1.39919	4.47984	3.18548	0.65457	0.91129	1.34543
Conc_Contig11261	0	0	0	9.29299	0	0	0	0
Conc_Contig11262	0	0	0.242261	4.06057	1.72813	0	0	0
Conc_Contig11263	8.30067	10.0121	9.66711	8.60805	11.0671	6.07517	0.520805	3.18121
Conc_Contig11264	2.36814	0.277108	1.43106	2.95582	0.705489	1.36278	0.318608	0.572959
Conc_Contig11265	2.48777	4.48234	5.38723	7.86821	4.06929	4.875	0.425272	0.317935
Conc_Contig11266	0	0	0	3.20862	0	0	0	0
Conc_Contig11267	0	0	0	6.51176	1.95851	0.455048	8.21853	4.50622
Conc_Contig11268	0.708502	2.35493	0.782726	35.9973	109.27	2.05803	0.384615	2.65452
Conc_Contig11269	0	0	0	8.49248	4.43776	0	0	0
Conc_Contig01127	4.16152	0	0	0	0	0	0.200353	7.26125
Conc_Contig11270	0	0.334711	0	6.78788	2.56474	0	0	0
Conc_Contig11271	0.0708333	3.23333	4.59861	8.54167	12.0667	5.47083	7.58472	11.9236
Conc_Contig11272	0	0	0	2.2449	2.70663	0.540816	0	0
Conc_Contig11273	1.15983	2.16407	0.963225	19.2405	1.91655	0.437058	8.92079	3.16549
Conc_Contig11274	0	0.297256	0.710366	3.73933	5.14177	0.134146	1.58994	0
Conc_Contig11275	3.16901	10.1056	2.27817	2.88204	0	2.7993	0	1.16197
Conc_Contig11276	0.936111	1.63056	0.926389	5.64028	3.85278	6.21111	1.68333	2.67361
Conc_Contig11277	0.434846	1.55637	0.976574	3.54026	1.42899	4.90776	1.77452	0.562225
Conc_Contig11278	0	1.5982	0.672657	196.248	136.393	0	0.617458	0
Conc_Contig11279	2.79487	0.282051	0.329285	4.41565	0	0.0769231	1.34818	1.05398
Conc_Contig01128	14.9532	1.95754	0.467938	0	0	1.74263	0	0
Conc_Contig11280	0	0	0	2.92208	0.473304	0	0	0
Conc_Contig11281	0	0.0977011	0.17433	1.4023	1.26437	0	0	0
Conc_Contig11282	1.73654	2.98399	2.24891	1.53566	0.0684134	2.80495	2.53421	1.47889
Conc_Contig11283	1.81471	3.01471	2.27206	3.62206	0.0691176	3.44706	0.714706	1.49412
Conc_Contig11284	0.418741	0.250366	2.77892	4.63104	1.88433	0.774524	2	5.38799
Conc_Contig11285	0	0	0	1.39112	6.09169	0.901146	3.36676	10.4699
Conc_Contig11286	0	0	0	26.6516	6.86735	0	0	0
Conc_Contig11287	0	0.663743	0	8.21491	5.38743	0.194444	0	0
Conc_Contig11288	0	0.98153	0.461741	0.978892	0	0	0	0
Conc_Contig11289	0	0	0	2.43195	3.14349	0	0	0
Conc_Contig01129	31.3847	2.49046	3.67548	3.23935	4.53891	18.9927	3.52276	8.79295
Conc_Contig11290	0	0	0	3.42183	0.179941	0	0	0
Conc_Contig11291	0	0	0	2.40747	0	0	0	0
Conc_Contig11292	0	0.150635	0	3.67877	0.337568	0	0.23049	0
Conc_Contig11293	0.290398	0.58548	0.362998	4.55621	3.22482	0	0	0
Conc_Contig11294	1.30738	0	0.635246	1.44057	1.65574	0	0	0
Conc_Contig11295	0	0.599487	2.362	2.6534	11.9012	2.35558	2.72144	0.512195
Conc_Contig11296	0.685306	0	0	1.20546	0	0	0	0.16775
Conc_Contig11297	0	0.225352	0	5.7007	0.744718	0	0.683099	0.827465
Conc_Contig11298	0.959253	0.72326	2.41935	7.76061	3.87267	0.134126	3.57046	14.3073
Conc_Contig11299	0.437387	1.73503	0.343013	8	1.70599	0	0.172414	0
Conc_Contig00113	0	0.235294	0	0	0	0.390756	0	2.05042
Conc_Contig01130	5.60659	1.42028	0.816291	0	0.44714	0.792894	1.2851	0.448007
Conc_Contig11300	0	3.06361	4.38757	7.4216	5.73669	4.42899	3.43047	2.76775
Conc_Contig11301	0	4.3082	6.50328	4.65738	8.42787	6.17541	2.32951	3.80328
Conc_Contig11302	0	0	0	2.36947	0.687589	0.225392	0	0
Conc_Contig11303	1.21806	0	0	0.727428	2.85349	0	0.250426	4.36968
Conc_Contig11304	0.895476	4.87051	3.42902	8.83775	0.687988	1.83463	0.102964	0
Conc_Contig11305	0	0	1.05864	5.40887	9.77655	0	4.52298	139.315
Conc_Contig11306	1.60434	1.35559	1.54758	88.8698	1002.85	1.28715	14.4858	147.154
Conc_Contig11307	1.09192	0.106181	0	6.80349	5.36133	0	0.901743	15.0079
Conc_Contig11308	0.621019	0.106688	0	3.92516	2.2293	0	0	0.703822
Conc_Contig11309	0	0.148936	0	2.24371	0	0	0	0.147002
Conc_Contig01131	9.2583	0.609959	0.30083	0	0	0.478216	0	2.11929
Conc_Contig11310	2.05968	0.938865	0.0800582	3.53712	0	0.62591	0	0.540029
Conc_Contig11311	1.91883	1.11399	0.0949914	1.11572	0	0.74266	0	0.64076
Conc_Contig11312	0.867672	7.22613	4.44556	3.62814	0	3.43216	1.17085	0.251256
Conc_Contig11313	0.157393	1.00636	0.880763	6.47536	7.72019	0.230525	1.27504	0
Conc_Contig11314	0	0.235412	0	7.38431	0.476861	0.605634	0	0
Conc_Contig11315	2.18781	0.128501	2.24876	3.6771	1.85008	1.26524	2.48435	17.2224
Conc_Contig11316	2.73175	4.66667	6.76667	8.73492	3.20794	3.66667	3.0127	15.5587
Conc_Contig11317	0.82391	1.48465	0.258481	3.3958	0	0.558966	0	0
Conc_Contig11318	0	0	0.302826	0	0	0	0	0.26245
Conc_Contig11319	0.610766	0	0.465839	3.06625	0	0	0.459627	0.561077
Conc_Contig01132	8.3738	3.4675	1.0153	0	0	0.231358	0	0
Conc_Contig11320	0	0	0	13.5821	1.28618	0	0.645528	0
Conc_Contig11321	0	0	0	6.57283	3.01146	0	0	0
Conc_Contig11322	0	0.0895522	0	27.3896	68.1239	1.06866	12.6552	23.6358
Conc_Contig11323	0.536673	0.330948	0	13.1431	27.3453	0	1.34705	4.96243
Conc_Contig11324	0.225962	0	2.29968	0	0	0	0.25641	0
Conc_Contig11325	0	0	0	0.466437	0	0	1.09639	1.92083
Conc_Contig11326	5.80867	2.61435	5.80419	4.95815	6.71151	0.430493	14.713	60.4723
Conc_Contig11327	9.33556	36.3255	26.5075	7.60267	8.40067	19.0083	6.24541	24.1135
Conc_Contig11328	0.577488	0	0	7.27732	0	0	2.33931	0
Conc_Contig11329	1.49755	0	0	8.01631	0	0	0	0
Conc_Contig01133	18.7587	0.805143	0.331355	0	0.878338	0.090999	0.116716	8.35806
Conc_Contig11330	1.09645	2.84433	0	1.94585	0	0.609137	0.71912	2.59222
Conc_Contig11331	0	0	0	10.25	2.24669	0.379139	0	0
Conc_Contig11332	0	0	2.5768	3.40752	0	0	0	0
Conc_Contig11333	0	0	1.2354	3.73723	0	0	0	0
Conc_Contig11334	0.426471	0.251838	1.71875	9.96691	4.00919	4.40993	0.529412	4.98346
Conc_Contig11335	0	0	0.554622	3.8437	0	1.24034	0.510924	2.1479
Conc_Contig11336	12.5905	0.988889	2.86984	2	0	0.663492	0	0
Conc_Contig11337	0	0.453397	0	2.81833	0	0.172196	0	0
Conc_Contig11338	1.87075	3.34014	3.54252	5.64626	0.792517	9.21429	3.10884	3.03912
Conc_Contig11339	3.60699	9.55944	2.99021	2.47273	0	4.79441	0	0.444755
Conc_Contig01134	11.989	2.98355	1.04753	0	4.61792	0.404022	0	0
Conc_Contig11340	4.34586	1.62218	4.16353	21.7688	12.4455	4.43233	14.0602	2.64474
Conc_Contig11341	0.42576	0.407871	0.275492	0.813953	1.31127	0.599284	0	0
Conc_Contig11342	0	0.285266	0.208464	10.9138	3.20846	0.277429	0	0
Conc_Contig11343	0	0.343396	0.250943	10.8113	1.14528	0.333962	0	0
Conc_Contig11344	0.40785	0	0	3.42662	2.45222	0	0	0
Conc_Contig11345	0.415652	0	0	6.57043	0.681739	0	0	0
Conc_Contig11346	3.67472	0.184015	0.944238	1.5855	2.16914	0.925651	4.45167	4.01859
Conc_Contig11347	0	0.337391	0.70087	4.11304	7.52	0	0.794783	0
Conc_Contig11348	0	0	0	14.3672	1.59138	0	5.74828	0
Conc_Contig11349	0	0	0	5.65278	1.5	0	15.1458	23.4479
Conc_Contig01135	12.6159	3.3872	2.04878	0	0	4.96037	0	0
Conc_Contig11350	2.11139	0.734177	1.21772	0.863291	0	1.18228	0	0
Conc_Contig11351	0	0	0	1.85338	0	0	0	0
Conc_Contig11352	0.425641	0.557265	0	6.06838	0.767521	0	3.15385	3.76068
Conc_Contig11353	0.20841	0.431444	0	0.564899	0	0	0	0
Conc_Contig11354	0	1.07815	5.60391	9.76909	5.53819	0.515098	0	0
Conc_Contig11355	1.58765	0.187654	0.938272	3.41975	0	0.918519	3.29383	8.98765
Conc_Contig11356	0.136594	0.721754	0	2.32378	0.627319	1.32715	0	2.93592
Conc_Contig11357	0.150278	0	0	2.89239	0	0.471243	0	0
Conc_Contig11358	1.72183	0.496479	0	6.30458	0.880282	0	0.809859	0
Conc_Contig11359	9.14363	9.86894	4.08259	215.515	77.9066	4.77738	21.1562	36.456
Conc_Contig01136	9.74614	0.403974	0	0	1.71302	0.907285	0.379691	26.064
Conc_Contig11360	0	0	0	9.75666	0	0	0	0
Conc_Contig11361	0	0	0	8.72824	4.67673	0	0	0
Conc_Contig11362	0	0	0	6.72129	4.66462	0	0	0
Conc_Contig11363	0	0	0	3.84731	5.76774	0	0	0
Conc_Contig11364	0	0.203629	0	5.84677	0	0.342742	4.90323	5.19758
Conc_Contig11365	0	0	0	1.41117	0	0	0	0
Conc_Contig11366	0	0	0	3.01344	0.957774	0	0	0
Conc_Contig11367	0.222222	1.02368	1.24044	0	0.112933	5.7122	1.43898	0.619308
Conc_Contig11368	0	0	0	4.92599	1.8213	0	0	0.111913
Conc_Contig11369	0	0.114019	0.188785	1.68224	1.20748	0	0.186916	0.48972
Conc_Contig01137	22.3981	3.3566	4.5066	0	0	1.4283	0	0
Conc_Contig11370	0	0.174863	0	4.77413	0	0	0	0
Conc_Contig11371	0	0.179104	0	2.24254	0.764925	0	0	0
Conc_Contig11372	0	0	0	6.99261	1.49353	0	0	4.7098
Conc_Contig11373	0	0	0	2.37828	0	0.73221	0	25.3914
Conc_Contig11374	0	0.594545	0	9.01636	0	0.134545	0	0
Conc_Contig11375	0	0	0	6.91445	0	0	0	0.0836502
Conc_Contig11376	0.615789	0.373684	0	2.50351	0	0	0	0
Conc_Contig11377	0.634195	0.423459	0	2.98012	0	0	0	0
Conc_Contig11378	0	1.1463	0.437037	5.05926	1.35556	0.351852	7.31111	1.11667
Conc_Contig11379	0	0	0	3.36026	0	0	0	0
Conc_Contig01138	8.4906	3.59149	2.11672	1.7814	5.84669	2.00099	3.22651	4.26212
Conc_Contig11380	0	0	0	7.63029	0	0	0	0
Conc_Contig11381	0	1.43327	0.485493	0.837524	0	0	0.916828	3.00387
Conc_Contig11382	0.196597	0	0.582231	3.24764	0.153119	0	0	0.0982987
Conc_Contig11383	0	0.299424	0.591171	1.96545	0	0	0	0
Conc_Contig11384	0.848148	0.87963	0.427778	3.32778	0.885185	0	0	0.364815
Conc_Contig11385	0.874046	1.08588	1.2042	5.41412	0.530534	0	0	0.375954
Conc_Contig11386	0.650177	0	0.441696	9.0424	1.45053	1.05654	0	0
Conc_Contig11387	1.98997	1.58453	2.33381	2.19341	2.19341	0.252149	0	0
Conc_Contig11388	0	0.154728	0	0.994269	0.759312	0	0	0
Conc_Contig11389	0	0.289199	0	14.7962	0.165505	0	0	9.11672
Conc_Contig01139	12.9371	2.11423	0.75121	0	0	0.89061	0	0
Conc_Contig11390	0	0	0	11.0875	1.13958	0	0	0.122917
Conc_Contig11391	0	1.24	0.735238	176.688	24.4838	0.670476	1.23238	0
Conc_Contig11392	0	0.462825	1.03532	1.42937	0.622677	0	0	0
Conc_Contig11393	0	1.25889	3.21739	3.81818	11.998	0	0	0
Conc_Contig11394	2.19844	0.463035	0	0.974708	1.46304	0.391051	0	0
Conc_Contig11395	0	0	0.483806	5.54858	0	0	0	0
Conc_Contig11396	0	0.383197	1.43033	21.7643	17.5	15.8566	8.04918	1.94672
Conc_Contig11397	0	0	0.419922	5.44922	2.41211	0	0.939453	0
Conc_Contig11398	0	1.9128	0.187384	0	0	0.198516	0	0
Conc_Contig11399	0	2.95178	0.67086	5.59748	0	0.224319	0	0
Conc_Contig00114	0	0.105159	0	0	0	0	0.636905	7.19643
Conc_Contig01140	183.722	116.089	53.8852	12.2459	28.1175	42.3969	31.1148	85.0868
Conc_Contig11400	2.12329	0	1.98043	7.10959	0.765166	0.864971	0.735812	30.2642
Conc_Contig11401	0.105469	0	1.25586	9.92188	0.763672	0	0.939453	6.44531
Conc_Contig11402	0	0.106719	0	3.54941	2.64229	0	0	2.90909
Conc_Contig11403	0	0	0.488327	3.60117	0.29572	0	0	0.560311
Conc_Contig11404	0.8119	0.291747	0.761996	4.66027	3.40691	1.33013	1.78311	7.18042
Conc_Contig11405	3.34911	0.106509	1.03156	3.5286	1.45759	0	0	0
Conc_Contig11406	0	0	0.842629	4.1494	0	0	0.334661	0
Conc_Contig11407	0	0.181435	0	1.03797	0.537975	0	0	0
Conc_Contig11408	0	0	0	9.80357	0	0	0	0
Conc_Contig11409	0	0	0	6.14087	0	0	0	0
Conc_Contig01141	11.0383	3.22176	0.517098	1.47565	0	1.01036	0	2.6114
Conc_Contig11410	0.367232	0.225989	0	0.975518	0	0	0.20339	4.13936
Conc_Contig11411	0.401235	0.246914	0	0.90535	0	0	0	4.30658
Conc_Contig11412	0	0	0	16.0768	0.741573	0.383895	1.16292	9.95693
Conc_Contig11413	0	0	0	3.27027	0	0.10395	0.68815	3.20166
Conc_Contig11414	0	0.0871212	0	14.6648	0	0.236742	1.75568	0
Conc_Contig11415	0	0.0934959	0	6.23984	0	0.254065	19.748	0
Conc_Contig11416	0	0	0.511029	2.33088	1.47978	0	0	0
Conc_Contig11417	0	0	0.610989	1.31648	0.956044	0	0.874725	0
Conc_Contig11418	0	0	0.132867	4.55245	0.695804	0.13986	0	0
Conc_Contig11419	0	0.152381	0.426667	2.30476	0	0	0	0.215238
Conc_Contig01142	5.84396	0.593719	0	0	0	0.957802	0	0
Conc_Contig11420	0	0.167015	0	3.40292	0	0	0.640919	1.12317
Conc_Contig11421	0.289941	0.416174	0	3.92505	0.978304	0	0.662722	1.27613
Conc_Contig11422	0.308176	0.442348	0	1.89937	1.66667	0	0.704403	1.35639
Conc_Contig11423	0.127389	0.267516	0	0.989384	0	0	0	1.73036
Conc_Contig11424	0	0.146	0.394	4.42	0	1.144	0	0.246
Conc_Contig11425	0	0	0	7.11133	5.15625	0.669922	0	0
Conc_Contig11426	0	0.327236	0	4.26016	0.979675	0	0	0
Conc_Contig11427	0.270541	0.747495	0.210421	20.8397	0	1.91583	0.138277	0.835671
Conc_Contig11428	0.142	0.408	0	11.108	0	0.352	0.138	0.538
Conc_Contig11429	0	1.76025	0	6.70287	0	0.547131	0	0
Conc_Contig01143	9.22591	1.47047	0	0	0	0	0	0
Conc_Contig11430	0	0.123636	0.147273	2.49818	0	0	0.232727	1.76727
Conc_Contig11431	0	0	0	0.990847	0	0	0	0.155606
Conc_Contig11432	0	0	0	2.59211	0	0	0	0
Conc_Contig11433	0.355717	0.508167	0.38294	13.5917	0	1.3539	0	0.631579
Conc_Contig11434	0	0	0	1.19355	0	0	0	0
Conc_Contig11435	0	0	0	2.01212	0	0	0	0
Conc_Contig11436	0	0	0	0.960986	0	0	0	0
Conc_Contig11437	0	0	0	1.59811	0	0	0.284906	0
Conc_Contig11438	0	0	0	2.4295	0	0	0.327549	0
Conc_Contig11439	0	0	0	3.84436	0.712062	0	0	0
Conc_Contig01144	6.76579	0.372206	1.02818	0	0	1.21283	0	0
Conc_Contig11440	0.532934	0	0	1.40519	0	0.536926	0	0
Conc_Contig11441	0	0	0	1.97546	0	0.550102	0	0
Conc_Contig11442	0	0	0	2.01	0	0	0	0.064
Conc_Contig11443	0	2.56996	7.31893	4.07819	0	1.36626	1.61111	0
Conc_Contig11444	0	0	0	6.03333	2.77407	0	0	0
Conc_Contig11445	0	0	0	0.978824	0	0	0	0
Conc_Contig11446	0	1.37546	1.45353	5.75465	1.44796	0.230483	0	0
Conc_Contig11447	0.360656	0	0	8.69057	1.60861	0	0	0
Conc_Contig11448	0	0	0	3.77002	0	0	0	0
Conc_Contig11449	2.01434	3.70902	21.0779	4.46516	1.51639	38.8709	3.13115	0.672131
Conc_Contig01145	4.23819	0	0.38501	0	0	0.86961	0	0
Conc_Contig11450	0	0	0	3.46386	0.855422	0	0	2.20884
Conc_Contig11451	0	0	0	0.507495	0	0	0	2.23983
Conc_Contig11452	2.87216	0.356701	1.12577	2.46804	0	2.48041	0	0.934021
Conc_Contig11453	0.643299	0.4	0.515464	2.04536	1.07835	0.420619	1.3732	9.83093
Conc_Contig11454	0.258197	0	0	6.03484	0	0.983607	0	0.129098
Conc_Contig11455	0	0	0	4.63169	0	0	0	0
Conc_Contig11456	0	0.133475	0	1.78814	0	0	0	0
Conc_Contig11457	0	0.331301	0	3.44106	0.857724	0	0	5.65854
Conc_Contig11458	0	0.137421	0	5.37421	1.1649	0	0	0
Conc_Contig11459	0	0	0	7.13153	0	0	0	0.367505
Conc_Contig01146	3.42872	0	0.116545	0	0	0.649324	0	0
Conc_Contig11460	0	0	0	2.73171	0	0	0	0.421286
Conc_Contig11461	0.17495	0	0	1.3837	0	0	0	0
Conc_Contig11462	0	0	0	1.9476	0	0	0	0
Conc_Contig11463	0	0	0	14.9899	2.67203	0	0.943662	13.1529
Conc_Contig11464	0	0	0.337808	2.83669	0	0	0	4.5302
Conc_Contig11465	0.141243	3.22034	6.05932	3.4096	3.0904	3.29661	3.43503	114.088
Conc_Contig11466	0	0	0	2.72246	2.01059	0	0.235169	1.89619
Conc_Contig11467	0	0	0	3.96588	1.93603	0	0.236674	0.857143
Conc_Contig11468	0	0.157576	0	1.89495	1.8404	0	0	0
Conc_Contig11469	0.716518	0.174107	0	1.02232	0	0	0	0
Conc_Contig01147	5.89989	1.44027	0.823663	0	0	0.96132	0.419795	1.04551
Conc_Contig11470	1.42857	2.54832	0	8.30042	1.4895	0	3.2416	1.53782
Conc_Contig11471	2.18763	3.73348	2.03198	8.66525	3.04264	0.667377	0	11.2431
Conc_Contig11472	0.534884	1.57505	0.2537	5.43129	1.65539	0	0	0
Conc_Contig11473	0	0	0	3.5021	0	0	0	0
Conc_Contig11475	0	0	0	2.53744	0.625551	0	0	0
Conc_Contig11476	0	0	0	9.36	0	0.134	0.328	0
Conc_Contig11477	0	0	0	1.90566	1.33962	0.158019	0	1.63208
Conc_Contig11478	0	0	0.253796	3.11714	1.13449	0	0.503254	0
Conc_Contig11479	0.119205	0	0	4.39956	0.300221	0	0	0
Conc_Contig01148	10.1781	0.260274	0.985248	0	0	0.506849	0	0
Conc_Contig11480	0.60251	0	0	5.51255	0	0.548117	1.00837	0
Conc_Contig11481	0	0.164557	0	183.39	61.4852	0	0	0
Conc_Contig11482	0	0	0	21.6937	11.5893	0	0	0
Conc_Contig11483	0	0	0	2.80769	0	0	0.645299	0
Conc_Contig11484	0	0	0	1.05036	0	0	0	0
Conc_Contig11485	0	0	0	67.5407	44.9367	0	0	0
Conc_Contig11486	0	0	0	73.6054	12.2646	0	0	0
Conc_Contig11487	1.76923	0	0	3.45701	0	0.128959	0	0
Conc_Contig11488	0	0	0	2.11975	0	0.281493	0	0
Conc_Contig11489	0	0	0	0.691983	0	0	0	0
Conc_Contig01149	12.2109	0.875131	0.76915	0	0	2.01784	0	0
Conc_Contig11490	0	0.108108	0.557915	2.94208	0	0	0	0
Conc_Contig11491	0	0.152589	3.38965	0.847411	0	0	0	0
Conc_Contig11492	0	0	0	17.623	0	0	0	0
Conc_Contig11493	0	0	0	0	0	0	0	0.108747
Conc_Contig11494	2.68	0.615	0.445	1.9225	0	0.2	3.775	35.5975
Conc_Contig11495	0	0	0	1.23694	0	0	0	0
Conc_Contig11497	0.357303	1.89663	0.150562	1.89888	3.13933	0	0.851685	2.73708
Conc_Contig11498	0	1.08945	0	1.91972	0.236239	0	0	1.6055
Conc_Contig11499	0.141553	0.166667	0.568493	13.0594	0.977169	0.312785	4.25799	8.17808
Conc_Contig00115	0.27127	1.43403	0	0	1.18249	0.832306	0.889026	2.09741
Conc_Contig01150	4.42398	3.63743	1.89279	0	0.338207	0.611111	0.374269	0
Conc_Contig11500	0	0	0	8.12698	0	0	0	0
Conc_Contig11501	0	0	0	4.64187	0.760331	0	0	0
Conc_Contig11502	0	0	0	4.95736	0.946695	0	0	0
Conc_Contig11503	0	0.252788	0.178439	0.960967	0	0	0	0
Conc_Contig11504	0	0.440129	0	0.980583	0	0	0	2.37217
Conc_Contig11505	0.215556	0	0.522222	7.49778	0	0.171111	0	0
Conc_Contig11506	0	0	0	0	0	0.196429	0	0
Conc_Contig11507	0	0	0	1.29714	0	0	0	0
Conc_Contig11508	0	0.356098	1.22683	0.343902	0	0.65122	0.914634	6.99024
Conc_Contig11509	0	0	0	3.09204	0.925373	0.166667	0	2.66169
Conc_Contig01151	6.40591	0.901478	1.36059	0.0866995	0	0.378325	0	0
Conc_Contig11510	0	0	0	2.41608	0	0	0	3.64066
Conc_Contig11511	0	0	0	1.94975	0	0	0	0
Conc_Contig11512	0.627049	0.139344	0	1.97131	0	0.70082	0	0
Conc_Contig11513	0	0	0	3.40509	0	0	0	0
Conc_Contig11515	0.31941	0.27027	0	0	0	0.22113	0	5.95823
Conc_Contig11516	0.221945	0.274314	0	8.19451	0.987531	0	0	0
Conc_Contig11517	2.37556	0	0.588889	4.9	0	0	0	0
Conc_Contig11518	0.334302	0	0	0	0	0	0	0
Conc_Contig11519	0	0	0	0.993243	0	0	0	0
Conc_Contig01152	5.22314	1.61511	1.75797	0	0	0.952774	0	0
Conc_Contig11520	0	0	1.79319	14.5401	1.80779	0	0	0
Conc_Contig11521	0	0	0	0.399399	0.957958	0	0	0
Conc_Contig11522	0	0	0	2.92128	3.54519	0	0	0
Conc_Contig11523	0	0	0	4.93605	17.125	0	0	0
Conc_Contig11524	0.358108	1.37162	2.23649	4.34122	2.53209	1.20608	0	0.481419
Conc_Contig11525	0	0	0	2.62734	1.23596	0	0	0
Conc_Contig11526	0	0	0	2.43462	0	0	0	0
Conc_Contig11527	0	0	0	5.82422	0	0	0	2.14844
Conc_Contig11528	2.52806	0.478316	0	17.3087	18.4554	0.373724	16.2602	57.7564
Conc_Contig11529	18.9181	23.0086	10.2744	20.5848	4.03017	20.3951	5.94253	41.4397
Conc_Contig01153	2.79189	0	0	0	0.838992	0.297919	0.834611	0.69989
Conc_Contig11530	1.158	1.31599	0.543353	7.96339	0	3.54143	3.43738	10.817
Conc_Contig11531	1.25527	0.0864979	0	5.29114	0	1.43882	0.748945	0.873418
Conc_Contig11532	1.86079	0.825986	9.46636	25613.9	3431.97	4.29698	5914.29	6113.12
Conc_Contig11533	1.11705	2.23919	1.33333	34.631	3.85496	2.05852	12.1679	113.137
Conc_Contig11534	0	0	0	41.6368	0	0	0	0
Conc_Contig11535	0	0.144068	0	69.1864	8.37853	0.39548	9.46045	94.4294
Conc_Contig11536	0.214171	23.7415	23.711	74.8124	128.994	50.7029	11.6828	16.6538
Conc_Contig11537	42.5971	18.9226	25.2254	17.8452	40.4003	27.3541	15.6392	125.68
Conc_Contig11538	0.743348	0.980258	3.17167	3.91674	2.66695	1.84464	1.47897	11.2403
Conc_Contig11539	0	0.960069	1.21007	8.13542	1.48524	0.927951	0	0
Conc_Contig01154	18.4584	1.86308	1.33741	0	0	1.60391	0	0
Conc_Contig11540	0	0.197984	0	2.89001	1.13016	0.439047	0.263061	0.245646
Conc_Contig11541	1.27213	0.26177	0.119586	3.22034	0.852166	1.01036	0	0.896422
Conc_Contig11542	3.26617	1.68885	0.457357	6.49578	7.80787	2.75351	13.7076	20.5089
Conc_Contig11543	0	0.225071	0.688509	1.48623	1.02849	0.0987654	0	0
Conc_Contig11544	0.255992	0.432407	0.924257	11.5407	7.31256	0.776606	0.262704	0.449664
Conc_Contig11545	0	0.13202	0.617734	15.8099	20.936	1.16552	0.259113	20.8305
Conc_Contig11546	0	0	0	3.68338	0.20059	0.6765	0.469027	0
Conc_Contig11547	15.4729	24.9536	6.55676	40.4689	51.5074	9.27246	29.4373	82.3386
Conc_Contig11548	1.296	0.939	1.268	4.219	4.633	2.036	2.162	15.871
Conc_Contig11549	0	0.111224	0.0459184	4.7949	4.21429	0	0	0
Conc_Contig01155	5.46827	1.76039	1.58862	1.59081	4.05361	4.36433	1.75711	3.22976
Conc_Contig11550	0	0.360248	0	2.91925	0.313665	0.0569358	0	0
Conc_Contig11551	1.22432	0	0	7.06499	3.37002	0	2.5283	0
Conc_Contig11552	0	0	0	4.26017	1.81906	0	0.352248	3.20236
Conc_Contig11553	1.72503	0.918367	0.226638	8.70462	4.83781	0.924812	2.87111	1.93448
Conc_Contig11554	0.430337	1.83371	0.305618	4.00225	2.30787	0.106742	0.735955	0
Conc_Contig11555	0	0.83371	1.67081	4.23982	10.0848	0	0	0
Conc_Contig11556	0	0.285878	0.216992	4.73479	3.22618	0	0.448909	0.590126
Conc_Contig11557	0	0.335664	1.29371	2.44639	0.968531	0.44289	0.230769	0.940559
Conc_Contig11558	0.367561	0.659277	2.1762	4.02917	1.99767	2.45974	3.24154	3.64761
Conc_Contig11559	0	0.698824	0.794118	3.44118	55.1224	1.94706	0.416471	0.578824
Conc_Contig01156	7.28239	0.122271	0	0	0	0.804949	0.317322	0
Conc_Contig11560	0	0.364912	0.119298	5.62807	7.33801	0	0	0
Conc_Contig11561	0.698487	0.338766	1.13388	6.61932	26.071	0.422584	5.0943	23.2049
Conc_Contig11562	0	5.27125	1.90454	4.81141	11.0303	3.14319	0.407451	0.563446
Conc_Contig11563	0	2.21754	1.00819	2.15088	1.07251	0	0	0
Conc_Contig11564	0.209467	8.76331	13.5787	15.5988	33.7266	8.84734	4.09112	1.45562
Conc_Contig11565	0.857482	0	0.644893	10.1746	12.1496	0.396675	0.749406	25.367
Conc_Contig11566	0	0	0	39.4518	0	0	0	0
Conc_Contig11567	0	0.302663	0	2.46852	0	0	0	0.641646
Conc_Contig11568	2.41463	6.43415	2.06707	7.84512	6.08902	1.93049	2.46341	8.81098
Conc_Contig11569	0.130163	0.284105	0	2.13392	0	0	0	1.50063
Conc_Contig01157	9.71344	2.18577	0.717391	0	0	1.44862	0	0
Conc_Contig11570	0	0	0	2.65851	0	0	0	0
Conc_Contig11571	0	0	0	2.54212	6.03663	0.214896	0	0
Conc_Contig11572	0.0716049	0	1.00247	3.19136	6.71481	0.796296	0	3.45309
Conc_Contig11573	0	0	0.869939	4.72761	3.71902	1.08834	0.492025	0
Conc_Contig11574	0.345679	0.346914	1.16049	2.25185	0.592593	0.424691	0.161728	0.159259
Conc_Contig11575	0.0532838	0.0892193	0.231722	3.13755	9.64188	0.256506	0	0.141264
Conc_Contig11576	0.30125	1.24375	0	3.1275	1.52125	0.2775	0.585	0.23625
Conc_Contig11577	2.96159	0.866171	3.09913	4.10161	3.26022	0.268897	1.48451	8.8228
Conc_Contig11578	0	0.155556	0	14.9012	0	0.345679	0	0
Conc_Contig11579	1.1492	3.48829	3.86683	8.02589	23.3329	5.48335	9.32059	27.7571
Conc_Contig01158	24.9407	0	0	0	0	0	0	0
Conc_Contig11580	1.51059	0.24533	0.0684932	3.68493	0.312578	0.881694	5.64508	47.0747
Conc_Contig11581	0.0884184	4.61021	1.56289	3.15318	1.58157	0.22665	0.0622665	0.0784558
Conc_Contig11582	0	0	0	2.59569	0.176172	9.08872	9.0583	2.39797
Conc_Contig11583	0.725441	0	0.0869018	3.61335	0	0	0.146096	0
Conc_Contig11584	0.19697	0	0.332071	25.2172	10.9874	0	0	0
Conc_Contig11585	0	0.705656	0	2.3509	2.41774	0	0.587404	0
Conc_Contig11586	0	0	0	2.69593	1.96056	0	0	0
Conc_Contig11587	0.438931	0.734097	0	6.20483	0.956743	0	0.568702	7.81552
Conc_Contig11588	0.0691421	0.541613	0	4.3073	0.108835	1.05506	0	1.08195
Conc_Contig11589	0.366879	0	0	3.42038	1.06879	0	0	0
Conc_Contig01159	11.692	0.657333	1.748	0	0	2.87067	0	0
Conc_Contig11590	4.40353	0.0815217	0.98913	6.44158	2.66033	0.514946	2.29755	0.0366848
Conc_Contig11591	0.0891473	0.161499	0.315245	3.02842	0	0.452196	0	2.44703
Conc_Contig11592	0	0.573265	0	2.72751	0.652956	0	0.368895	0
Conc_Contig11593	1.67057	0.122396	1.95443	2.96094	1.07031	0	0.518229	1.04427
Conc_Contig11594	21.0039	19.3696	53.1984	606.403	866.017	84.0739	47.0765	37.952
Conc_Contig11595	0.229465	0	0.487614	7.84615	8.70535	0	3.39113	0.658409
Conc_Contig11596	1.66711	0.626316	0.934211	8.84605	1.55526	0.634211	0	0.309211
Conc_Contig11597	0.978975	0	0.505913	3.7661	1.77135	0.286465	0	0.419185
Conc_Contig11598	0	0.14741	0	1.56707	1.90969	0	0.613546	3.15538
Conc_Contig11599	2.88624	2.32143	0	5.88624	0.653439	3.03571	3.83466	25.373
Conc_Contig00116	0.364244	0	0	0	0.321637	0	2.3868	6.66834
Conc_Contig01160	5.49799	0.531459	0.406961	0	0	0.178046	0	0
Conc_Contig11600	0.675134	0	0.255348	3.00134	2.62968	0	0	0
Conc_Contig11601	1.17623	1.16555	1.55407	4.3231	0.660881	0.923899	2.08545	1.28438
Conc_Contig11602	2.48999	1.93057	1.60748	4.60347	0	0.164219	0.672897	1.33378
Conc_Contig11603	0.967957	0.512684	0.807744	6.24833	4.0534	0.383178	0.499332	0.917223
Conc_Contig11604	33.9761	22.0903	77.5498	172.181	272.021	76.5325	12.8061	11.5339
Conc_Contig11605	0.774967	0.517976	0	5.66844	3.54194	0.107856	0	0
Conc_Contig11606	0	0	0	2.28475	0	0	1.08502	0.264507
Conc_Contig11607	0.598383	0.777628	1.20216	2.07682	2.2938	0	0	0
Conc_Contig11608	0	0	0	8.36977	11.3981	0	0	0
Conc_Contig11609	0	0	0	5.85135	4.06351	0.0581081	0	0
Conc_Contig01161	2.33284	1.526	0.124814	0	0	0.632987	0	0
Conc_Contig11610	0	0	0	10.456	0	0	0	0
Conc_Contig11611	113.84	94.2642	131.131	42.7224	208.916	74.3598	31.9299	168.729
Conc_Contig11612	1.80796	1.23045	0	2.72016	1.27435	0.304527	0	0
Conc_Contig11613	0	0	0	17.9769	16.0611	0	0	0
Conc_Contig11614	0	0.0782967	0	2.37912	0	0	0.54533	0
Conc_Contig11615	0.265027	0	0.688525	3.39208	1.3306	1.20219	0	1.10246
Conc_Contig11616	0.553134	0	0.355586	4.52589	0.228883	0	4.49183	3.45913
Conc_Contig11617	0	1.26612	0	2.21262	3.26063	0	0	0
Conc_Contig11618	0.587755	0.538776	0.410884	3.3102	0.432653	0	0.344218	9.24898
Conc_Contig11619	0.937158	0.0737705	0	4.12432	1.70628	0.495902	5.44945	7.95902
Conc_Contig01162	13.9422	0	0.348964	0	0	0	0	0
Conc_Contig11620	0.0867769	0.322314	0	8.47107	0	0.114325	0	0
Conc_Contig11621	0	0	0	3.11951	0	0.699176	0	0
Conc_Contig11622	1.54408	0.502755	0.838843	6.88567	0.495868	0.180441	0	4.48623
Conc_Contig11623	0	0.13491	0.379694	2.32962	0.764951	1.0612	1.44924	0
Conc_Contig11624	0.339385	0	0	3.01816	0	0.581006	6.96229	4.0014
Conc_Contig11625	0.0699301	0.356643	0.138462	4.78322	0	0.465734	0	0
Conc_Contig11626	0.151473	0	0	6.98457	5.18373	0.315568	0	0.893408
Conc_Contig11627	0.393512	0	0	3.98731	0	0.107193	0.122708	0.276446
Conc_Contig11628	0	0	0	5.9581	0	0.120112	0	0
Conc_Contig11629	0	0	0	0.452074	0.708155	0	0	0.346209
Conc_Contig01163	8.95287	0	0.393225	0	0	0	0	0
Conc_Contig11630	0.950774	2.15612	0.696203	15.0169	3.51336	0.309423	2.97609	31.3066
Conc_Contig11631	1.52774	0.28734	2.50071	5.73115	0.651494	0.0810811	0	2.23186
Conc_Contig11632	0	0	0	3.11723	0.884181	0	0	0
Conc_Contig11633	2.19095	2.16832	1.84866	12.4668	41.8246	3.28854	3.34795	1.27581
Conc_Contig11634	0	0	0	3.47009	0.786325	0.235043	0.441595	5.12821
Conc_Contig11635	0.957567	11.7129	8.85714	4.59123	21.6733	2.82744	1.21216	12.5403
Conc_Contig11636	0.360399	0.0968661	0.448718	7.36467	3.63533	1.0114	2.05698	8.50712
Conc_Contig11637	0	3.04857	0.62	2.91143	1.25571	1.09714	0.195714	0
Conc_Contig11638	5.53857	20.0171	105.423	269.389	217.36	71.5514	31.0886	47.5643
Conc_Contig11639	0.164756	0	0	2.7063	0	0	1.05158	0.82808
Conc_Contig01164	9.29394	10.3955	6.41061	0.684848	0.130303	6.03939	0	0
Conc_Contig11640	0.255132	0.153959	0.222874	0.992669	0.868035	0.910557	0	1.76979
Conc_Contig11641	0.132374	0	0.526619	3.6518	1.62014	0.510791	5.03885	5.31367
Conc_Contig11642	0	0	0	14.4834	11.4732	0.936324	31.78	140.01
Conc_Contig11643	0.142442	0.363372	0	2.29215	1.28924	0	0	0.550872
Conc_Contig11644	2.05233	1.98692	0	3.04797	2.21076	0	2.12355	0.281977
Conc_Contig11645	3.0492	0.98987	4.08394	6.92764	6.90738	2.92619	2.00434	9.18524
Conc_Contig11646	0	0	0	2.54453	0.708029	0	0.0875912	0.753285
Conc_Contig11647	2.07445	0.232117	0	7.5635	0	0	0.223358	0.937226
Conc_Contig11648	2.01757	3.31918	2.7672	1.31332	0	2.61933	0	0
Conc_Contig11649	0	0	0.447094	4.65723	1.16393	0.377049	0	1.58867
Conc_Contig01165	30.0374	3.48753	36.2576	1.32687	0.470914	38.4861	2.47091	0
Conc_Contig11650	0	0	0.448276	2.44678	1.05997	0	0	0
Conc_Contig11651	0.33631	0.113095	0.154762	1.22768	0.372024	0.0684524	1.55804	0.78125
Conc_Contig11652	0	0	0	2.73225	1.3358	0.628698	0	0
Conc_Contig11653	0.786248	1.04484	0.408072	7.15695	0.0792227	0.367713	0	0
Conc_Contig11654	0	0.078869	0.738095	4.28571	1.5506	0	0.941964	3.87649
Conc_Contig11655	0.562784	0.14826	0	2.05446	0.993949	0.255673	0	1.55825
Conc_Contig11656	0.422388	0.465672	0	5.99254	2.60299	0.474627	4.12537	95.6448
Conc_Contig11657	0.469605	0	0	5.01368	0.253799	0	0	2.83435
Conc_Contig11658	0	0.355755	0.316891	71.5127	6.75635	0.950673	0	0
Conc_Contig11659	0	0	0.300752	4.78647	1.29624	0	0	0.136842
Conc_Contig01166	7.34522	1.05605	0.543949	1.21656	2.98599	0.174522	1.53248	9.97962
Conc_Contig11660	1.71214	2.3988	3.35382	10.3223	6.06447	2.02849	0.943028	4.61169
Conc_Contig11661	0.0945946	0.195195	0	16.5255	0.585586	0.165165	1.24925	15.9745
Conc_Contig11662	0	0	0	9.04878	0	0	0	0.0945122
Conc_Contig11663	0.799392	3.43313	0.465046	6.54255	0.723404	0.62462	1.04559	0.644377
Conc_Contig11664	0.207262	0.532526	0.434191	4.76551	0	0.727685	0	0.437216
Conc_Contig11665	34.5116	0.658423	0	2.64451	0	3.93972	49.3787	117.821
Conc_Contig11666	0	1.1084	0	11.0824	0	0.268702	0	2.21985
Conc_Contig11667	1.60462	1.61538	0.609231	3.91538	0.729231	2.51077	0	0.0861538
Conc_Contig11668	0	0.465438	0	3.32565	3.53456	0	0	0
Conc_Contig11669	0.465839	0	0	3.96739	5.10714	0.313665	1.73602	0
Conc_Contig01167	2.44151	0	0.292453	0	0	1.44151	0	0
Conc_Contig11670	0.153374	2.35276	0	1.80368	0	0	0	0.125767
Conc_Contig11671	0.102009	0.395672	0.53323	3.12519	1.19784	0	0.196291	1.37713
Conc_Contig11672	7.54685	2.32873	4.94624	4.70507	1.26114	3.16897	5.21659	1.83103
Conc_Contig11673	0.157407	0	0.0864198	2.58796	0	0.0972222	0	1.68827
Conc_Contig11674	0.905132	0	0.769829	1.69984	0.804044	0.398134	1.0591	10.8398
Conc_Contig11675	0	0	0	2.10698	0	0	0	0
Conc_Contig11676	0.190108	0	0	3.59351	0.573416	0.310665	1.25811	5.56105
Conc_Contig11677	0	0.0787037	0	6.37963	0.665123	0	1.33025	0.637346
Conc_Contig11678	0	0.133229	0	19.7429	0	0.242947	0	0
Conc_Contig11679	0	0	0.289515	3.43036	0	0	0	0.511737
Conc_Contig01168	17.1044	1.79361	2.13145	0	0	0.958231	0	0
Conc_Contig11680	0	0	0	8.40187	1.59034	0	0	0
Conc_Contig11681	7.88732	3.33959	2.09233	10.3396	9.43975	4.33803	5.25509	10.6369
Conc_Contig11682	0	0	0	3.68132	0	0.21821	0	0
Conc_Contig11683	0.429017	1.08892	2.53354	17.3869	47.7363	0.876755	12.1232	28.1045
Conc_Contig11684	0	0	0	0.264476	0	0.0782473	0	0
Conc_Contig11685	0	0.0995334	0	12.6858	11.1369	0.505443	0	0
Conc_Contig11686	0	0.28972	0	3.24611	0	0	0	0
Conc_Contig11687	0.248819	0	0.496063	5.20315	0	0.143307	0	0.0850394
Conc_Contig11688	0	0	0.304821	1.28927	0	0	0	1.70451
Conc_Contig11689	0.531447	0.577044	0.466981	2.79874	0.149371	0.748428	0	0
Conc_Contig01169	6.49089	0.643229	1.82161	0	0	0.830729	0	0
Conc_Contig11690	0	1.51094	0	8.16719	2.31406	2.11406	0	0
Conc_Contig11691	0	0	0.249608	6.25746	64.1083	0	2.67818	0.281005
Conc_Contig11692	1.57571	1.13722	3.31073	6.73186	2.11987	15.4779	0.495268	3.95426
Conc_Contig11693	1.01424	0	0	3.08228	2.80696	0	0	1.85759
Conc_Contig11694	1.39165	0.460674	0.556982	4.6549	0	0	0.227929	7.98716
Conc_Contig11695	0	0	0	7.55156	0.695312	0.1125	0	0
Conc_Contig11696	2.35433	0	0	2.06457	0	0.466142	1.60787	3.20472
Conc_Contig11697	0.118211	0.64377	0	4.88019	0.784345	0	0	1.38978
Conc_Contig11698	0.388626	0.652449	1.18641	4.00948	0	0	0.777251	0
Conc_Contig11699	1.14646	1.26772	0.891339	19.7732	12.3024	0.258268	1.4252	15.1701
Conc_Contig00117	0.73482	0.0978934	0.354399	0	0.664188	1.30855	0.452292	8.93309
Conc_Contig01170	9.90343	0	0.566524	0	0	2.51288	0	0
Conc_Contig11700	3.24448	0	0.804416	2.52681	0	0	0	0.0851735
Conc_Contig11701	0	0	0	3.56962	0	0	0	0
Conc_Contig11702	0	0	0	1.6767	0	0	0	0
Conc_Contig11703	0	0	0	3.46423	0	0	0	0
Conc_Contig11704	1.09091	0.188198	0.333333	4.76874	1.85327	0.480064	0	1.29506
Conc_Contig11705	0	0	0.301948	4.1461	4.7987	0	2.46104	1.46429
Conc_Contig11706	0.353035	0	0	5.14696	8.67732	0.325879	0.835463	9.82428
Conc_Contig11707	0.144951	0	0	1.5456	0.631922	0.0684039	0	11.5098
Conc_Contig11708	2.43269	0.81891	1.83173	0.642628	1.40705	1.53686	3.15865	1.75801
Conc_Contig11709	0.549521	0	0	4.26837	0.531949	0.0814696	0	0
Conc_Contig01171	10.2178	0.737624	0	0.321782	0	0	0	0.378713
Conc_Contig11710	0	0	0	6.2304	0.6048	0	0.8864	1.2448
Conc_Contig11711	0.695375	2.76555	1.27113	12.2823	55.8963	0.354067	1.86443	12.1627
Conc_Contig11712	0	1.46154	0	9.88942	42.5032	1.1891	1.25481	0
Conc_Contig11713	0.108974	0.195513	0	3.69551	0	0.168269	0	0
Conc_Contig11714	0	0	0	4.40129	2.87702	0	0	0
Conc_Contig11715	0	0.743548	0	3.97903	1.4629	0.808065	1.05161	21.2081
Conc_Contig11716	0	0.192869	7.40357	3.80875	2.72447	2.04214	8.21232	4.03404
Conc_Contig11717	0.188525	0	0.0918033	3.68525	0.844262	0	0	0
Conc_Contig11718	0	0	5.15113	4.68167	0.726688	0	0	1.01125
Conc_Contig11719	0	0	0	4.64078	0	0.619741	1.04045	0
Conc_Contig01172	5.50818	3.21132	2.51824	0	0	4.81509	0	0.469182
Conc_Contig11720	3.79016	0.406557	0.570492	3.35574	0.168852	0.796721	0.816393	0.872131
Conc_Contig11721	2.92751	2.40857	0	12.1779	14.2636	1.00329	2.03954	0.85173
Conc_Contig11722	0	0	0	5.87439	3.3801	0	0	0.0717781
Conc_Contig11723	0.154605	1.04112	1.0625	2.02632	3.0477	0	1.33717	0
Conc_Contig11724	0.724307	0	0.324633	4.60522	7.36052	0.495922	0.386623	2.93801
Conc_Contig11725	3.01459	3.17342	2.07131	6.4376	0	0.551053	0	0
Conc_Contig11726	1.33604	3.25	1.65422	2.21429	21.8182	1.90097	5.18182	9.84091
Conc_Contig11727	0	0	0	1.59631	0	0	0	1.19933
Conc_Contig11728	0	0.293924	0.83087	5.38752	0	1.25616	2.10181	4.09524
Conc_Contig11729	0	0	0.370066	2.75987	1.3273	0	0	0
Conc_Contig01173	13.844	0.902381	0.777381	0	0	0.414286	0	0
Conc_Contig11730	0	0.252059	0	2.11532	0.688633	0	0	0
Conc_Contig11731	0	0	0	3.51967	2.79508	0	0	0
Conc_Contig11732	0	0	0.0900164	10.072	0	0.561375	0	0
Conc_Contig11733	0	0	0	4.35526	0.305921	0	0	0
Conc_Contig11734	0	0	0	5.23579	1.25585	0	0	0
Conc_Contig11735	0	0.979967	0.627713	2.49917	0	0	0	0
Conc_Contig11736	0.363487	0.723684	0	3.62993	3.07566	0	0.598684	2.44737
Conc_Contig11737	0	0.604959	1.1719	6.95537	9.92893	0.532231	1.35702	5.05289
Conc_Contig11738	0	0.157546	0.195688	2	0.587065	0	0	0
Conc_Contig11739	0	0	0	3.81426	0	0	0	0
Conc_Contig01174	3.16461	0.316872	0	0	0.220165	0.390947	0	0.353909
Conc_Contig11740	0	3.32013	0	10.9868	14.2706	0	0	0
Conc_Contig11741	0.580268	0	0	6.0903	1.30769	0.444816	0	1.09699
Conc_Contig11742	0	2.02145	1.83333	4.21452	0.59736	0.358086	0	0
Conc_Contig11743	0.09699	0	0	1.89632	0	0	0	0
Conc_Contig11744	0	0.0946844	0	2.25748	0	1.04153	0.0747508	0
Conc_Contig11745	5.74667	4.01667	5.54833	6.92167	3.31	5.9	9.82167	15.2267
Conc_Contig11746	0	0.295191	0.436153	9.76783	3.6733	0.925373	3.21559	2.17081
Conc_Contig11747	0	0.690397	1.03642	5.86755	15.4023	0.281457	0	0
Conc_Contig11748	0.0927152	0.503311	0	6.14901	0	0	0	0
Conc_Contig11749	0	0	0	2.13712	0	0	0	0
Conc_Contig01175	6.1707	3.17452	0.48535	0	0	3.25732	0.436943	0
Conc_Contig11750	0	0.930116	0.261231	9.81032	0.750416	0	0.710483	0
Conc_Contig11751	0	0	0.291946	0.756711	0	0.281879	0	0
Conc_Contig11752	18.2642	22.0602	142.477	2754.37	1362.52	107.542	308.726	408.508
Conc_Contig11753	0	0.166384	0	1.29202	0.689304	0.312394	0.315789	0.356537
Conc_Contig11754	0	2.82333	3.16667	12.49	9.055	1.20667	0	0
Conc_Contig11755	0	0.120805	0	9.96812	3.13758	0.0855705	0	0
Conc_Contig11756	0	0	0	5.66499	0	0	0	0
Conc_Contig11757	0	0	0	1.45777	0	0	0	0.150338
Conc_Contig11758	0	0	0	2.45548	0	0	0	0.599315
Conc_Contig11759	0	0.498299	0	4.11735	0	0	0	2.28231
Conc_Contig01176	5.56242	2.08859	0.511409	0	0	2.75302	0	0
Conc_Contig11760	0	0.637138	0	5.89608	1.42249	12.4037	2.63714	0
Conc_Contig11761	1.41047	0.199324	0	2.07264	0	0	0.744932	0.657095
Conc_Contig11762	0	0.554237	1.66441	4.17119	4.47966	1.54576	0	12.6966
Conc_Contig11763	0.441426	0.283531	0	2.35993	0.144312	0	0	6.25806
Conc_Contig11764	0	8.13162	6.95726	2.01368	0	0.441026	0.494017	1.30769
Conc_Contig11765	0	0	0	3.09386	0	0	0	0
Conc_Contig11766	0.206485	3.45734	3.88225	13.773	1.84471	0.737201	0.399317	1.93857
Conc_Contig11767	0	1.91667	2.32653	33.3827	6.38435	0.256803	3.87925	0
Conc_Contig11768	0	0	0	0.74271	1.36021	0.147513	0	0
Conc_Contig11769	2.32021	1.5137	1.70548	4.67637	0	0.260274	0	0.113014
Conc_Contig01177	15.1492	1.70164	0.806574	0	0	0	0	0
Conc_Contig11770	0	1.40309	0	5.09091	1.24871	0.818182	0	0.171527
Conc_Contig11771	0	0	0.517182	2.77835	0.108247	0	0.295533	0
Conc_Contig11772	0	0	0	4.94683	2.29846	0	0	0
Conc_Contig11773	0.507772	0	0	2.03109	0	0	0	0
Conc_Contig11774	0	0	0	6.40411	3.43322	0	0.813356	0
Conc_Contig11775	0	0.146048	0	3.52405	0.924399	0.156357	0	0
Conc_Contig11776	0	0	0	4.96902	0	0	0	0
Conc_Contig11777	0.340278	0	0	5.56597	8.3125	0	4.03646	51.6632
Conc_Contig11778	0.961938	0.0813149	0.634948	4.54498	5.27509	1.09862	11.4965	15.9291
Conc_Contig11779	0.353448	0.617241	0	7.66724	0	0	0	0
Conc_Contig01178	4.7997	0.925262	0	0	0.553064	0	0	0
Conc_Contig11780	0.222609	0.206957	0.907826	3.84174	2.20522	0	0	2.28522
Conc_Contig11781	4.64767	1.56822	2.74093	4.78238	0	0.393782	0	0.146805
Conc_Contig11782	1.62609	6.69739	2.27304	6.82261	3.6313	2.6	1.26957	0.144348
Conc_Contig11783	0	0	0	1.47038	0	0	0.317073	0
Conc_Contig11784	0	0.245645	0	7.89373	0.510453	0.144599	0	0.11324
Conc_Contig11785	0	0.325784	0	15.6812	6.01568	0.397213	0	0
Conc_Contig11786	0	0.481675	0.767888	3.28098	0.811518	0	0	0
Conc_Contig11787	0	1.2691	0	17.3976	1.81076	0	0	0
Conc_Contig11788	1.10858	0.397548	0.539405	10.1996	4.09982	0.0998249	4.99124	194.193
Conc_Contig11789	0	0	0	4.60938	0.626736	0	0	0
Conc_Contig01179	4.60625	0.376042	0.138542	0	0	0.9375	0	0
Conc_Contig11790	0.401042	0	0.335069	2.92361	0	0.359375	0	2.73438
Conc_Contig11791	0.249129	0.289199	0.665505	6.01742	5.83449	2.29443	2.90592	6.04007
Conc_Contig11792	0	0	0.672535	4.07218	2.22711	0.401408	0	0
Conc_Contig11793	0	0	0	4.55614	0	0	0	0
Conc_Contig11794	0	0.782986	0	98.7396	48.2205	0	0	0
Conc_Contig11795	0	0	0	8.47993	0	0.0767888	0	0
Conc_Contig11796	0.506217	0.0852575	0	2.83659	0	0	0	0
Conc_Contig11797	0	0.301587	1.53968	4.35802	4.31393	1.06526	0	0
Conc_Contig11798	0	0	0	1.57343	0.215035	0	0	0.363636
Conc_Contig11799	0.210801	0	0	6.42334	0.480836	0	0	0
Conc_Contig00118	0	0	0	0	0	0	0	1.91935
Conc_Contig01180	1.39658	0.605313	0	0	0	0	0	0
Conc_Contig11800	0	0.457243	0.244328	6.39965	0	0.493892	0	0
Conc_Contig11801	0	0	0	3.16842	0	0	0	0
Conc_Contig11802	0.192982	0	0	0.701754	1.19298	0	0	0.110526
Conc_Contig11803	0	0	0	3.11033	18.9054	0	2.43257	0
Conc_Contig11804	0	0	0.289803	4.60465	1.67621	0.989267	2.59213	18.5224
[truncated: 27,948 more rows]
