# Supplementary material for: Transcriptome analyses reveal protein and domain families that delineate stage-related development in the economically important parasitic nematodes, Ostertagia ostertagi and Cooperia oncophora
Source: BMC Genomics. 2013 Feb 22;14:118. doi: 10.1186/1471-2164-14-118 (PMC3599158; doi:10.1186/1471-2164-14-118)
Supplement: Additional file 20 — Depth of coverage of O. ostertagi transcripts. Description: The calculated depth of coverage for all transcripts in O. ostertagi. [file 1471-2164-14-118-S20.xlsx]

## Sheet: AF19
Additional file 19. Depth of coverage of O. ostertagi transcripts.
	Egg	L1	L2	L3Sh	L3Ex	L4	Adult
Oost_Contig00001	1.35432	0.0288011	0.103818	0	0	0	112.045
Oost_Contig00002	28.2433	6.1878	4.24168	6.38906	0.263867	0	10.2639
Oost_Contig00003	0	0	0	0	0	0	8.44928
Oost_Contig00004	20.9426	2.35725	0.420373	0.460545	0	0	21.4189
Oost_Contig00005	0.272727	0	3.71658	0	0	0	12.4037
Oost_Contig00006	21.5864	2.94242	9.50881	8.89072	2.72738	0	46.3467
Oost_Contig00007	7.09144	0.923077	1.74165	2.15965	0	0	6.81713
Oost_Contig00008	22.0132	4.43538	5.80176	13.5721	0	0.775408	26.34
Oost_Contig00009	0.557847	0.364261	0	0	0	0	3.41695
Oost_Contig00011	4.16364	0.222222	0.172727	2.99495	0	0	5.3697
Oost_Contig00012	31.3972	1.5511	2.71958	16.9513	0.287533	0	17.4631
Oost_Contig00013	0.195876	0	0	0.177835	0	0	22.3673
Oost_Contig00014	60.387	39.2251	36.3579	91.9729	2.55589	0.188972	53.3258
Oost_Contig00015	15.4456	2.06263	1.46253	3.41735	0.276181	0	12.7952
Oost_Contig00016	9.01922	2.2559	1.72927	4.39923	0	0	8.83306
Oost_Contig00017	9.7669	4.57343	7.08508	14.1538	0.720862	0.0536131	6.97028
Oost_Contig00018	3.1905	1.45759	6.13621	13.7804	0	0.213766	9.69074
Oost_Contig00019	4.61862	0.681122	1.14668	0.769133	0	0	8.23852
Oost_Contig00020	11.3057	2.27145	1.52114	4.2642	0.166331	0	12.2678
Oost_Contig00021	5.15196	4.56485	1.66078	6.38143	0	0	8.79893
Oost_Contig00022	34.6009	2.81108	1.78756	16.0455	11.2276	4.49621	18.8953
Oost_Contig00023	20.3097	2.38784	3.96961	22.0159	3.37627	0	16.6787
Oost_Contig00024	2.81949	1.54456	1.00755	4.9358	0.335347	0	4.46375
Oost_Contig00025	7.66871	1.28309	3.38103	1.72226	0	0	7.96404
Oost_Contig00026	7.63199	1.32151	3.6249	1.85737	0	0	8.58235
Oost_Contig00027	1.02978	6.69404	4.58213	33.1931	4.28339	4.71751	3.18502
Oost_Contig00028	1.82683	0.0804878	0.0886179	0.0414634	0	0	4.00488
Oost_Contig00029	5.84298	0.357461	0.437639	0.290646	0	0.708241	7.64477
Oost_Contig00030	9.56267	0.853994	2.2438	5.47245	0	0	7.64738
Oost_Contig00031	2.90582	1.28783	1.88677	6.12063	1.54815	0	4.64868
Oost_Contig00032	6.25344	0	0	0	0	0	7.43922
Oost_Contig00033	47.1939	2.95589	6.78327	4.4654	0	0	20.3787
Oost_Contig00034	1.99341	1.04875	2.35178	0	0	0.239789	7.28986
Oost_Contig00035	4.55811	0	0	0.266922	0	0.251596	7.13282
Oost_Contig00036	16.5511	4.66534	2.92563	4.04515	0	0.462151	7.96547
Oost_Contig00037	1.82461	0.86911	0.959424	0.818063	0	0	8.35079
Oost_Contig00038	1.37571	1.20857	0	1.37143	0	1.01143	9.78
Oost_Contig00039	0.795422	0	0	6.31044	0	0	3.22461
Oost_Contig00040	0	0.114286	0	0	0	0	0.493651
Oost_Contig00041	1.0188	0.218803	0.936752	0.155556	0	0	2.63761
Oost_Contig00042	2.18262	0.9956	0.690869	0.313531	0	0	6.59076
Oost_Contig00043	1.84957	0	0	0	0	0	2.89231
Oost_Contig00044	0.760736	0.891616	0.685072	1.69121	0	0.116564	4.08793
Oost_Contig00045	0	0	0	1.35366	0	0	0.817073
Oost_Contig00046	0.940762	0	0.0705219	0	0	0	1.42031
Oost_Contig00047	0	1.02013	0	0	0	0	4.11678
Oost_Contig00048	0.537815	0	0	0	0	0	6.01008
Oost_Contig00049	4.51256	0	0.477387	0.299832	0	0	6.12563
Oost_Contig00050	0.725446	0	0	0	0	0	2.20982
Oost_Contig00051	24.213	5.6273	4.57309	2.33785	2.89448	0.336883	20.365
Oost_Contig00052	0.67148	2.3574	2.80866	2.26354	0.490975	1.12996	2.44765
Oost_Contig00053	0.229803	0.305206	0	0.732496	0.337522	0	1.74506
Oost_Contig00054	0	0	0.447368	0	0	0	2.53644
Oost_Contig00055	0.401515	0	0	0	0	0	0
Oost_Contig00056	5.90323	1.99413	0.36217	8.87683	0	0	12.1906
Oost_Contig00057	0	0	0	0	0	0	5.29663
Oost_Contig00058	3.85287	0.705736	0.613466	1.38155	0	0	2.90274
Oost_Contig00059	0	0	0.142222	0	0.222222	0.242222	0.575556
Oost_Contig00060	0	0	0	0	0	0	1.25562
Oost_Contig00061	0	0	0	0	0	0	0.752113
Oost_Contig00062	0.857788	2.39052	2.27991	2.46727	0.435666	0.740406	9.21219
Oost_Contig00063	0	0	0.170968	0.529032	0	0	0.370968
Oost_Contig00064	0	0	0	1.7871	0.503226	0	1.59355
Oost_Contig00065	0.518519	0	0	0	0	0	0.929012
Oost_Contig00066	0.638037	0.984663	0.40184	0	0.220859	0	0
Oost_Contig00067	0	0.237918	0	0	0	0	2.05204
Oost_Contig00068	0	0	0	0	0	0	0.484375
Oost_Contig00070	0	0	0.465116	0.192691	0	0	0.980066
Oost_Contig00071	3.2102	0	1.75306	3.07347	0	0	5.82449
Oost_Contig00072	0	1.01883	0.926554	0.263653	0	0	3.6742
Oost_Contig00073	13.4971	0.810779	0.799147	0.640171	0	0	9.68941
Oost_Contig00074	1.32727	1.13992	1.80395	3.59763	0	0	4.0917
Oost_Contig00075	139.247	12.7028	13.3621	46.7106	0	0.476283	64.5847
Oost_Contig00076	2.42651	1.44945	1.91844	0.790144	0	0	5.11725
Oost_Contig00077	10.1662	0.270531	0.668599	48.5053	40.6135	0.211594	8.48889
Oost_Contig00078	0.611538	8.60577	8.37019	0.4875	10.4385	3.35096	2.32692
Oost_Contig00079	2.76453	0.971458	1.29256	3.88685	4.39755	0	4.12538
Oost_Contig00080	3.64912	7.16447	39.9912	19.2193	0	0	3.59211
Oost_Contig00081	6.69957	2.02146	0.799356	0.904506	2.38197	0	3.34657
Oost_Contig00082	0	0.0910138	0.912442	0.895161	0	0	9.59908
Oost_Contig00083	1.56961	0.938515	1.57309	2.25174	0	0	3.48724
Oost_Contig00084	5.89032	1.77363	0.425904	4.14469	0.656943	0	5.62894
Oost_Contig00085	22.136	4.27667	4.1313	6.16178	0	0.385698	9.35991
Oost_Contig00086	48.6376	10.8235	12.2906	15.8129	0	1.14941	10.3329
Oost_Contig00087	38.9158	2.80446	9.50743	12.7624	0.845297	0	33.552
Oost_Contig00088	9.49682	1.29554	2.06115	1.7758	0	0	3.53758
Oost_Contig00089	3.53402	0.555841	1.5276	0.141207	0	0	4.21053
Oost_Contig00090	7.72251	0.882199	0.335079	1.84162	0	0	4.94241
Oost_Contig00091	2.73149	0.934688	0.394775	8.65167	0	0	0.901306
Oost_Contig00092	6.09985	1.80323	0.986784	1.75624	0	0	6.97357
Oost_Contig00093	9.42429	5.16792	2.44978	2.68366	0.581709	0	8.28936
Oost_Contig00094	1.97218	0.391162	0	0.905074	0	0.723404	4.48609
Oost_Contig00095	0.130795	0.392384	0	0.124172	0	0.125828	2.09768
Oost_Contig00096	0.728669	0.165529	0.129693	0.143345	0	0	1.2372
Oost_Contig00097	0.269903	0	0.178641	1.43495	0	0	7.13981
Oost_Contig00098	3.26411	0.459677	0.362903	4.09274	0	0	5.63105
Oost_Contig00099	0	0	0	0	0	0	1.61765
Oost_Contig00100	27.5497	2.82452	3.89006	24.37	0	0	22.0571
Oost_Contig00101	0.70282	0.0911063	0	0	0	0	1.24946
Oost_Contig00102	0.615721	0.412664	0.120087	5.26638	0	0	1.71834
Oost_Contig00103	0.33114	1.0614	0	0.285088	0	0	7.91228
Oost_Contig00104	22.9404	8.06623	3.47461	11.8808	0	0.348786	2.54525
Oost_Contig00105	0.149554	0.267857	0.814732	0.770089	0	0	5.18527
Oost_Contig00106	4.92814	0	0	1.32036	0	0.98503	15.1587
Oost_Contig00107	1.58612	0.322967	0	0	0	0	0
Oost_Contig00108	7.88107	2.96602	2.6966	24.9393	12.3714	0.17233	2.25243
Oost_Contig00109	3.15423	0.542289	0.472637	1.01741	0	0	13.0124
Oost_Contig00110	0	0	0.404639	0.992268	0	0	1.71907
Oost_Contig00111	0	0	0.794118	0	0	0	4.87433
Oost_Contig00112	1.64602	0.973451	0	5.56342	0	0	3.9233
Oost_Contig00113	1.43072	1.14157	0	0.144578	0	0	0.301205
Oost_Contig00114	57.2316	36.9474	12.9368	310.077	0	0	19.607
Oost_Contig00115	0.564286	0	0	1.08929	0	0	12.9
Oost_Contig00116	1.73737	0.116162	0.335017	3.1633	0	0	0.301347
Oost_Contig00117	30.9117	5.50286	2.72381	23.4806	2.06603	0	2.14286
Oost_Contig00118	23.7469	5.74074	3.16667	4.11317	0	0	0.915638
Oost_Contig00119	5.81439	0	0	0	0	0	0.893271
Oost_Contig00120	8.3545	0.59127	0.347884	5.15079	0.56746	0	0.0740741
Oost_Contig00121	7.12982	0.964912	0.501754	3.94912	0	0	0.585965
Oost_Contig00122	7.1381	1.20715	0.0665845	0.491985	0	0	1.21332
Oost_Contig00123	1.42063	0	0	0	0	0	0
Oost_Contig00124	55.9034	0.0480513	0	0.158569	0	0	174.535
Oost_Contig00125	8.62139	3.65318	1.85983	1.53468	0	0	1.2789
Oost_Contig00126	10.5088	1.16373	1.12746	3.76977	0	0	6.31234
Oost_Contig00127	18.4601	1.58542	3.86333	8.32574	0.437358	0	8.76538
Oost_Contig00128	6.78016	0	0.231518	1.64202	0	0	2.68093
Oost_Contig00129	6.45786	0	0	0	0	0	0
Oost_Contig00130	14.7684	0.6081	0.195665	1.41985	0.269253	0	7.19909
Oost_Contig00131	10.4509	3.32209	2.62347	11.8865	1.7431	0.830521	2.00307
Oost_Contig00132	36.5187	2.80322	4.12875	1.34894	0	0	29.7059
Oost_Contig00133	9.62719	0.0934944	0	0	0	0	6.03584
Oost_Contig00134	5.94828	0.183087	0.893268	0.92775	0	0	2.03284
Oost_Contig00135	9.23218	0.366624	0.710201	1.40845	0.206146	0	7.64106
Oost_Contig00136	35.418	0.7582	1.25122	2.34473	0	0	0.495464
Oost_Contig00137	14.2925	3.08213	3.36822	6.07783	0.0987654	1.28288	8.44767
Oost_Contig00138	3.45977	0	0	2.25392	0	0	0.617555
Oost_Contig00139	11.1227	2.7894	6.08089	5.15202	3.21199	0.615063	1.7099
Oost_Contig00140	16.6108	3.31076	1.51033	5.34711	0.56593	0.269423	3.95296
Oost_Contig00141	6.843	0.63285	0.335749	1.49758	0	0	2.2657
Oost_Contig00142	4.29328	0.75314	0.536865	3.14473	1.28072	0.212998	0.593119
Oost_Contig00143	2.53488	0	0	0	0	0	0.674419
Oost_Contig00144	1.81079	0.181901	0	0.49543	0	0	0.576782
Oost_Contig00145	15.8484	3.14165	1.2657	7.87213	1.57198	0.694487	3.03292
Oost_Contig00146	6.08233	0.764056	0.157631	1.54719	0	0.848394	2.95683
Oost_Contig00147	1.45893	0.380903	1.96201	0	0	0	0.434292
Oost_Contig00148	1.49013	0.942982	0.235746	2.02303	0	0.417763	0.176535
Oost_Contig00149	3.1375	0.875	1.46324	2.02353	0	0	0.533088
Oost_Contig00150	6.97602	0.898449	1.14669	1.14669	0	0	1.75458
Oost_Contig00151	2.13758	1.1057	0.10906	0.260067	0	0	0.340604
Oost_Contig00152	3.82082	0.725955	0.44137	0.295125	0	0	0.400527
Oost_Contig00153	1.46891	0	0	0	0	0	0
Oost_Contig00154	1.93367	0	0	0	0	0	1.89116
Oost_Contig00155	54.763	3.13757	12.9061	15.5409	0.691713	0.710497	38.2392
Oost_Contig00156	51.2022	7.24227	14.1569	28.8482	2.32131	1.03666	16.8179
Oost_Contig00157	6.65457	0.731754	1.35422	1.61406	0	0	2.10661
Oost_Contig00158	17.5139	9.80528	17.2825	73.8532	6.00448	0.0729633	17.2211
Oost_Contig00159	23.4007	0.51097	1.3903	2.03002	0.0790993	1.21824	5.57448
Oost_Contig00160	17.5453	1.68105	2.06942	5.17636	4.97248	0.0512821	8.28018
Oost_Contig00161	16.3987	1.18854	3.51146	4.46433	2.94395	0	13.9675
Oost_Contig00162	4.77215	0.168513	0.318038	0.178006	0	0	3.52215
Oost_Contig00163	28.9545	2.89842	5.24736	5.00264	1.35158	0	13.8635
Oost_Contig00164	18.1593	4.18313	2.28839	6.97765	0	0.591204	7.85941
Oost_Contig00165	8.1652	0	0.532164	38.0146	0	0.644737	15.924
Oost_Contig00166	5.44052	2.94981	0.767658	1.03717	1.26394	0.815985	0.925651
Oost_Contig00167	30.3516	10.6557	8.11009	57.2496	1.69219	0.223859	9.99632
Oost_Contig00168	16.4254	1.86518	2.95262	30.5898	0.153577	0.273132	8.23084
Oost_Contig00169	18.798	1.73153	2.3107	9.05524	0.365236	0	7.25334
Oost_Contig00170	20.611	1.33539	1.45258	11.8736	1.1623	0.56091	7.67425
Oost_Contig00171	16.2033	1.24821	2.91318	2.91147	0	0	9.23017
Oost_Contig00172	9.25697	1.87377	1.93115	1.56516	0.234836	0	4.90246
Oost_Contig00173	26.8547	4.61181	2.61055	8.48576	0.441374	0.523032	13.8974
Oost_Contig00174	8.92682	0.720019	0.700189	1.17658	0	0	3.67233
Oost_Contig00175	33.9987	7.00612	14.6085	39.4921	4.73491	0	26.6772
Oost_Contig00176	10.8767	1.27031	0.767408	0.139265	0.571083	0	1.90861
Oost_Contig00177	9.71601	0.458152	0.792937	1.60958	0	0	7.26899
Oost_Contig00178	6.25443	0.0475303	0	2.12255	0.152842	0.219012	6.75116
Oost_Contig00179	44.3333	6.08722	9.41905	10.6276	0.249624	0.0275689	14.7709
Oost_Contig00180	19.6379	2.08551	2.88756	11.5618	0	0	10.5926
Oost_Contig00181	9.17256	0.534834	0.986066	0.374062	0	0	4.98928
Oost_Contig00182	4.59239	0.608384	1.86652	3.41202	0	0	1.17154
Oost_Contig00183	4.94558	0.615079	1.32313	2.82766	0	0	1.1678
Oost_Contig00184	19.8456	1.73884	2.66104	4.17672	0	0	6.06815
Oost_Contig00185	20.2924	2.71968	3.02048	3.50281	0.634137	0	6.64337
Oost_Contig00186	13.937	1.9772	0.872569	2.23474	1.31187	0	9.72837
Oost_Contig00187	6.5179	0.518627	0.913075	0.47626	0	0	4.05113
Oost_Contig00188	5.65183	0.505855	0.830601	3.27869	0	0	1.52693
Oost_Contig00189	46.5495	9.01706	7.81911	20.3072	0	0	37.9727
Oost_Contig00190	3.00814	0.855662	0.412287	0.976314	0	0	4.396
Oost_Contig00191	3.36018	0.795593	0.788754	2.42857	0.648176	0	5.88754
Oost_Contig00192	13.9875	3.0216	4.78328	7.7784	0	0	4.46132
Oost_Contig00193	4.65808	2.758	3.39891	2.67213	0.213895	0	9.88056
Oost_Contig00194	2.59466	0.291262	0	0	0	0	1.96845
Oost_Contig00195	10.7313	1.17613	1.9249	1.58203	0	0	3.48324
Oost_Contig00196	2.88127	0.526693	0.380876	0.6749	0	0	1.47171
Oost_Contig00197	14.644	1.3985	1.3173	0.793254	1.09244	0	1.47033
Oost_Contig00198	4.20489	1.1484	0.310287	6.89629	4.03794	0.749578	4.82378
Oost_Contig00199	11.2782	4.46914	9.75226	29.8148	0	0	12.1506
Oost_Contig00200	8.23759	1.47252	0	1.27926	0	0.343972	8.15337
Oost_Contig00201	22.6675	2.76949	2.08312	16.5116	0.641817	0	4.70865
Oost_Contig00202	29.5428	2.86198	3.51228	9.17528	0	0.34039	2.41744
Oost_Contig00203	3.29967	0.694897	2.41368	3.4962	0	0	2.76547
Oost_Contig00204	20.2802	1.24955	1.02252	1.2009	0	0	5.34234
Oost_Contig00205	3.77603	0.684676	1.03733	4.55796	0	0	0.576621
Oost_Contig00206	10.5731	4.31343	0.873632	1.5393	2.999	0.317413	0.733333
Oost_Contig00207	26.2316	1.3827	3.69284	5.55169	0	0.265408	14.9463
Oost_Contig00208	2.97791	0.381417	0.274854	7.29695	0.608837	0	0.188434
Oost_Contig00209	23.8701	5.10355	4.39695	2.59289	6.26599	0.353299	13.9168
Oost_Contig00210	6.93826	1.50386	1.43991	1.62955	0	0	15.8324
Oost_Contig00211	38.3279	9.99387	5.22983	10.2932	4.63739	1.66599	3.19612
Oost_Contig00212	7.775	0.977083	0.261806	0	0	0	3.12917
Oost_Contig00213	7.64848	0.575026	0.187828	0.640084	0	0	1.48374
Oost_Contig00214	3.93248	0.303323	0.142551	0	0	0	0.244373
Oost_Contig00215	3.2989	0	0	0	0	0	1.66728
Oost_Contig00216	7.82654	0.979244	0.51742	2.29281	0	0	1.24018
Oost_Contig00217	4.07725	0.136508	0.144974	0.886772	0	0	0.97672
Oost_Contig00218	17.6921	5.66392	4.71445	4.18684	1.40188	0	2.99177
Oost_Contig00219	7.18083	2.00791	3.04545	15.3626	0	0	2.60474
Oost_Contig00220	3.5784	2.05226	1.964	10.6272	0	0	2.44367
Oost_Contig00221	7.6954	1.07197	1.41841	0.628452	0	0.392469	1.43766
Oost_Contig00222	1.88517	0.076555	0	0.758373	0	0	1.12799
Oost_Contig00223	8.76904	0.909311	1.20677	4.52963	4.8416	0	1.67836
Oost_Contig00224	1.69534	0.512545	0.168459	1.67264	0	0	0.23417
Oost_Contig00225	10.3205	0.148193	0.390361	0.0578313	0	0	0
Oost_Contig00226	15.6647	0.991176	2.89647	0	0	0	0
Oost_Contig00227	5.5742	1.371	0.321918	0.498858	0	0	0.542237
Oost_Contig00228	7.15177	0	0.115055	0.736842	0	0	1.97062
Oost_Contig00229	6.5773	1.32865	0.492973	1.24216	0	0	2.5827
Oost_Contig00230	2.79916	0.203975	0	0.0543933	0	0.5	1.92469
Oost_Contig00231	7.37448	0.323944	0.412593	0.163215	0	0	0.391052
Oost_Contig00232	20.5841	0.666203	0	1.20306	0	0	11
Oost_Contig00233	2.13701	0	0	0	0	0	0.525424
Oost_Contig00234	8.04183	0.582462	3.58246	6.54385	0	0	11.5632
Oost_Contig00235	2.96237	1.20296	0.383065	0.423387	0	0	1.04839
Oost_Contig00236	14.6062	3.36615	5.18826	2.12263	0	0.355786	2.65976
Oost_Contig00237	14.8718	1.74198	2.47023	9.10992	0	0	3.97252
Oost_Contig00238	4.3114	0.739766	0.754386	0	0	0	1.31725
Oost_Contig00239	14.1488	3.73214	4.45833	4.40923	14.2098	0	5.16369
Oost_Contig00240	3.20625	0.273438	0.4875	0.171875	0	0	0
Oost_Contig00241	3.40613	0	0.430077	0.45977	0	0	1.39655
Oost_Contig00242	2.31832	0.322823	0	0.426426	3.0015	0.37988	0
Oost_Contig00243	3.27516	0.143082	0.339623	1.05189	0	0	0.454403
Oost_Contig00244	4.64561	0.903509	1.72807	0.152632	0	0	1.44386
Oost_Contig00245	35.1345	0.38	1.52182	1.50182	0	0	14.8509
Oost_Contig00246	2.89508	0.701639	0	0	0	0	0.144262
Oost_Contig00247	2.25248	0.683168	0.910891	2.33993	0	0	0.176568
Oost_Contig00248	2.06577	0	0.350759	0.733558	0	0	1.43676
Oost_Contig00249	0.916949	0	0	0.286441	0	0	0
Oost_Contig00250	1.45848	0	0	0	0	0	0
Oost_Contig00251	2.31341	0	0	0	0	0	1.39493
Oost_Contig00252	0.905263	0	0.509474	0.490526	0	0	0.263158
Oost_Contig00253	3.48941	0	0	0.736471	0	0	2.60706
Oost_Contig00254	1.46154	0.163968	1.03644	0.789474	0	0.834008	0
Oost_Contig00255	1.17917	0	0	0	0	0	0.329167
Oost_Contig00256	6.47463	0.875622	0.873632	0.369154	0	0.637811	2.89751
Oost_Contig00257	4.66181	0.229773	1.32362	0.286408	0	0	0.899676
Oost_Contig00258	1.49787	0	0.7	0.768085	0	0	0
Oost_Contig00259	4.71717	0.181818	0.333333	0.949495	0	0	1.73232
Oost_Contig00260	0.274005	0	0	0	0	0	1.19906
Oost_Contig00261	4.61562	0.734375	0	0.353125	0	0	0.323437
Oost_Contig00262	2.20794	1.11449	2.63551	7.64486	0	0	3.82009
Oost_Contig00263	5.68165	1.01259	0	0.363309	0	0	2.69784
Oost_Contig00264	1.25337	0	0.212938	0	0	0	0.512129
Oost_Contig00265	4.01627	0	0	0.65642	0	0	0
Oost_Contig00266	1.55028	0.58444	0.656546	1.05123	0	0	0
Oost_Contig00267	2.18884	0	0	0	0	0	0
Oost_Contig00268	1.22989	0	0.312644	2.1931	0	0	1.75632
Oost_Contig00269	0.459716	0	0	0	0	0	0
Oost_Contig00270	3.90805	0.256705	0	0	0	0	0
Oost_Contig00271	5.58689	0.452991	0	0	0	0	0
Oost_Contig00272	0	0	0	0	0	0	1.30745
Oost_Contig00273	1.54938	0	0	0	0	0	0
Oost_Contig00274	0.542587	0	0	0	0	0	0.570978
Oost_Contig00275	0.456592	0	0	0	0	0	0
Oost_Contig00277	15.772	5.54745	2.71388	3.80524	0.421388	0	3.45397
Oost_Contig00278	7.70558	1.86294	4.41963	0.605753	2.2758	0	1.84095
Oost_Contig00279	32.5923	3.78991	5.37445	27.8553	0.381929	0.525499	30.9185
Oost_Contig00280	73.0234	14.6682	5.78505	47.9587	10.6952	6.53559	15.7387
Oost_Contig00281	12.3185	0.933613	0.851681	12.5689	2.21765	0	3.21008
Oost_Contig00282	17.8047	4.52172	2.50108	7.91226	2.18495	0	6.60946
Oost_Contig00283	29.941	2.37378	8.20084	9.96002	0.179451	0	19.1023
Oost_Contig00284	10.038	2.3	1.65978	7.67207	0	0	3.10894
Oost_Contig00285	16.5679	1.78915	0	35.4156	2.38757	0.998172	5.0847
Oost_Contig00286	93.9991	7.43709	5.11731	6.48344	1.50615	0	46.9726
Oost_Contig00287	9.34087	3.26083	3.88512	2.19586	0	0	13.9802
Oost_Contig00288	3.83613	0	0	0	0	0	0.84304
Oost_Contig00289	23.4752	3.37608	2.89224	2.26401	1.45582	0.439655	10.7306
Oost_Contig00290	6.40576	0.665188	0.162971	0	0	0	2.02772
Oost_Contig00291	10.5201	1.60938	2.26116	4.38839	0	0.68192	4
Oost_Contig00292	5.47608	0.871298	0	1.34966	0	0	3.918
Oost_Contig00293	3.38435	0.689252	0.570093	2.84346	1.6285	16.2138	0.893692
Oost_Contig00294	7.16787	0.0719424	0	1	0	0	2.51679
Oost_Contig00295	0.8219	0	0.0527704	2.5752	0.641161	0.240106	0
Oost_Contig00296	3.24462	0.165323	0.491935	1.68145	0	0	0
Oost_Contig00297	7.78484	1.43708	2.09743	8.59811	0	0	1.16509
Oost_Contig00298	3.31519	1.81375	1.29083	1.59026	2.79656	0	0.842407
Oost_Contig00299	2.16418	0	0.861194	1.52985	0	0	0.434328
Oost_Contig00300	2.85077	0.621538	1.16769	0	0	0	0
Oost_Contig00301	373.264	192.372	67.3228	1279.74	0	0	114.941
Oost_Contig00302	5.71541	0.75	0.072327	6.94497	0	0	2.51572
Oost_Contig00303	2.15536	0	0	0.453571	0	0	2.4
Oost_Contig00304	0.890977	0.276316	0	0.261278	0	0	0.595865
Oost_Contig00305	4.91908	0	0.853565	3.63584	0	0	2.14258
Oost_Contig00306	14.249	1.27291	0.762948	2.34064	1.21713	0	0
Oost_Contig00307	3.16561	0.549894	0.961783	0.203822	0.161359	0	0
Oost_Contig00308	3.5414	0.936306	0	0.626327	0	0	0
Oost_Contig00309	4.10323	0	0.221505	0	0	0.735484	0
Oost_Contig00310	3.17787	1.29935	0.939262	1.5141	9.11714	0.223427	0
Oost_Contig00311	3.23581	0.838428	1.9607	3.38646	0	0	7.17686
Oost_Contig00312	1.87931	0.717241	0	0.57931	0	0	1.14483
Oost_Contig00313	3.65	3.16897	1.15345	22.6948	0	0	0.901724
Oost_Contig00314	11.7868	4.59761	2.21092	42.2356	10.0247	0	4.98654
Oost_Contig00315	29.3655	8.21295	6.82878	5.60288	0	0	0.920863
Oost_Contig00316	41.3775	5.60899	1.15955	1.07416	0	0	3.12584
Oost_Contig00317	0.378378	1.45676	2.02432	0.354054	0	0	0.218919
Oost_Contig00318	45.2992	15.2068	7.46353	67.289	28.1524	12.2114	7.76085
Oost_Contig00319	15.3831	30.9377	14.0975	92.8378	81.0999	11.5981	15.4959
Oost_Contig00320	13.5135	2.91525	3.16849	1.97807	0.0937188	0	4.36491
Oost_Contig00321	0	3.85819	1.27139	5.12347	4.14303	1.84352	3.11491
Oost_Contig00322	7.22311	3.01594	0.221116	1.88745	0.47012	0	4.08566
Oost_Contig00323	0.392758	0.615599	0	0	0	0	0
Oost_Contig00324	4.10921	3.93148	0.33833	0.259101	0	0.5803	1.53105
Oost_Contig00325	1.44052	0.671004	2.05019	1.4052	0	0.306691	0.22119
Oost_Contig00326	0	0.95914	0	0.443011	0	0	0
Oost_Contig00327	1.27692	0.692308	0	0.738462	0	0	0
Oost_Contig00328	0	1.12754	0	0	0	0	0.313043
Oost_Contig00329	1.77889	1.86683	0	4.30151	0	0	0
Oost_Contig00330	0	0.48072	0.143959	3.18766	0.796915	0	0
Oost_Contig00331	0.1875	0	0	0	0	0	0.869048
Oost_Contig00332	0	0	0.258145	0.471178	0	0	0
Oost_Contig00333	0.326613	0	0	0.193548	0	0	0
Oost_Contig00334	45.884	52.5736	28.3219	242.621	74.427	13.3939	7.83047
Oost_Contig00335	6.15055	5.83485	4.35949	17.7792	0	0	2.58303
Oost_Contig00336	6.29113	4.88262	1.14048	2.00462	0	0	0.355823
Oost_Contig00337	5.11359	3.41648	2.6882	2.15256	0	0	3.54566
Oost_Contig00338	2.83875	2.73202	5.18329	18.2784	2.33875	0	5.49536
Oost_Contig00339	14.8426	8.11138	7.93705	1.42131	0.567797	0	5.53269
Oost_Contig00340	0.254342	1.24938	0	0.137717	0	0	0
Oost_Contig00341	0.959712	0.61295	0.130935	0.329496	0	0	0.12518
Oost_Contig00342	0.48605	1.558	0.406755	1.45521	0.0748899	0	0.167401
Oost_Contig00343	29.5675	3.54476	1.99241	5.5736	0	0	10.2261
Oost_Contig00344	0.890796	9.81435	3.16381	10.3744	1.52418	3.28549	1.06084
Oost_Contig00345	2.58147	2.36741	3.16134	1.84824	0	0	0.373802
Oost_Contig00346	0	3.15928	7.15599	0	0	0	0
Oost_Contig00347	2.13448	2.73103	1.16552	0.548276	1.04828	0	0.6
Oost_Contig00348	0	6.14938	0.256591	3.84359	3.42355	0	0.376098
Oost_Contig00349	0.205074	1.7167	0.251586	5.16279	0.488372	0	0.0993658
Oost_Contig00350	0	0.880086	0	0.638116	0	0	0.796574
Oost_Contig00351	0	1.72036	0	0.95302	0	0	0
Oost_Contig00352	2.50805	2.11954	0.441379	0.995402	0	0	0.68046
Oost_Contig00353	0	0.330254	1.88915	0	0	0	0
Oost_Contig00354	0	1.15736	11.1887	2.33333	0	0	0
Oost_Contig00355	0	2.51503	8.08517	2.04609	0	0	0
Oost_Contig00356	162.361	18.2556	17.6127	38.8619	1.75556	0.952381	51.2198
Oost_Contig00357	13.3127	29.2002	20.6692	22.8494	9.40896	0	6.67874
Oost_Contig00358	21.7069	1.79009	4.0869	7.35496	0	0	15.2301
Oost_Contig00359	1.31872	0.704813	1.98396	1.92299	0	0	1.23529
Oost_Contig00360	2.8829	0.681499	3.96956	5.8267	0	0	7.47073
Oost_Contig00361	5.69904	1.51026	1.62244	3.9959	0	0	0
Oost_Contig00362	0.486936	0	1.19477	0.755344	0	0	1.95487
Oost_Contig00363	10.0803	2.20304	5.3051	12.8078	0	0	14.0239
Oost_Contig00364	0	1.27263	6.96699	0.391906	0	0	0
Oost_Contig00365	3.1135	0.27454	2.14724	0.136503	0	0	11.5537
Oost_Contig00366	2.45364	1.3245	4.3096	3.74172	0	0	0.493377
Oost_Contig00367	5.02891	1.63732	3.02365	2.09987	0	0	0.925099
Oost_Contig00368	2.72855	0.19965	0.705779	1.4028	0	0	1.82487
Oost_Contig00369	1.31206	1.06206	3.98404	3.57801	0	0	0
Oost_Contig00370	0.744387	5.06045	2.22453	3.11572	1.38342	1.07599	0
Oost_Contig00371	1.38969	0.672165	1.49072	0.952577	0	0	1.81031
Oost_Contig00372	1.55556	0.388007	2.82187	1.62081	0	0	0.627866
Oost_Contig00373	0.169118	1.94301	5.04044	3.18015	0	0	0.435662
Oost_Contig00374	1.91257	1.06011	4.72678	2.38525	0	0	3.9194
Oost_Contig00375	0	2.14112	1.21411	0	0	0	0
Oost_Contig00376	6.9552	8.08065	7.28136	7.65771	0	0	3.05376
Oost_Contig00377	0	0	1.93541	1.18421	0	0	0.289474
Oost_Contig00378	0.496021	0.448276	0.997347	0	0	0	0.477454
Oost_Contig00379	0.605898	0.126005	0.747989	0.335121	0	0	1.31635
Oost_Contig00380	0	0	1.27778	0	0	0	0
Oost_Contig00381	1.82985	0.626866	2.41194	7.11343	0	0	0
Oost_Contig00382	0	0.183333	1.77	0	0	0	0
Oost_Contig00383	0	4.08696	4.22826	0	0	0	0
Oost_Contig00384	1.33815	0.369942	1.98988	0.226879	0	0	0.134393
Oost_Contig00385	84.669	29.1909	22.8538	56.2873	25.3015	0	3.60914
Oost_Contig00386	5.47971	1.33091	2.78772	2.10302	0	0	1.12279
Oost_Contig00387	0	1.26372	2.58342	2.08288	0.171152	0	0.468245
Oost_Contig00388	8.11149	0.183908	3.08276	5.96092	0	0	8.17471
Oost_Contig00389	1.12421	4.13054	3.92395	111.433	1.218	0.816223	0.348542
Oost_Contig00390	4.57503	0.233732	1.69987	2.04117	0	0	1.92829
Oost_Contig00391	1.67751	0.0867209	3.11924	1.31165	0	0	0.291328
Oost_Contig00392	0.525401	0.564171	2.69385	4.59759	0	0	0.820856
Oost_Contig00393	3.44461	0.673748	2.68437	0.93475	0	0	4.07436
Oost_Contig00394	6.20253	2.00949	0.599684	1.00949	0	0	2.50633
Oost_Contig00395	0	0	2.98358	0.261084	0	0	0.139573
Oost_Contig00396	0.630872	0.187919	0.0755034	0.812081	0	0	1.05872
Oost_Contig00397	0.102431	0	1.23264	1.4375	0	0	0.173611
Oost_Contig00398	1.6616	0	1.39924	6.01331	0	0	0
Oost_Contig00399	51.6445	6.31369	6.04183	10.097	0	0	41.173
Oost_Contig00400	12.9141	0.623047	3.87305	0	0.708984	0	9.69727
Oost_Contig00401	0.853119	0.22334	2.06237	0.645875	0	2.25755	0.498994
Oost_Contig00402	1.3774	0.788913	1.11727	0.26226	0	0	1.3838
Oost_Contig00403	0.126386	0.425721	1.3592	7.77605	0	0	0
Oost_Contig00404	0	0	1.01354	0	0	0	0
Oost_Contig00405	0	0	3.86323	3.96861	0	0	0.847534
Oost_Contig00406	5.20273	0.145786	1.51025	1.3713	0	0	2.00456
Oost_Contig00407	234.7	59.9688	31.7338	776.897	0	0	59.2254
Oost_Contig00408	0.542373	0	9.43826	0	0	0	0
Oost_Contig00409	3.42199	1.32979	4.50355	13.5106	0	0	0.187943
Oost_Contig00410	0.250746	0.286567	2.22985	0.6	2.1194	0	0
Oost_Contig00411	0.947183	0.521127	5.53873	6.36972	0	0	0
Oost_Contig00412	0	0	14.8066	0	0	0	0
Oost_Contig00413	0.711055	0.120603	1.40955	0.39196	1.16583	0.221106	0
Oost_Contig00414	0	0	0	5.45536	35.9071	0	0
Oost_Contig00415	0	0	0	3.14815	6.64403	0	0
Oost_Contig00416	0	0	0	7.04494	2.12547	0	0
Oost_Contig00417	0	0	0	0.489109	6.49307	0	0
Oost_Contig00418	0	0	0	2.42808	26.7955	0	0
Oost_Contig00419	0	0	0	0.380702	21.5456	0	0
Oost_Contig00420	1.02039	1.51794	0.728385	1.65253	7.07178	0.339315	0.774062
Oost_Contig00421	7.64222	9.54042	10.3757	14.5973	34.9386	6.25	3.7485
Oost_Contig00422	0.488889	0.585185	0.0901235	0.203704	4.9037	0	0.249383
Oost_Contig00423	0.827035	1.82122	0.510174	0.476744	6.8343	0.297965	1.00291
Oost_Contig00424	8.56402	1.8064	0.109756	15.3826	38.0915	10.8628	2.1128
Oost_Contig00425	2.27985	0.68097	0.548507	0.283582	3.49627	0.16791	0.436567
Oost_Contig00426	6.56769	5.05347	20.4926	138.638	53.5904	0.626849	1.84642
Oost_Contig00427	41.3301	4.58033	4.70789	220.116	10.5365	6.02629	4.91723
Oost_Contig00428	0	0	0	2.65808	3.21311	0.498829	0
Oost_Contig00429	4.74728	1.86413	2.18207	3.74457	11.8451	1.07065	1.55978
Oost_Contig00430	2.23061	0.0806122	1.49082	28.9612	23.5327	576.984	2.61224
Oost_Contig00431	9.4006	7.67018	5.35542	19.1461	28.2108	0	5.28012
Oost_Contig00432	0.404878	0	0	0	9.91545	0	0
Oost_Contig00433	1.79774	0.562712	0.458757	15.774	12.2915	0.288136	0
Oost_Contig00434	0.188119	0.152758	0.366337	0.41867	9.51202	0	0
Oost_Contig00435	0.466463	0	0.753049	2.46951	5.19055	0	0
Oost_Contig00436	4.13808	1.38372	2.53488	3.98547	4.71802	0	1.37064
Oost_Contig00437	0	0.332953	0.0535918	1.20753	6.7309	0	0
Oost_Contig00438	22.9115	6.53923	6.77129	15.0234	29.399	5.15693	30.7713
Oost_Contig00439	0	0	0	2.10884	4.91156	0	0
Oost_Contig00440	0	0	0	15.8101	13.9005	0	0.528029
Oost_Contig00441	0.647783	0	0	12.8867	4.59852	0	0.514778
Oost_Contig00442	0	0	0	0.239927	37.6062	0	0
Oost_Contig00443	0.0767754	0.31094	0	1.46065	9.49136	0	0.429942
Oost_Contig00444	0	0	0	0	3.9735	0	0
Oost_Contig00445	0.85439	0.72591	0.216274	1.89293	37.3405	0	0
Oost_Contig00446	0	0.437158	0.637523	6.02368	3.05829	0	0
Oost_Contig00447	0.116424	0	0	0.0977131	1.74012	0	0.24948
Oost_Contig00448	0.332536	0	0.23445	0.770335	2.29665	0	0.0956938
Oost_Contig00449	0.270208	0	0.17321	0.729792	4.64665	0	0
Oost_Contig00450	2.49563	1.62227	0.347162	0.528384	13.5568	0	0.438865
Oost_Contig00451	0.396907	0.796392	0	0.902062	11.3711	2.86598	0
Oost_Contig00452	0.363257	0	0	10.3695	4.06263	0	0
Oost_Contig00453	0	0	0	5.61593	16.4824	0	0.559719
Oost_Contig00454	0	0	0	1.97309	8.91031	0	0
Oost_Contig00455	0	0.183938	0	2.53627	3.92746	0	0
Oost_Contig00456	0	0.17552	0	0.397229	4.71824	0.605081	1.03926
Oost_Contig00457	0	0	0	0.274428	2.19751	0	0
Oost_Contig00458	0	0	0	0	24.9474	0	0
Oost_Contig00459	0	0	0	0.743191	2.4358	20.0117	0
Oost_Contig00461	0	0	0	0.983122	1.60759	0	0
Oost_Contig00462	0	0	0	0.370909	0	0.367273	0
Oost_Contig00463	0.769231	5.42764	1.1721	235.982	54.9609	0	0
Oost_Contig00464	6.37729	0.895642	2.46445	3.37385	10.0929	0	2.79587
Oost_Contig00465	0	0	0.473752	1.02817	0.90525	1.77465	0.247119
Oost_Contig00466	23.8479	10.6718	15.3265	13.0325	22.6359	0.967521	3.83419
Oost_Contig00467	31.3803	97.6011	36.016	45.746	12.5957	8.12367	5.59574
Oost_Contig00468	1.62483	0.353805	0.943925	2.16288	7.28705	0	0.255007
Oost_Contig00469	1.08796	0.35318	0.464141	11.7118	14.4357	0	1.47903
Oost_Contig00470	0.107735	0	0	0.435083	4.08011	0	0
Oost_Contig00471	0.997028	0.579495	0.426449	1.19019	6.63596	0	0.71471
Oost_Contig00472	0	0	0	1.80179	11.5663	0	0
Oost_Contig00473	0	0	0.248476	0.623476	10.5838	0.583841	0
Oost_Contig00474	0	0	0	0	2.57078	0	0
Oost_Contig00475	3.32353	2.9195	0.651703	1.44737	5.26625	3.16254	2.59907
Oost_Contig00476	1.11076	1.51794	0.825273	21.6162	16.4275	2.14509	0.293292
Oost_Contig00477	0.0955519	0	0.2257	0	14.2175	0	0
Oost_Contig00478	0	0	0	0	2.68317	0.0858086	0
Oost_Contig00479	0.0724876	1.04942	0.474465	2.14333	6.09885	0.24547	0.372323
Oost_Contig00480	0.271357	0.79732	0	2.85762	2.35008	0.609715	0.676717
Oost_Contig00481	0.587931	0	0	0	20.6259	0.563793	0
Oost_Contig00482	0.656794	0.130662	0.494774	2.82404	3.64808	2.74564	0.433798
Oost_Contig00483	1.2758	0	0.0765125	0.350534	6.84875	0	0
Oost_Contig00484	0	0.686312	0	0.965779	13.8099	2.74715	0
Oost_Contig00485	0.825919	1.45455	2.98453	1.09865	16.207	0	0.224371
Oost_Contig00486	0.565815	0.204322	0.361493	7.31631	25.5108	1.61297	0.459725
Oost_Contig00487	0	0	0.679764	4.66012	9.64637	0	0
Oost_Contig00488	2.40159	0.72167	0.441352	0	17.6501	0	2.10537
Oost_Contig00489	0	0	0	0	9.66126	0	0
Oost_Contig00490	1.03049	0.392276	0.369919	3.01626	16.0163	0	0.479675
Oost_Contig00491	0	0	0	0.197125	0	0	0
Oost_Contig00492	0	0	0.118393	0	31.8414	0	0
Oost_Contig00493	0.127389	0.360934	0	2.0276	47.4607	0	0
Oost_Contig00494	0.616525	0	0	0	14.3369	0	0.116525
Oost_Contig00495	0.467811	0	0	3.06223	27.2725	0	0
Oost_Contig00496	0	0.445887	0	0.341991	21.0671	0	0.225108
Oost_Contig00497	0.195122	0	0	1.92461	28.3991	0	0
Oost_Contig00498	0.671296	0.497685	0.439815	7.76852	20.3565	1.19676	0
Oost_Contig00499	1.07477	0.955607	0	1.88551	9.80607	0	0
Oost_Contig00500	0	0	0.120735	13.3281	12.2703	0	0
Oost_Contig00501	0	0	0	79.7917	207.561	30.7389	0
Oost_Contig00502	0.2	0	0	0	7.51111	0	0
Oost_Contig00503	0	0	0	0.983444	23.0993	0	0
Oost_Contig00504	0	0	0	393.782	471.933	0	0
Oost_Contig00505	0.253996	0.474245	0	5.01954	0	0	0.294849
Oost_Contig00506	1.31197	2.00337	0.385329	22.9393	1.0683	0	0.36172
Oost_Contig00507	1.32286	0.628272	1.21117	8.03141	1.30366	0	0.60733
Oost_Contig00508	0	0	0	13.4847	0.155419	0	0
Oost_Contig00509	0	0	0	5.36154	22.8346	0.536538	0
Oost_Contig00510	0	0.773707	0.323276	13.8739	1.04957	5.36207	0.743534
Oost_Contig00511	35.1016	13.4427	16.2485	51.9034	8.17505	6.84507	4.39437
Oost_Contig00512	2.66612	1.02769	0.863192	9.70358	3.86156	0.908795	0.368078
Oost_Contig00513	0.197552	0.132867	0.291958	28.0297	31.9825	1.79196	0
Oost_Contig00514	11.4531	3.00363	1.64809	60.2283	11.0981	0.239249	5.42641
Oost_Contig00515	0	0	0	5.54471	0.743613	0.118613	0
Oost_Contig00516	7.02372	28.8888	29.636	27.9044	3.7487	1.32024	0.472202
Oost_Contig00517	0.347985	0	0	12.1474	0.979853	0.15293	0
Oost_Contig00518	0.136811	0.0393701	0.205709	5.6378	0	0	0.380906
Oost_Contig00519	0.261375	0.0445305	1.56922	10.5227	0.226525	0	0
Oost_Contig00520	0.694093	0	0	3.29852	0	0	0
Oost_Contig00521	11.3971	5.09887	2.92707	75.7634	218.66	0.871961	0.095624
Oost_Contig00522	0	0.340385	0.411538	9.91923	0	0	2.02692
Oost_Contig00523	0	1.21847	0	2.13739	0	0	0
Oost_Contig00524	1.21594	5.50643	1.79434	7.02571	1.70437	0.712082	0.547558
Oost_Contig00525	0.412281	0.12807	1.23684	17.8158	0.459649	0	0
Oost_Contig00526	20.9895	8.59822	10.2005	193.133	21.4171	11.1876	15.3048
Oost_Contig00527	0	0.777902	2.11607	13.5167	0.301339	1.42746	0
Oost_Contig00528	2.23684	1.32996	0.919028	2.38259	0	0.0698381	0.242915
Oost_Contig00529	9.61361	9.35302	7.09628	3.97176	3.23107	0.161746	5.16175
Oost_Contig00530	0	0	0	14.5297	0	0	0
Oost_Contig00531	0	0	0	13.2728	0	2.07391	0.244565
Oost_Contig00532	0	0	0	16.8736	3.55398	1.02415	0.65625
Oost_Contig00533	0	0	0	7.23725	1.03642	0.287201	0
Oost_Contig00534	0	0	0.301587	20.0144	0.799423	1.1342	0
Oost_Contig00535	0.871533	0	0.291971	14.5241	0	0	1.53139
Oost_Contig00536	0.658436	0	0.233196	12.6077	1.99588	2.80796	0
Oost_Contig00537	1.5655	0.0942492	0	14.9521	5.94569	3.16454	0.766773
Oost_Contig00538	1.97849	0.176344	0.183871	5.69462	0	0	0.286022
Oost_Contig00539	1.47346	0.878981	0.409766	10.9682	0	0.547771	1.30998
Oost_Contig00540	0	0	0	2.24182	0	0	0
Oost_Contig00541	3.28073	1.79059	0.318665	25.4158	0	0.323217	1.00455
Oost_Contig00542	2.22463	3.07442	3.98512	20.1313	0	0	2.57645
Oost_Contig00543	2.25891	3.6152	3.75059	19.772	0	0	2.35629
Oost_Contig00544	0.441774	0	0	0.358595	0	0	0.404806
Oost_Contig00545	1.57143	0.399679	0	1.08347	0.199037	0	3.12039
Oost_Contig00546	0.615984	0	0	6.73879	0	0	0.62963
Oost_Contig00547	0.121339	0	0	8.39121	0	0	0
Oost_Contig00548	0	0	1.1792	30.7898	5.39602	0	0
Oost_Contig00549	0.140873	0	0	2.0496	0.257937	0	0.390873
Oost_Contig00550	0	0	0	0	0	0.170157	0
Oost_Contig00551	0	0	0	6.74538	0	0	0
Oost_Contig00552	0	0	0	0.300613	0	0	0.128834
Oost_Contig00553	0	0	0	11.5011	0.828753	0	0
Oost_Contig00554	1.44212	0.298403	0.329341	3.92515	0.155689	0	0
Oost_Contig00555	4.22134	3.24802	1.93874	65.6383	47.9496	4.72628	0.639328
Oost_Contig00556	0.479849	1.27456	0.292191	8.67128	0.804786	0	0.358942
Oost_Contig00557	0	0	0.463203	5.51623	0	0	0.253247
Oost_Contig00558	0.214518	0	0	8.49296	0	0	0
Oost_Contig00559	0.727273	0.449069	0.409639	13.7054	0.388828	0	0
Oost_Contig00560	0	0	0	12.3754	0	0	0
Oost_Contig00561	0.94598	0.0766332	0	4.69472	0	0	0
Oost_Contig00562	0	0.201788	0.122605	1.88633	0	0	0.985951
Oost_Contig00563	0.744924	0	0	1.84391	0	0	0
Oost_Contig00564	0	0.651413	0	21.8991	20.1036	7.04441	0
Oost_Contig00565	0	0	0	10.3608	0	0	0.286486
Oost_Contig00566	6.49319	2.38011	2.67984	8.97411	1.14033	5.28065	3.59946
Oost_Contig00567	0	0.139503	0.229282	3.06768	0	0	0
Oost_Contig00568	0	0.537037	0	7.3433	0	0	0
Oost_Contig00569	1.84526	0.640876	0.715328	2.79708	0	0	0.338686
Oost_Contig00570	0.326951	0	0	3.55081	0	0	0.322533
Oost_Contig00571	0.847826	1.0823	0	6.06366	0	0	0.304348
Oost_Contig00572	0.613459	0	0	5.35055	0	0	0.571205
Oost_Contig00573	0.507109	0	0	35.1754	0.551343	0	0.0853081
Oost_Contig00574	9.49365	2.36825	0.506349	3.52063	1.26667	0.190476	4.48571
Oost_Contig00575	0	0	0.63754	10.1214	0.932039	3.93366	0.467638
Oost_Contig00576	0.59401	0	0	22.421	1.50582	0.529118	0.322795
Oost_Contig00577	0.236088	0	0	3.23946	0	0	0
Oost_Contig00578	1.56458	0	0.099631	5.01476	0	0.555351	0.260148
Oost_Contig00579	1.44023	0.113852	0.149905	0.500949	0	0	0.256167
Oost_Contig00580	0	0.0845865	0.289474	15.9436	0.830827	0.253759	0
Oost_Contig00581	0	0	0	9.04915	2.26654	0	0
Oost_Contig00582	0	0	0	20.4305	0.426667	0	0
Oost_Contig00583	1.14779	0	0	3.57582	0	0	0
Oost_Contig00584	0	0	0.177632	1.57018	0.739035	0	0
Oost_Contig00585	0	0.109375	0	7.36719	0	0	0
Oost_Contig00586	0	0.407186	0.407186	2.30339	0	0	0
Oost_Contig00587	0	0	0	3.28457	0	0	0
Oost_Contig00588	3.15723	2.03774	0.496855	13.6415	0	1.95807	0.756813
Oost_Contig00589	0	0.161702	0	5.61277	0	0	0
Oost_Contig00590	0	1.11135	0	13.6895	0.588865	0	0
Oost_Contig00591	1.14868	0	0	4.71703	0.928058	0	0
Oost_Contig00592	0	0	0	0	0	7.50404	0
Oost_Contig00593	0	0	0	0	0	2.43488	0
Oost_Contig00594	0	0	0	0	0	7.26183	0
Oost_Contig00595	0	0	0	0	0	3.342	0
Oost_Contig00596	0.378231	0.956463	1.58503	0	0.431293	9.75646	0.510204
Oost_Contig00597	0.200593	0.133399	0	71.4654	11.6235	16.3775	0
Oost_Contig00598	0	0	0.0934394	3.39563	0	11.6561	0
Oost_Contig00599	0.123827	0	0	0	0	6.98499	0.268293
Oost_Contig00600	0	0.0893536	0	0.730038	0.095057	10.1445	0
Oost_Contig00601	0	0	0	0	0	2.09412	0
Oost_Contig00602	0	0	0	0	0	32.7356	0
Oost_Contig00603	0.144315	0.450437	0	1.22595	0	17.7026	0.432945
Oost_Contig00604	15.8721	1.60933	3.15557	12.446	0.174589	6.23336	5.76923
Oost_Contig00605	0	0	0	0	0	11.4867	0
Oost_Contig00606	0	0	0	0.382653	0.34949	6.35969	0
Oost_Contig00607	0	0	0	0	0	4.83939	0
Oost_Contig00608	0	0	0	0	0	3.56478	0
Oost_Contig00609	0.249438	0.242697	0	0	0	3.06292	0.449438
Oost_Contig00610	0	2.38507	0.75835	0.428291	0	9.23772	0.781925
Oost_Contig00611	2.91769	0.971079	2.30367	6.50501	0.0767519	5.16796	5.67631
Oost_Contig00612	0.695893	0.824645	2.40205	11.0474	0.734597	13.2093	4.19115
Oost_Contig00613	0	0	0	4.05915	0	2.55422	0
Oost_Contig00614	0	0.60479	0	0	0	1.67964	0
Oost_Contig00615	0	0	0	4.20325	0	7.41463	0
Oost_Contig00616	0	0	0	0	0.678284	5.01072	0
Oost_Contig00617	67.6475	9.31205	6.54496	45.4721	4.06475	41.4092	54.8858
Oost_Contig00618	4.53084	2.12555	0.84141	2.81167	9.7533	15.0187	1.64537
Oost_Contig00619	0	0	0.133169	18.9815	0.459309	37.1967	0
Oost_Contig00620	0	0	0	0.645528	0.489431	3.60976	0
Oost_Contig00621	2.98067	0	0.295255	4.6116	1.04745	9.09315	1.64675
Oost_Contig00622	0.150713	0	0.0478615	0.233198	0.299389	6.74745	0.592668
Oost_Contig00623	0.594872	0	0	0.420513	0	5.45385	0.389744
Oost_Contig00624	1.23955	0	0	0	0	4.49357	0
Oost_Contig00625	0.664372	0.149742	0.11704	0	0.576592	5.50258	0
Oost_Contig00626	0	0	0	0	0	9.56319	0
Oost_Contig00627	2.28175	1.94171	2.51145	76.8751	8.56211	4.97294	2.68563
Oost_Contig00628	31.7723	31.7477	12.7097	18.6751	1.42943	10.4068	11.526
Oost_Contig00629	1.31644	0.149891	0.272266	11.0246	9.61188	22.8429	0.853729
Oost_Contig00630	32.1734	43.1261	63.5714	71.3616	6.81379	57.3153	47.8039
Oost_Contig00631	1.508	1.71778	0.35936	2.43932	0.244591	5.15898	0.774224
Oost_Contig00632	17.7778	4.63144	3.33062	3.00813	0.429539	2.15176	0.333333
Oost_Contig00633	5.02035	1.42014	2.19837	2.52899	0	3.44557	1.39268
Oost_Contig00634	0.786765	0.223529	1.22206	6.96029	2.41912	45.1103	0
Oost_Contig00635	0.215909	0	0	0.44938	0.117769	6.43492	0
Oost_Contig00636	0	0	0.612452	4.27827	0	4.31385	0
Oost_Contig00637	0.214765	0.191275	1.39597	1.11577	0	26.7131	0.484899
Oost_Contig00638	3.29531	2.24375	0.403125	1.17656	0.382812	3.61719	3.1
Oost_Contig00639	3.4809	2.49306	0.447917	1.27257	0.425347	3.25347	3.56076
Oost_Contig00640	0.262332	0.154709	0.278027	0.394619	0.387892	9.38341	0.134529
Oost_Contig00641	0.411552	0.402527	0	3.68412	0	8.37906	0
Oost_Contig00642	0	0	0	0.76	0.472381	10.5448	0
Oost_Contig00643	0.66004	0.32008	0	0	0	3.72167	0.429423
Oost_Contig00644	0	0	0	0	0	6.216	0
Oost_Contig00645	0	0	0	1.28391	5.26763	11.0886	0
Oost_Contig00646	0	0	0	0	0	1.6778	0
Oost_Contig00647	0	0	0	0	0	6.55684	0
Oost_Contig00648	0	0	0	0	0	3.56729	0
Oost_Contig00649	0	0	0	0	0	13.9873	0
Oost_Contig00650	0	0	0.461847	0.261044	0	3.29317	0.576305
Oost_Contig00651	0	0.835025	0.812183	0	0	16.8503	0
Oost_Contig00652	0	0	0	0	0	6.70443	0
Oost_Contig00653	0	0	0	0	0.580645	25.5689	0
Oost_Contig00654	0	0	0	0	0	0.993902	0
Oost_Contig00655	3.59704	0.299445	0.64695	0.360444	0	9.82994	0.877079
Oost_Contig00656	0	0	0	0	0.134084	8.93245	0
Oost_Contig00657	4.72151	0.822581	0.217204	1.36452	0	6.95914	0.393548
Oost_Contig00658	3.82775	0.201156	0.357225	1.99653	0	4.43699	1.10405
Oost_Contig00659	0	0.117991	0	0	0	25.7582	0
Oost_Contig00660	0	0.0822408	1.42074	889.405	243.305	125.934	0
Oost_Contig00661	0.917661	0	0.443914	3.31026	0	2.62172	1.08831
Oost_Contig00662	1.2381	0	0.0864662	1.18296	0.759398	2.50752	0.561404
Oost_Contig00663	0.329177	1.30299	0.857855	5.65835	0.249377	1.61347	0.880299
Oost_Contig00664	0.537158	0	0	3.63364	0	10.0104	0
Oost_Contig00665	0	0	0	0.564409	0	3.23904	0
Oost_Contig00666	9.44701	2.92935	2.12092	5.01766	2.19837	11.1318	1.69973
Oost_Contig00667	0.468707	1.26287	0.257302	1.41168	2.29624	4.36161	1.02921
Oost_Contig00668	0.867816	0	0	1.20259	0	4.96839	0.428161
Oost_Contig00669	0.775687	0.756874	0	0.156295	0.714906	4.27352	0
Oost_Contig00670	0	0	0	1.32477	0.593656	4.05891	0
Oost_Contig00671	1.00915	0	1.28354	0	0	1.80183	0.0914634
Oost_Contig00672	3.2	1.104	0	3.8368	0	4.3552	2.8944
Oost_Contig00673	0	0	0	0	0	32.5215	0
Oost_Contig00674	1.06723	1.04538	1.25714	2.06891	1.75462	4.20168	0.778151
Oost_Contig00675	2.04545	0	0.11014	3.72378	0	7.25	0
Oost_Contig00676	0	0	0	0	0	7.27955	0
Oost_Contig00677	0	0.551136	1.13636	3.37311	0	11.358	0
Oost_Contig00678	0	0	0	0	0	5.2682	0
Oost_Contig00679	0	8.22351	14.6204	29.1638	9.14644	4.81118	0.150289
Oost_Contig00680	0	2.43701	9.08465	0	0	3.77953	0.590551
Oost_Contig00681	0.0933852	1.30934	1.05642	169.243	103.171	14.1751	0.169261
Oost_Contig00682	0.853175	0	0	0	0	1.85317	0.730159
Oost_Contig00683	2.02	0.468	0	1.842	9.728	6.238	0.734
Oost_Contig00684	0.0925926	0.545267	0.907407	0.685185	0	1.97737	0.32716
Oost_Contig00685	0.796371	0	0.245968	0	0	10.9879	3.20968
Oost_Contig00686	0	0	0	0	0	9.45697	0
Oost_Contig00687	0.172996	0.253165	0	1.47257	0	1.74895	0
Oost_Contig00688	0	0	0	0.388646	0	3.35153	0.803493
Oost_Contig00689	0.259341	0	0	0	0	0.914286	0
Oost_Contig00690	0	0	0	0	0	17.6961	0
Oost_Contig00691	3.984	1.72267	3.91733	8.312	11.0133	7.14133	1.61333
Oost_Contig00692	0	0	0	0	0	14.9516	0
Oost_Contig00693	0	0	0	0	0	3.65803	0
Oost_Contig00694	0	0	0	0	0	14.7806	0
Oost_Contig00695	0	0	0	0	0	8.625	0.368902
Oost_Contig00696	0	0	0	0	0	8.78519	3.22222
Oost_Contig00697	0	0	0	0	0	0	46.7387
Oost_Contig00698	3.71799	0	0.97561	0.809451	0	0	2.25
Oost_Contig00699	30.8466	11.9489	5.42614	59.4867	0.439394	0.214015	25.1572
Oost_Contig00700	5.09146	0.545122	0.376829	2.01829	0.292683	0	3.70732
Oost_Contig00701	0	0	0	0.157667	0	0	5.73758
Oost_Contig00702	14.2894	10.4609	13.9342	86.0031	0	0	20.634
Oost_Contig00703	0	0	0.727273	0	0	1.09596	69.1751
Oost_Contig00704	0.359551	0	0.0884831	0	0	0	5.82865
Oost_Contig00705	0	0.059633	0.158257	0.2737	0	10.0971	89.3219
Oost_Contig00706	11.4149	5.69203	6.95471	20.1685	1.69565	0.423913	26.7011
Oost_Contig00707	0	0	0	0	0	0	17.4018
Oost_Contig00708	29.2426	16.5374	8.53597	122.206	0	0	28.3766
Oost_Contig00709	206.773	148.02	61.5895	833.543	0	0	111.595
Oost_Contig00710	28.8893	22.8786	6.67143	90.9607	0	0	20.4
Oost_Contig00711	172.291	54.6091	97.2182	194.835	7.18909	7.49818	51.6036
Oost_Contig00712	97.5532	49.8225	70.7578	80.643	6.1524	3.56785	29.9812
Oost_Contig00713	270.852	109.453	117.938	277.258	9.73177	12.375	73.5339
Oost_Contig00714	36.4675	14.5533	8.17566	200.304	3.39004	11.1314	33.1065
Oost_Contig00715	8.02297	0.505441	0	0	0.334946	0	143.001
Oost_Contig00716	10.4472	0.741206	0	0	0	0	124.687
Oost_Contig00717	2.33081	0.155009	0	0	0	0	50.4518
Oost_Contig00718	0.166667	0	0	0	0	0	10.0149
Oost_Contig00719	5.22642	0.386792	0	0	0	0	76.6038
Oost_Contig00720	3.43213	2.8552	3.72172	0.837104	0	0.165158	10.2715
Oost_Contig00721	0.567986	0	0	0	0	0	11.7608
Oost_Contig00722	1.42555	2.35255	1.89489	21.4285	0	0	16.4803
Oost_Contig00723	0.496528	0.871528	0.767361	5.87153	0	0	10.9878
Oost_Contig00724	0.692967	0.641509	2.3036	6.99142	0	0	7.78216
Oost_Contig00725	20.6855	5.98045	6.2812	5.98447	0	2.31857	30.1829
Oost_Contig00726	14.8284	3.63961	4.00864	4.77375	0	0.035118	24.6546
Oost_Contig00727	14.7458	6.53021	5.12917	4.67917	0	4.2	21.9417
Oost_Contig00728	11.7445	5.01584	5.67687	4.86167	0	4.25766	20.9335
Oost_Contig00729	16.3455	7.18986	5.8066	6.04717	0	4.75472	22.8809
Oost_Contig00730	6.44259	2.30585	2.22547	2.95511	0	0.0636743	11.1273
Oost_Contig00731	9.56085	3.10159	3.46243	4.63492	0	0.394709	16.8063
Oost_Contig00732	7.02009	2.4078	2.7695	3.21277	0	0.072104	12.5721
Oost_Contig00733	7.87741	0	0	0	0	0	10.2277
Oost_Contig00734	1.76289	2.62268	0.317526	2.20825	0	0	2.60825
Oost_Contig00735	0	0.167702	0	0.142857	0	0	0
Oost_Contig00736	11.7666	2.51257	1.72172	2.19928	0.416517	0	9.63106
Oost_Contig00737	11.6014	1.86804	2.13914	1.96948	0.416517	0	9.14901
Oost_Contig00738	1.74398	1.29518	0.13253	0	0	0	3.82229
Oost_Contig00739	2.36898	0.213855	0.638554	0	0	0	4.47892
Oost_Contig00740	0	0	0.0606456	0	0	0	93.3697
Oost_Contig00741	0	0	0	0	0	0	81.1813
Oost_Contig00742	0	0	0	0	0	0	103.691
Oost_Contig00743	1.31527	0.0821018	0	3.24302	0	0	5.24959
Oost_Contig00744	15.6832	0.0805861	0.166667	40.9597	2.00733	0	8.92308
Oost_Contig00745	1.29821	0.755357	0	2.85536	0	0	10.3143
Oost_Contig00746	4.26349	0	0.103734	4.25311	0	0.607884	10.4585
Oost_Contig00747	0.711027	0.095057	0	0.621673	0	0	4.47909
Oost_Contig00748	2.05785	0	0.400826	4.96074	0	0	6.25
Oost_Contig00749	0	0	0	0	0	0.207653	16.7622
Oost_Contig00750	0	0	0	0	0	0.139444	19.0111
Oost_Contig00751	0	0	0	0	0	0.15157	15.154
Oost_Contig00752	0	0	0	0	0	0.175893	13.0175
Oost_Contig00753	0	0	0	0	0	0.137931	4.76923
Oost_Contig00754	0	0	0	0	0	0	6.97425
Oost_Contig00755	0	0.27709	0	0	0	0.241486	6.31269
Oost_Contig00756	0	0	0	0	0	0.256158	2.39737
Oost_Contig00757	0.797131	0.366803	0	0	0	0	14.248
Oost_Contig00758	0	0	0	0	0	3.9301	1.07573
Oost_Contig00759	0	0	0	0	0	0	9.02895
Oost_Contig00760	0	0	0	0	0	0	6.42026
Oost_Contig00761	0	0	0	0	0	0	21.9718
Oost_Contig00762	0	0	0	0	0	1.43881	145.885
Oost_Contig00763	0	0	0	0.438922	0	0	4.41365
Oost_Contig00764	0	0	0	0	0	0	9.37755
Oost_Contig00765	0	0	0	0.101808	0	0	3.18934
Oost_Contig00766	0	0	0	0.101808	0	0	4.36822
Oost_Contig00767	0	0	0	0	0	0	6.32647
Oost_Contig00768	0	0	0	0.596667	0	0	2.44
Oost_Contig00769	0	0	0	0	0	0	0.714777
Oost_Contig00770	0.217647	2.28529	9.26471	23.9147	0	0	6.20294
Oost_Contig00771	13.3819	4.548	7.17584	26.8565	0	0	7.81661
Oost_Contig00772	6.43418	2.52442	4.9586	19.1847	0	0	3.12845
Oost_Contig00773	11.318	3.83553	8.61842	32.1075	0	0	5.33553
Oost_Contig00774	15.1349	8.52289	16.8482	49.241	0	0	6.71807
Oost_Contig00775	0.163218	0.333333	1.04943	0.887356	0	0.303448	5.74828
Oost_Contig00776	0.1621	0.33105	1.04224	0.881279	0	0.30137	5.88242
Oost_Contig00777	0	0	0	0.357616	0	0	9.46026
Oost_Contig00778	0	0	0	0.354098	0	0	9.37541
Oost_Contig00779	1.65668	3.8341	3.97696	20.3387	0	0	30.0369
Oost_Contig00780	0.544018	1.93679	3.52822	0.936795	0	0.51693	7.10158
Oost_Contig00781	0	0	0	0	0	0	63.8328
Oost_Contig00782	0.692571	0	0.324571	0	0	0	8.78171
Oost_Contig00783	0.0691928	0	0.467875	0	0	0	13.7578
Oost_Contig00784	0.0716724	0.800341	0.755973	0.109215	0	0	9.93174
Oost_Contig00785	0	0	0	0	0	0	3.8952
Oost_Contig00786	0.7	0.621739	0.156522	0.378261	0	0	6.5
Oost_Contig00787	0	0	0	0	0.753747	5.16274	27.4818
Oost_Contig00788	2.17529	3.32672	1.41849	0.903492	0.00894894	0.24127	34.9705
Oost_Contig00789	4.24552	1.96953	3.70072	31.1165	1.00358	2.30287	7.37993
Oost_Contig00790	4.20667	2.08712	1.69509	7.28545	0	0.10658	5.13716
Oost_Contig00791	0	0.197917	0.370536	0.84375	0	0	11.6161
Oost_Contig00792	0	0.226962	0.424915	0.967577	0	0	11.686
Oost_Contig00793	0	0	0	0	0	0	11.6616
Oost_Contig00794	0	0	0	0.205128	0	0	4.90769
Oost_Contig00795	1.02	1.71	0.244	0.708	0.18	0	2.894
Oost_Contig00796	2.40549	0.682927	0.371951	0.753049	0	0	2.34756
Oost_Contig00797	16.5285	12.2067	56.4927	4.29944	0	0	17.1743
Oost_Contig00798	12.1884	10.1592	25.1045	1.87671	0	0	11.0599
Oost_Contig00799	15.4514	3.34525	2.84804	11.2637	0	0	8.97989
Oost_Contig00800	4.3274	1.2153	0.585409	2.20819	0	0	8.79715
Oost_Contig00801	1.36491	0.914035	0.792982	1.58421	0	0	2.54737
Oost_Contig00802	4.52964	1.57744	0.338432	2.47801	0	0	7.70554
Oost_Contig00803	1.39925	1.14313	0.661017	1.48776	0	0	1.36347
Oost_Contig00804	0.605505	0.337156	1.24771	1.56651	0	0	2.34404
Oost_Contig00805	1.2267	1.34761	0.513854	0.828715	0	0	0.299748
Oost_Contig00806	3.57439	0	0.258004	0	0	0	3.82486
Oost_Contig00807	3.01156	0	1.04335	0	0	0	3.90751
Oost_Contig00808	16.2627	2.008	2.93733	1.596	0.477333	0	11.3507
Oost_Contig00809	4.64548	1.1388	1.66221	0.408027	0	0	10.6522
Oost_Contig00810	0	0	0	11.0228	0	90.9852	46.328
Oost_Contig00811	0	0.236589	0	10.3453	3.85695	195.117	34.9807
Oost_Contig00812	0	0	0	15.8582	0	67.467	41.3223
Oost_Contig00813	0	0	0	0.615115	2.3352	0	15.6214
Oost_Contig00814	14.3325	3.35904	1.94185	5.68268	0	0	11.1884
Oost_Contig00815	10.1042	0.506203	1.38213	3.45906	0	0	4.46402
Oost_Contig00816	22.8629	2.11168	5.77411	8.71066	0	0	14.2868
Oost_Contig00817	0.813534	0.37594	0.801504	0.401504	0	3.02406	29.7263
Oost_Contig00818	0	0	0	0	0	0	26.8734
Oost_Contig00819	0	0	0	0	0	0	11.8612
Oost_Contig00820	0	0	0	0	0	0	26.8189
Oost_Contig00821	0.980614	2.48465	1.01131	6.10501	0	0	6.3021
Oost_Contig00822	0.119548	1.43296	2.50404	2.57512	0	0	2.66074
Oost_Contig00823	0.457189	1.27302	0.528271	6.45234	0	0	6.61712
Oost_Contig00824	1.45367	3.09904	0.587859	8.31949	0	0	6.6262
Oost_Contig00825	71.9427	48.8299	67.1983	282.009	60.1905	3.57823	16.6978
Oost_Contig00826	0	1.78652	1.25843	1.58052	0.516854	2.2809	2.92509
Oost_Contig00827	13.4419	5.71649	1.20384	3.6448	0.189316	0.266167	10.4025
Oost_Contig00828	18.6208	8.68415	2.01639	3.96175	0.44153	0.620765	11.5257
Oost_Contig00829	0.538889	0.202778	0	0.572222	0	0	2.925
Oost_Contig00830	2.68675	0.21988	1.18373	2.47892	0	0	3.42169
Oost_Contig00831	1.97693	0	0	0	0	0	7.72217
Oost_Contig00832	0.943983	0	0	0	0	0	4.44917
Oost_Contig00833	1.43731	1.95107	1.72579	5.48114	1.06422	0	3.85423
Oost_Contig00834	3.83505	0	0	0.170839	0	0	36.9264
Oost_Contig00835	37.0793	2.73164	1.56415	4.37904	0.479922	0.410382	21.5279
Oost_Contig00836	13.7476	1.923	1.45906	0.823587	0.0594542	0.930799	10.6511
Oost_Contig00837	0.184091	0	0	0	0	0	11.2795
Oost_Contig00838	0.199507	0	0.891626	0	0	0	13.0837
Oost_Contig00839	14.6324	1.00771	0.200514	5.88689	0	0	2.14653
Oost_Contig00840	2.0748	1.24803	0	0	0	0	0.228346
Oost_Contig00841	5.64924	4.8597	4.29161	10.4691	1.21939	0.11967	12.2772
Oost_Contig00842	0.829199	0	0	0.335932	0.279943	0	13.5967
Oost_Contig00843	0.730916	0	0	0.45229	0	0	9.6813
Oost_Contig00844	0.655311	0	0	0.47495	0	0	10.0371
Oost_Contig00845	5.03831	2.23627	30.3244	17.5338	0	0	9.65773
Oost_Contig00846	2.15	0	0.563889	0	0	0	1.03889
Oost_Contig00847	2.85124	0.286501	0	0.404959	0	0	0.986226
Oost_Contig00848	10.2059	0.444798	0	5.98195	0	0	8.14119
Oost_Contig00849	0.749326	1.94699	0.770889	5.38814	0	0	6.99191
Oost_Contig00850	0.75	1.76439	0.326439	3.93345	0	0	7.21133
Oost_Contig00851	1.31351	2.26306	0.56036	4.55315	0	0	7.59369
Oost_Contig00852	0.923821	45.7823	130.7	103.134	1.96131	0.26844	17.6215
Oost_Contig00853	1.86104	57.2444	159.225	124.141	3.36725	1.03598	27.139
Oost_Contig00854	0.407005	47.1824	115.204	78.2838	0.944444	4.44686	14.7609
Oost_Contig00855	12.7275	0.4075	0.7275	0.555	0	0.0725	10.4987
Oost_Contig00856	12.3108	0.440541	0.786486	0.6	0	0.0783784	10.1676
Oost_Contig00857	10.6303	4.79693	3.27586	3.1954	0	0	12.3123
Oost_Contig00858	8.01332	1.56217	2.18739	2.9103	0	0	13.9822
Oost_Contig00859	1.57764	0	1.05176	0.57764	0	0	5.56936
Oost_Contig00860	0.59901	0	0.123762	0	0	0	3.9703
Oost_Contig00861	0.974719	0.224719	0.44382	0	0	0	5.05618
Oost_Contig00862	3.11588	0.616694	0	0.277147	0	0	6.26337
Oost_Contig00863	3.71758	2.39334	5.48123	8.49232	0	0	8.51706
Oost_Contig00864	41.6403	0	0.35012	0	0	0	156.544
Oost_Contig00865	13.4086	0.998346	1.4847	8.05542	0	0.484698	21.9082
Oost_Contig00866	6.86786	1.32321	0.880357	1.09464	0.0589286	0	12.5321
Oost_Contig00867	0.52349	0	0	0	0	0.901007	13.8641
Oost_Contig00868	22.7321	24.4852	23.642	33.9321	0.549383	0.0666667	29.4358
Oost_Contig00869	12.551	16.6035	11.4013	33.5494	0	0	19.0955
Oost_Contig00870	90.0177	8.12451	7.43368	14.6466	0.126636	0	80.1581
Oost_Contig00871	82.8368	7.27388	8.46246	14.0349	0.213606	0.592175	56.3483
Oost_Contig00872	68.2672	5.77388	6.98843	11.8511	0.133582	0	52.3515
Oost_Contig00873	98.3712	8.9823	6.33349	15.9516	0	0	90.0769
Oost_Contig00874	72.7715	5.854	5.6765	12.811	0	0	55.873
Oost_Contig00875	0.547541	0	0	4.74426	0	0	2.70164
Oost_Contig00876	0.0847145	0.211786	4.60037	0.171271	0	0	2.24494
Oost_Contig00877	0.0842491	0.965201	0	8.01099	0	0	0
Oost_Contig00878	0.0872865	0	7.14231	0.176471	0	0	2.85199
Oost_Contig00879	0.0867925	0.777358	0	6.18302	0	0	2.98113
Oost_Contig00880	0.0909091	0.227273	0	0.300395	0	0	1.5751
Oost_Contig00881	0.0938776	0.110204	0	0.310204	0	0	0.92449
Oost_Contig00882	46.7518	0.602941	1.44485	0.365809	0	0	11.9081
Oost_Contig00883	0	0	0.478548	0	0	0	49.5776
Oost_Contig00884	52.7837	11.7431	24.8402	30.3875	1.96403	2.60791	53.4532
Oost_Contig00885	4.53972	0.668348	1.94956	0.605296	0	0	9.59899
Oost_Contig00886	14.8834	2.42817	9.88193	1.66856	0	0	24.3798
Oost_Contig00887	6.56889	3.16444	1.23556	0.422222	0	0	7.37778
Oost_Contig00888	0	0	0	0.335793	0	0	0.870849
Oost_Contig00889	0	0	0.724436	0.302125	0	0	10.3127
Oost_Contig00890	0	0.358663	1.27128	0.442249	0	0	13.4688
Oost_Contig00891	0	0	0	0	0	0.47027	41.9365
Oost_Contig00892	0	0	0	0	0	0	19.8036
Oost_Contig00893	0	0	0	0	0.287281	0	16.7697
Oost_Contig00894	0.964151	0.354717	0.745283	0	0	0.420755	2.58491
Oost_Contig00895	0.832765	0.624573	1.38567	2.95563	0	0	1.87031
Oost_Contig00896	7.85086	1.02041	5.07535	19.5416	1.24176	0	22.1601
Oost_Contig00897	4.26982	0	0	0	0	0	16.2225
Oost_Contig00898	1.89267	0	0	0	0	0	10.1587
Oost_Contig00899	1.74417	0	0	0	0	0	9.11659
Oost_Contig00900	2.35967	0.133515	0.429155	8.51226	0	0	17.3188
Oost_Contig00901	2.35007	0.218453	0.301221	8.47761	0	0	13.0285
Oost_Contig00902	0.521635	0.401442	0.223558	0.389423	0	0	15.262
Oost_Contig00903	17.0343	0.181905	2.61143	1.26952	0	0	11.8276
Oost_Contig00904	13.9424	1.15056	0.325279	1.32714	0	0	14.0316
Oost_Contig00905	2.33249	0.11335	0.876574	1.41562	0	0	4.55416
Oost_Contig00906	0.883224	0.398026	0.207237	5.83059	4.19408	0.773026	4.44737
Oost_Contig00907	0.362694	0	0	0.466321	0	0.707254	3.01295
Oost_Contig00908	3.23662	0	0	0	0	0	0.780282
Oost_Contig00909	0	1.54214	3.3713	10.4761	0	0	2.81777
Oost_Contig00910	23.2468	6.70631	13.1477	14.3261	0	0	33.0144
Oost_Contig00911	0.820859	0	0.447853	0.504294	0	0	19.9693
Oost_Contig00912	13.6401	5.4375	4.05948	0.361895	0.0967742	0	6.24194
Oost_Contig00913	10.3942	2.2379	2.29738	0.274194	0.0967742	0	5.85081
Oost_Contig00914	15.4476	5.5097	9.83312	9.56274	0	0	13.2962
Oost_Contig00915	18.8765	13.823	20.2469	32.7037	0.981481	0	14.5453
Oost_Contig00916	28.2743	1.81892	0.395946	0.433784	0	0	27.2297
Oost_Contig00917	1.43617	1.03546	1.46454	38.289	6.41844	0	5.41844
Oost_Contig00918	0.903981	1.11944	1.2459	19.6042	2.88759	0	11.3255
Oost_Contig00919	0.425721	0.804878	0.991131	20.235	2.31264	0	5.68958
Oost_Contig00920	1.01579	1.44211	0.597368	9.09211	2.51842	0	3.47895
Oost_Contig00921	7.76812	0.838969	0.764895	5.06441	0	0	9.18035
Oost_Contig00922	0	2.62476	0.613153	0	0	0	6.08511
Oost_Contig00923	0	3.00985	2.65517	0	0	0	4.06897
Oost_Contig00924	0	0	0	0	0	0	16.403
Oost_Contig00925	11.3567	2.17291	2.87936	4.17726	0	0.162456	21.7017
Oost_Contig00926	9.96774	0.525947	0.904628	0.534362	0	0	2.32819
Oost_Contig00927	4.92026	0.501221	0.326282	4.34418	0	0	9.34988
Oost_Contig00928	4.07486	0.599675	0.834825	2.06265	0	0	5.13588
Oost_Contig00929	8.28323	0.894005	2.34405	0.900956	0	0	5.86794
Oost_Contig00930	3.755	0.0460469	1.99826	1.08341	0	0	4.49609
Oost_Contig00931	4.14673	0.674641	0.535885	0.848485	0.182616	0	9.5
Oost_Contig00932	3.30162	0.303411	0.14632	0.836625	0.205566	0	4.22442
Oost_Contig00933	3.90728	2.31107	0.587238	0.707876	0.228315	0	6.07079
Oost_Contig00934	19.0116	2.24517	3.27606	5.42149	0.0978121	0.979408	10.9607
Oost_Contig00935	7.72123	25.4006	83.613	40.3169	8.93828	21.5445	100.796
Oost_Contig00936	1.8548	0.0600437	0.201965	0.668122	0	0	2.91485
Oost_Contig00937	4.38999	0.396973	0.398137	0.665891	0	0	4.96973
Oost_Contig00938	1.30491	0.133178	0.364486	0.714953	0	0	2.94042
Oost_Contig00939	1.67285	0.224646	0.631407	4.76445	0	0	4.35987
Oost_Contig00940	0.36715	1.38486	0	0.297907	0	0	9.58132
Oost_Contig00941	0.451876	0.738989	0.278956	0.339315	0	0	9.16803
Oost_Contig00942	0	0.111406	0	0	0	0	4.31034
Oost_Contig00943	3.15405	0	0	0	0	0	3.28378
Oost_Contig00944	0	0	0.213287	0.41958	0	0	4.38811
Oost_Contig00945	8.96678	1.84311	0.535689	2.34134	0	0	4.38799
Oost_Contig00946	20.3984	0.158501	0	0	0	0	32.6535
Oost_Contig00947	13.9219	3.06444	5.96588	4.94011	0	0	18.8658
Oost_Contig00948	24.0501	3.20042	2.35215	5.82569	0	0	20.0071
Oost_Contig00949	23.5847	2.89616	2.51169	7.9579	0	0	23.188
Oost_Contig00950	21.8316	2.08639	4.66928	7.93019	1.15881	0.149215	20.0175
Oost_Contig00951	9.75841	3.35678	0.239551	3.74108	0	0	7.87054
Oost_Contig00952	1.24004	0.406375	0.161355	3.5	0.0478088	0	7.27789
Oost_Contig00953	4.01939	0	0	0	0	0	5.05816
Oost_Contig00954	0	0	0	0	0	30.2106	14.4119
Oost_Contig00955	0	0	0	0	0	0	7.70674
Oost_Contig00956	0	0	0	0	0	0	6.90387
Oost_Contig00957	0	0	0	0	0	0	8.3554
Oost_Contig00958	0	0	0	0	0	0	9.06168
Oost_Contig00959	18.457	7.75	2.83278	0.902318	0.349338	0	28.1109
Oost_Contig00960	11.9914	6.90517	4.49784	1.17457	0.454741	0	24.5517
Oost_Contig00961	1.77497	0.561424	0	1.66705	0	0	1.71642
Oost_Contig00962	1.3475	0.61125	0	1.185	0	0	2.0575
Oost_Contig00963	0.58794	0	1.73367	10.0084	2.08208	0	5.75879
Oost_Contig00964	0	0.51751	0.774319	7.30156	0	0	4.72957
Oost_Contig00965	0.807018	0	0	3.13333	0	0	3.6807
Oost_Contig00966	5.80163	1.91033	0.5	1.74457	0	0	7.71196
Oost_Contig00967	4.46134	0	0.113402	3.08505	0	0	1.90722
Oost_Contig00968	0.771795	0	0	0.835897	0	0	0.307692
Oost_Contig00969	1.58355	0	0.568123	1.39846	0	0	1.22365
Oost_Contig00970	4.88797	0.711697	2.3542	2.10049	0	0.337727	2.36903
Oost_Contig00971	0	0	0.162162	0	0	0	27.4989
Oost_Contig00972	0.943069	0.542079	0.693069	0.977723	0	0	3.7995
Oost_Contig00973	12.9351	2.8262	5.07523	5.3489	0.075227	0	27.1206
Oost_Contig00974	0.173975	1.71287	3.55587	0	0	0	4.01414
Oost_Contig00975	0.799296	1.76056	0.172535	0	0	0	3.13908
Oost_Contig00976	3.89955	0.763118	1.2039	11.5322	0	0	2.32684
Oost_Contig00977	1.10726	0.485149	0	13.3581	0	0	3.07921
Oost_Contig00978	2.4339	0.415254	0.754237	8.42881	0	0	1.62373
Oost_Contig00979	0	0.15415	0	2.3419	0.903162	0	3.00395
Oost_Contig00980	6.47927	0.354922	1.58031	1.55959	0	0.266839	5.03886
Oost_Contig00981	0.454175	0.857434	0.360489	2.60285	0	0	1.76171
Oost_Contig00982	0.505848	0	0	1.90936	0	0	2.27193
Oost_Contig00983	0.540625	0	0	0.30625	0	0	0.2625
Oost_Contig00984	0	0	0	0	0	0	1.34354
Oost_Contig00985	0	0	0	0	0	0	2.58652
Oost_Contig00986	0	0	0	0	0	0	3.60882
Oost_Contig00987	0	0	0	0	0	0	0.637143
Oost_Contig00988	0	0	0.257862	0	0	0	0.990566
Oost_Contig00989	14.4938	1.32944	2.59444	6.14901	0	0	10.9915
Oost_Contig00990	3.37642	0	1.65079	1.14286	0	0	4.91156
Oost_Contig00991	0.994745	0	0.0315315	0	0	0	5.30631
Oost_Contig00992	1.91963	0	0	0	0	0	5.29513
Oost_Contig00993	0.521327	0	0	0.260664	0	0	3.86256
Oost_Contig00994	5.17536	0.558269	0.176471	1.22863	0	0	6.8202
Oost_Contig00995	0	0	0	0	0	0	9.52327
Oost_Contig00996	2.33306	0.56564	0.880875	0.436791	0	0	3.66288
Oost_Contig00997	1.68043	0.151426	0.924287	0.12586	0	0	2.73156
Oost_Contig00998	22.2735	2.04006	2.68094	2.12569	0	0	19.7555
Oost_Contig00999	249.56	308.088	690.813	2858.6	635.735	78.8611	143.559
Oost_Contig01000	248.551	309.006	637.589	3199.5	944.342	144.268	138.048
Oost_Contig01001	2.73333	2.30667	0.748889	1.91778	0	0	5.29111
Oost_Contig01002	1.94344	1.39075	0.953728	1.52185	0	0	4.03085
Oost_Contig01003	15.8507	2.39484	2.78833	9.75984	0	0	6.18318
Oost_Contig01004	16.2169	1.87482	3.0524	6.24163	0	0	6.95779
Oost_Contig01005	4.62748	1.45421	0.47896	1.81188	0	0	11.1262
Oost_Contig01006	5.67335	3.32235	3.09885	1.34241	0	0	12.5544
Oost_Contig01007	3.13291	1.33386	0.708861	1.24209	0	0	6.39715
Oost_Contig01008	3.15916	0.486486	2.67117	0.223724	0	0	5.96396
Oost_Contig01009	9.68651	0.40873	0.0727513	0.695767	0	0	5.92063
Oost_Contig01010	2.37474	0	0	0	0	0	7.09474
Oost_Contig01011	2.13495	0	0	0	0	0	12.1252
Oost_Contig01012	1.25771	0	0	0	0	0	6.52836
Oost_Contig01013	0	1.60682	33.5534	0.28635	0	0	46.092
Oost_Contig01014	90.121	19.8578	25.4387	186.033	32.3722	19.3207	13.8185
Oost_Contig01015	13.408	2.98176	5.98342	35.3433	0.932007	2.45108	3.61194
Oost_Contig01016	21.7082	0.787066	0.356467	0	0	1.46372	9.23186
Oost_Contig01017	5.23339	0.188006	0	0	0	0	4.85251
Oost_Contig01018	3.09434	0	0	0.87307	0	0	4.56775
Oost_Contig01019	0	0.0797637	0	0.125554	0	0.595273	1.03397
Oost_Contig01020	0	0.090301	0	0	0	0	7.54849
Oost_Contig01021	0	0.101887	0	0	0	0	6.20377
Oost_Contig01022	24.0949	2.63017	2.91727	3.09246	0	0	40.3771
Oost_Contig01023	2.35079	0.387435	0	0	0	0	13.2906
Oost_Contig01024	9.24726	0.641628	1.41158	5.80282	0	0	9.04225
Oost_Contig01025	0.133748	0.320373	0.413686	0.418351	0	0	4.45101
Oost_Contig01026	0.557093	0	0.0726644	0	0	0	2.83045
Oost_Contig01027	0.347826	0	0.0793951	0	0	0	2.4896
Oost_Contig01028	96.8453	27.6781	36.1097	250.577	39.9155	32.5342	20.6619
Oost_Contig01029	68.002	14.1045	6.61933	157.797	38.9349	22.3353	11.5247
Oost_Contig01030	54.2986	19.2679	18.8323	119.358	27.4192	35.3558	19.5399
Oost_Contig01031	0	0.971564	4.92891	0.189573	0	0	5.64929
Oost_Contig01032	0	0	0	0	0	0	2.90439
Oost_Contig01033	0	0	0	0	0	0	24.2755
Oost_Contig01034	0	0	0	0	0	0	13.8782
Oost_Contig01035	10.5894	0.871537	0.161209	0.632242	0	0	11.5516
Oost_Contig01036	0	0	0	0	0	0	8.03175
Oost_Contig01037	0.509009	0	1.35586	0	0	0	2.46396
Oost_Contig01038	0.1621	0	0	0.237443	0	0	1.92922
Oost_Contig01039	0	0	0	0	0	0	1.86851
Oost_Contig01040	0	0	0	0	0	0	4.13439
Oost_Contig01041	1.17101	0	0	2.46087	0	0	4.44928
Oost_Contig01042	0	0	0	0	0	0	0.546713
Oost_Contig01043	0	0	0	0	0	0	3.55517
Oost_Contig01044	1.77174	1.32609	2.40942	7.49638	0	0	0.59058
Oost_Contig01045	0	0	0	2.32308	2.88	3.16615	6.23385
Oost_Contig01046	0	0	0	2.98374	0.569106	0.682927	6.10163
Oost_Contig01047	3.73553	0	0.325349	0.238523	0	0	1.21657
Oost_Contig01048	19.854	4.71681	2.4469	5.59956	0	0	4.60398
Oost_Contig01049	22.5583	5.13499	2.95248	4.88553	0	0	40.2311
Oost_Contig01050	19.5729	1.14944	1.27397	2.1594	0.8132	0	9.20299
Oost_Contig01051	18.9164	1.45879	0.665437	2.55843	0	0	10.5584
Oost_Contig01052	22.4003	0.715061	0.0759837	0.670285	0.0597015	0.0773406	14.7449
Oost_Contig01053	0	0	0.162291	0	0	0	2.97375
Oost_Contig01054	50.1906	1.68128	0	1.00506	0	0	116.442
Oost_Contig01055	0	0	0	0	0	0	8.31788
Oost_Contig01056	0	0	0	0	0	0	10.0802
Oost_Contig01057	0	0	0	0	0	0	34.3496
Oost_Contig01058	0	0	0	0	0	0	9.69163
Oost_Contig01059	13.7477	0	1.05775	0	0.12766	0	3.41033
Oost_Contig01060	0	0	0	0	0	0	2.03378
Oost_Contig01061	0.173145	0	0.240283	1.9576	0	0	0.491166
Oost_Contig01062	2	1.90698	1.04651	0.51938	0	0	0
Oost_Contig01063	83.4427	38.6069	55.1718	52.3931	0.19084	0	16.4427
Oost_Contig01064	20.6256	1.21167	1.39558	7.62088	1.71684	0.733772	10.3396
Oost_Contig01065	16.6858	1.74388	2.12833	4.95154	0	1.37327	9.59105
Oost_Contig01066	2.42975	1.14622	0.554355	1.10108	0	0	9.38334
Oost_Contig01067	59.0303	2.29145	3.50789	7.39408	0	0.292763	19.6592
Oost_Contig01068	14.586	0.94386	3.42807	2.48491	0	0.323509	8.84632
Oost_Contig01069	2.32496	0	0	0.131491	0	0	2.02094
Oost_Contig01070	3.46264	0.185558	0.898405	0.325777	0	0	4.82116
Oost_Contig01071	16.8489	6.22572	5.73112	7.61241	0	0	19.4245
Oost_Contig01072	0.113218	0.0568797	0	0	0	0	18.4133
Oost_Contig01073	6.58068	0.873969	0	0.504122	0	0	7.01296
Oost_Contig01074	4.08803	0.374413	0.699531	0	1.24296	0.440141	2.36972
Oost_Contig01075	4.88353	0.749412	0	0.398824	0	0	6.54941
Oost_Contig01076	20.932	0.722965	1.52977	1.73269	0	0.714459	15.2224
Oost_Contig01077	9.55185	0.203704	1.07531	0.209877	0	0	5.84815
Oost_Contig01078	12.1211	0	0.0680958	0.252207	0	0	14.1614
Oost_Contig01079	6.99867	2.66667	2.16	6.65067	0	0	7.844
Oost_Contig01080	0	0	0	0	0	0	17.2263
Oost_Contig01081	3.41102	0.485876	0	2.55932	0	0	6.07203
Oost_Contig01082	4.4512	0.350778	0.565771	0	0	0	4.27298
Oost_Contig01083	9.50212	1.40736	2.00141	0.799151	0	0	15.3281
Oost_Contig01084	0	0	0	0	0	0	16.5622
Oost_Contig01085	0	0	0	0	0	0	14.5122
Oost_Contig01086	5.49339	3.03671	5.85316	5.40235	0	0	5.20264
Oost_Contig01087	2.90105	0	0	0	0	0	16.069
Oost_Contig01088	4.35303	0	1.05303	4.95152	0.666667	0	3.96818
Oost_Contig01089	0.773846	1.25077	0.786154	1.77692	0	0	6.94154
Oost_Contig01090	15.2438	0.291815	0.478648	0	0	0	11.0427
Oost_Contig01091	10.6471	0.216912	0.371324	0	0	0	8.21324
Oost_Contig01092	0	0	0	0	0	0	11.2246
Oost_Contig01093	0.664557	0	0	0	0	0	3.9135
Oost_Contig01094	5.0943	0	0	0	0	0	2.06579
Oost_Contig01095	9.8355	0	0	0	0	0	1.22511
Oost_Contig01096	0	0	0	0	0	0	5.288
Oost_Contig01097	0	0	0	0	0	0	33.5506
Oost_Contig01098	1.79167	0	0	0.871528	0	0	1.02778
Oost_Contig01099	0	3.054	4.47	0	0	0	3.332
Oost_Contig01100	0.100474	0	0	0.127962	0	0	18.2834
Oost_Contig01101	0	0.0789149	0	0	0	2.06905	4.15783
Oost_Contig01102	35.8771	20.3322	61.0102	24.891	0	0	26.5959
Oost_Contig01103	0.185971	0	0	0.168842	0	0	24.436
Oost_Contig01104	14.2268	1.15171	2.44372	19.9959	0	0.670473	26.4029
Oost_Contig01105	16.581	20.3557	36.9616	36.9606	3.1382	21.0482	32.0676
Oost_Contig01106	17.1744	21.1064	36.9365	37.1865	2.63962	21.6683	32.4929
Oost_Contig01107	8.2518	1.83762	0.718397	3.56115	0.767215	0.159301	6.03237
Oost_Contig01108	0	0.116107	0.0301651	0.178714	0	21.6596	79.4291
Oost_Contig01109	40.8449	5.11557	2.43219	3.19634	0.287736	0	22.816
Oost_Contig01110	5.98795	1.9868	0.85829	1.41652	0.281698	0	4.70683
Oost_Contig01111	70.2839	10.5886	9.24631	182.084	39.053	1.51611	12.1047
Oost_Contig01112	16.6226	1.04348	0.490287	2.06198	0	0	9.19334
Oost_Contig01113	62.7421	49.0505	28.9306	34.0899	7.90615	6.32334	18.4479
Oost_Contig01114	9.94342	3.74165	5.58146	10.5985	0.961827	0.265849	9.61691
Oost_Contig01115	12.3159	1.019	1.22882	1.32542	0	0	7.16706
Oost_Contig01116	0	0	0.171209	0.102027	0	0.596087	17.3403
Oost_Contig01117	0	0	0	0	0	0.3053	8.72085
Oost_Contig01118	2.18746	3.64714	2.70296	12.8132	9.52998	0.706409	4.29704
Oost_Contig01119	8.74685	0.904412	1.12395	3.55987	0	0	14.9223
Oost_Contig01120	6.91837	0.879819	1.24943	2.13152	1.40816	0	9.65533
Oost_Contig01121	0	0	0	1.25056	0	0	2.12975
Oost_Contig01122	1.23407	5.38296	4.72298	31.8382	3.39728	4.86901	3.00859
Oost_Contig01123	5.12908	0.224728	0.0847589	0.0396579	0	0	5.36159
Oost_Contig01124	20.4036	0.273208	0.783784	0.371328	0	0	16.2098
Oost_Contig01125	21.0874	0.54702	0.145695	0.239735	0	0	12.7152
Oost_Contig01126	2.70554	0.130034	0.464765	1.1443	0.456376	0.323826	8.25587
Oost_Contig01127	1	1.09003	0.213826	1.87138	0	0	6.25241
Oost_Contig01128	1.14047	1.89799	0.520067	0.22408	0	0	2.55518
Oost_Contig01129	4.01342	3.04506	1.93672	19.9271	2.20038	4.39501	5.77661
Oost_Contig01130	3.5031	0.859167	0.76085	0.127547	4.86625	0	4.12135
Oost_Contig01131	24.0169	3.22854	6.51391	8.09311	0	0	10.8077
Oost_Contig01132	6.25442	1.1119	0.526502	2.25677	0	0	24.0471
Oost_Contig01133	0.215432	0	0.375095	0	0	0	15.0107
Oost_Contig01134	0.303879	0	0	0	0	0	7.85022
Oost_Contig01135	9.27357	3.67986	2.58906	1.4447	0	0	3.60303
Oost_Contig01136	8.8177	2.43451	2.01593	8.75575	4.03097	2.83274	8.53274
Oost_Contig01137	17.3686	2.44808	3.52385	20.7867	0	0	48.2385
Oost_Contig01138	16.6852	1.67843	1.79512	7.89281	0	0	35.3636
Oost_Contig01139	0.40708	0	0.327434	1.0531	0	0	1.25442
Oost_Contig01140	2.82382	0.163163	1.11612	0.354354	0	0.362362	4.57357
Oost_Contig01141	17.8544	2.66034	3.03376	1.923	0.549578	0	8.32278
Oost_Contig01142	13.6137	2.97381	2.95229	4.05051	0	0	13.4771
Oost_Contig01143	2.3894	0.967742	0.177419	2.61406	0.261521	0	8.35599
Oost_Contig01144	49.4321	1.34639	1.69523	0.678091	0	0	28.3109
Oost_Contig01145	6.59782	0.388932	1.00156	0.0919719	0	0	9.36633
Oost_Contig01146	0.266362	0	0.497717	2.03349	0	0	1.78691
Oost_Contig01147	2.63784	0.500509	0.348932	3.02238	0	0	4.3703
Oost_Contig01148	11.6979	1.09375	0.14375	2.77083	0	0	9.49062
Oost_Contig01149	10.2824	0.700738	1.95785	1.19494	0	0.515279	6.22234
Oost_Contig01150	4.54777	0	0.927813	0	0	0	5.29193
Oost_Contig01151	4.60236	0	0.185423	0	0	0	5.23687
Oost_Contig01152	4.16035	0.855905	1.85374	6.14085	0.24052	0	5.56555
Oost_Contig01153	2.88422	0.554707	0.707379	0	0	0	9.91349
Oost_Contig01154	7.26168	0.548554	0.942179	2.77984	0	0	7.50482
Oost_Contig01155	2.97333	2.12556	1.98111	9.84333	1.62556	0	4.66444
Oost_Contig01156	29.3134	20.9837	12.7711	11.015	2.11989	0	25.1907
Oost_Contig01157	23.6987	33.7527	157.421	58.8823	11.0216	2.29482	22.2775
Oost_Contig01158	12.8731	5.87543	3.08	12.8	0	0.369143	11.1189
Oost_Contig01159	0.939781	0.686131	0	4.67518	0.40146	0	2.87591
Oost_Contig01160	4.22912	0	0.155804	0	0	0	2.9776
Oost_Contig01161	3.82443	0.601781	0.519084	0.407125	0	0	6.58015
Oost_Contig01162	12.3073	0.98603	3.01281	4.27823	0	0	15.6577
Oost_Contig01163	10.332	0.413655	0	0.270415	0	0	10
Oost_Contig01164	0	1.19621	5.38239	11.7224	0	0.118172	2.79264
Oost_Contig01165	2.83306	1.86319	0.442182	0.792345	0	0	4.28583
Oost_Contig01166	0.954071	1.41545	0	0.392484	0	0	3.32777
Oost_Contig01167	0	0	0	0	0	0	12.5062
Oost_Contig01168	0	0	0	0	0	0	6.40039
Oost_Contig01169	36.2329	2.38688	5.88086	13.9197	0.500669	0	9.00803
Oost_Contig01170	6.4457	1.23513	0.449481	3.35316	0	0	15.526
Oost_Contig01171	0.358814	0	0	0.0858034	0	0	2.95788
Oost_Contig01172	3.72238	0	0.267442	1.22965	0	0	4.14244
Oost_Contig01173	2.35309	0	0	0	0	0	2.04124
Oost_Contig01174	6.65185	2.04815	1.72099	3.18519	0	0.246914	9.54815
Oost_Contig01175	4.52317	1.29024	0.164634	1.47439	0	0	4.26707
Oost_Contig01176	7.37227	0	0.265284	2.87118	0	2.30022	12.1037
Oost_Contig01177	2.66789	0.720391	1.25885	3.18071	0	0	8.45788
Oost_Contig01178	4.55556	3.44086	0.820789	4.22461	0.847073	0.228196	5.02509
Oost_Contig01179	4.5878	0	0	2.69512	0.29878	0	12.7732
Oost_Contig01180	1.8601	0	0	0.0867876	0	0	6.36399
Oost_Contig01181	32.2948	1.0821	3.0148	1.62719	0	0	23.2651
Oost_Contig01182	0.284495	0	0	0	0	0	3.63442
Oost_Contig01183	8.31621	0.367589	0.988142	0.264822	0	0	4.13241
Oost_Contig01184	15.4361	2.99036	6.68193	1.53494	0	0	19.8024
Oost_Contig01185	0	0	0	0.155527	0	0	5.46915
Oost_Contig01186	0	0	0	0.155527	0	0	5.36118
Oost_Contig01187	0.290653	0	0	2.29834	1.46735	0	9.51857
Oost_Contig01188	0	0.636481	0	0.148771	0.0530401	1.60673	2.33894
Oost_Contig01189	6.32219	6.64214	4.5563	80.2653	41.8528	12.2074	7.05797
Oost_Contig01190	0	0.244992	0.912173	0.473035	0.157165	0	3.97535
Oost_Contig01191	7.4375	1.71622	5.49662	3.96284	0	0	20.1909
Oost_Contig01192	1.39605	3.38026	8.36579	7.83026	0	0	4.74079
Oost_Contig01193	2.97561	1.78746	0.0615563	24.7933	0	0	13.9303
Oost_Contig01194	1.31833	0.360129	0.085209	11.4309	0	0	7.16881
Oost_Contig01195	5.89599	0.395985	0.687956	0.116788	0	0	6.2646
Oost_Contig01196	4.81126	0.968543	0	0.610927	0	0	7.46192
Oost_Contig01197	60.4885	2.1445	2.06651	0.230505	0	0	26.7248
Oost_Contig01198	10.0251	0.328308	0	0	0	0	7.866
Oost_Contig01199	0	0	0	0	0	0	36.0315
Oost_Contig01200	0.670014	0	0	0	0	0	31.0201
Oost_Contig01201	1.4161	0.504775	2.6412	3.57844	0	0.230559	4.58527
Oost_Contig01202	1.38179	0	0	6.19293	0	0	3.95788
Oost_Contig01203	9.89496	1.15827	0.961151	5.13381	4.97986	0	6.99137
Oost_Contig01204	51.708	0.810226	2.07375	2.63717	0.66175	0.0688299	27.7797
Oost_Contig01205	3.04425	0.428097	0.412611	1.77102	0	0	11.0199
Oost_Contig01206	1.63295	0.176301	0.290462	0	0	0	4.27601
Oost_Contig01207	1.21649	0.412371	0.28866	0.170839	0	0	4.55376
Oost_Contig01208	0	0	0	0	0	0	5.81668
Oost_Contig01209	0	0	0	0	0	0	6.50386
Oost_Contig01210	6.62452	3.21456	3.6341	1.70881	0	0	2.22605
Oost_Contig01211	0	0	0	0	0	0	6.14863
Oost_Contig01212	0	0	0	0	0	0	5.73958
Oost_Contig01213	48.27	29.5155	18.8036	10.7872	7.18003	6.38789	14.8543
Oost_Contig01214	1.26062	0	0.616147	0	0	0	3.21246
Oost_Contig01215	0	0	0	0	0	0	4.97727
Oost_Contig01216	0	0	0	0	0	0	4.88133
Oost_Contig01217	5.23001	0.878229	2.57319	3.01845	0	2.07749	4.37761
Oost_Contig01218	1.52703	0	1.25225	1.60961	0	0	2.0991
Oost_Contig01219	5.93286	1.43429	2.78429	2.59429	0	0	6.16286
Oost_Contig01220	1.2732	1.68729	2.1512	0.214777	0	0	5.0945
Oost_Contig01221	0.540498	2.37383	3.10125	4.74766	0.222741	1.73676	1.56231
Oost_Contig01222	0.952681	2.31546	9.35331	11.6246	1.33281	12.929	2.49527
Oost_Contig01223	2.41818	0	0.105455	0.418182	0	0	4.88182
Oost_Contig01224	5.0078	7.9766	2.48206	0	0	0.191888	8.20281
Oost_Contig01225	13.8191	10.5444	0.800987	0	0	0.202303	9.06579
Oost_Contig01226	0	0	0	0	0	1.55288	42.7131
Oost_Contig01227	0	0	0	0	0	0	38.7099
Oost_Contig01228	4.55452	2.16822	1.66822	0.823988	0	0	3.92523
Oost_Contig01229	1.51064	0.859247	0.489362	0.10802	0	0	3.25041
Oost_Contig01230	0.667125	0	0.303989	0.799175	0	0	4.05089
Oost_Contig01231	0	0	0	0	0	310.143	13.469
Oost_Contig01232	0.90938	0	0	0.219396	0	0	5.07313
Oost_Contig01233	0.933116	0	0	0.225122	0	0	7.97227
Oost_Contig01234	25.6575	4.3012	4.5938	13.6661	2.40964	0.660929	17.6627
Oost_Contig01235	0	0.280543	0	0	0	0	8.54072
Oost_Contig01236	0.908289	0	0	0	0	0	2.40212
Oost_Contig01237	7.23	1.65333	2.12333	1.095	0	0	4.49333
Oost_Contig01238	6.11029	3.83088	0.238971	0.444853	0	0	3.95588
Oost_Contig01239	15.315	20.5072	31.8068	74.4329	0	0	56.37
Oost_Contig01240	2.96374	0.203626	0.492329	1.31381	0	0	3.79219
Oost_Contig01241	0.846667	0.122222	0	0.848889	0	0	0.813333
Oost_Contig01242	0	0.760067	0	0.684564	1.01174	0	6.01678
Oost_Contig01243	0	0.819168	0	0.737794	1.09042	0	2.94937
Oost_Contig01244	4.81677	0.414596	1.75466	4.27484	0	0.203416	4.04193
Oost_Contig01245	12.8527	12.2808	4.62842	2.45034	4.37329	6.72432	7.46575
Oost_Contig01246	12.2563	6.31588	2.70939	7.53971	9.25632	1.95668	5.81408
Oost_Contig01247	9.50615	1.37083	0.177504	0.481547	0	0	13.3076
Oost_Contig01248	10.2166	2.64169	4.07655	4.77199	1.85831	0	7.09446
Oost_Contig01249	0	0.532164	0	0	0	0	0.850877
Oost_Contig01250	0	0	0	0	0	0	2.38056
Oost_Contig01251	0	0	0	0	0	3.12057	3.31028
Oost_Contig01252	4.52403	1.40775	0.702326	0.708527	0	0	6.73488
Oost_Contig01253	1.98725	0	0	0	0	0	8.75046
Oost_Contig01254	0.680581	0	0	0	0	0	3.63884
Oost_Contig01255	0	0	0	4.50303	0	0	4.62424
Oost_Contig01256	21.7824	7.23754	14.5664	64.1894	0	0.303987	4.55814
Oost_Contig01257	55.9339	0.217857	2.225	0.883929	0	0	20.8857
Oost_Contig01258	2.68501	0	0	0	0	0	1.9241
Oost_Contig01259	0.631783	0	0.253876	0	0	0	4.42248
Oost_Contig01260	0.980556	0	0	0.491667	0	0	5.00833
Oost_Contig01261	7.27505	4.93807	7.06922	21.9964	0	0	9.27869
Oost_Contig01262	3.14237	0	0.852542	0	0	0	2.64237
Oost_Contig01263	0.189831	0.530508	0	0	0.0525424	0	2.62203
Oost_Contig01264	0	0	0	0	0	0	4.79025
Oost_Contig01265	0	0.615385	0	1.24725	0	0	1.9652
Oost_Contig01266	0	0.660118	0	0.333988	0	0	3.77014
Oost_Contig01267	7.22739	0	1.90956	0.537468	0	0	9.36434
Oost_Contig01268	1.95922	0	0	0	0	0	7.18058
Oost_Contig01269	0.885892	0.352697	0	5.26141	0.390041	0	0.798755
Oost_Contig01270	0.607407	0	0.596296	0	0	0	6.31111
Oost_Contig01271	22.7898	0.884086	1.9725	1.53635	0	0.91945	5.90373
Oost_Contig01272	8.25145	0.135838	1.93642	0	0	0	27.789
Oost_Contig01273	1.7524	1.25144	0.320537	0.320537	0	0	3.76008
Oost_Contig01274	3.24034	0.272532	0	2.69742	0	0	2.97425
Oost_Contig01275	11.2805	3.4901	2.31518	8.74092	1.79043	0	8.90429
Oost_Contig01276	2.9501	0	0	0	0	0	4.76392
Oost_Contig01277	20.7691	4.16816	9.10762	21.639	0	0	13.6547
Oost_Contig01278	3.12371	0	1.3732	0.404124	0	0	3.80412
Oost_Contig01279	0.281955	0	0	0	0	0	3.21053
Oost_Contig01280	0	0	0	0	0	0	1.40984
Oost_Contig01281	0.589011	0	0.202198	1.05934	0	0	2.66374
Oost_Contig01282	0	0	0	0	0	0	6.31727
Oost_Contig01283	0	0	0	0	0.902834	0	4.23684
Oost_Contig01284	0	0	0	0	0	0	10.284
Oost_Contig01285	0	0	0	0	0	0	4.10373
Oost_Contig01286	0	0	0	0	0	0	19.7739
Oost_Contig01287	0	0	0	0	0	0	4.0551
Oost_Contig01288	1.83235	1.0572	0	0	0	0	1.21893
Oost_Contig01289	0.346983	0	0	0	0	0	3.875
Oost_Contig01290	1.38742	0.728195	0	0.158215	2.97769	0	4.46045
Oost_Contig01291	4.24051	0.763713	0.955696	0.164557	0	0	2.93671
Oost_Contig01292	3.2554	1.8389	2.41454	30.0864	0	0	2.54617
Oost_Contig01293	0.155502	0	0.294258	0.124402	0	0	2.3134
Oost_Contig01294	1.05274	2.18565	0.808017	5.75105	0.398734	0.324895	2.65823
Oost_Contig01295	0.656388	0.823789	1.06167	2.35683	0.4163	0	1.36564
Oost_Contig01296	0.45	0	0	0	0	0	3.00217
Oost_Contig01297	1.80198	0.126733	0	0	0	0	5.80198
Oost_Contig01298	1.60998	0.145125	0.174603	0	0	0	3.58503
Oost_Contig01299	0.266932	0	0	0	0	0	0.98008
Oost_Contig01300	1.23913	0	0.152174	0.618577	0	0	2.23715
Oost_Contig01301	0	0	0.280075	0.366541	0	0	14.8195
Oost_Contig01302	0	0	0	0.18797	0	0	6.56391
Oost_Contig01303	0.701944	0.347732	0	0	0	0	1.69546
Oost_Contig01304	0.137331	0.117988	0	0.106383	0	0	1.85106
Oost_Contig01305	0	0	0	0	0	0	2.65011
Oost_Contig01306	0.883929	0	0	0	0	0	4.19196
Oost_Contig01307	0	0	0	0	0	0	2.44311
Oost_Contig01308	6.78781	1.46727	0.970655	1.44695	1.86005	0	3.88488
Oost_Contig01309	3.59677	1.21198	0.990783	0.571429	0	0	5.45853
Oost_Contig01310	0	0	0.470423	0.208451	0	0	1.70423
Oost_Contig01311	0	0	0	0	0	0	1.06147
Oost_Contig01312	0	0.483871	0	0.330025	0	0	1.45658
Oost_Contig01313	0	0	0	0	0	0	11.8657
Oost_Contig01314	0	0	0	0	0	0	12.7995
Oost_Contig01315	0	0	0.780247	0	0	0	2.74815
Oost_Contig01316	0	0	0	0	0	0	1.78465
Oost_Contig01317	12.9609	0.767726	1.91443	0.689487	0	0	16.7824
Oost_Contig01318	8.62736	0.346698	0.245283	0.252358	0	0	8.73349
Oost_Contig01319	3.15752	1.15752	0.391408	0.914081	0	0	6.1957
Oost_Contig01320	14.0972	1.34271	1.77494	2.51151	0	0	14.3887
Oost_Contig01321	2.96126	0.813559	2.40194	1.81598	0.895884	2.4092	3.66344
Oost_Contig01322	0	0	0.475949	0.167089	0	0	2.74684
Oost_Contig01323	1.46667	0.489744	0	1.38974	0	0	3.28718
Oost_Contig01324	0	0	0	0.224691	0	0	0
Oost_Contig01325	0.428191	0.952128	0.87766	1.18351	0	0	2.43617
Oost_Contig01326	0	0	0	0	0	0	0.574413
Oost_Contig01327	0	0	0	0	0	0	1.33067
Oost_Contig01328	10.6414	2.46897	4.64828	21.2138	0	0	3.3954
Oost_Contig01329	1.4985	1.44144	1.5015	5.88288	0	0	0.870871
Oost_Contig01330	0	0	0	0	0	0.94359	7.68974
Oost_Contig01331	0	0	0	0	0	15.5497	12.7696
Oost_Contig01332	1.39836	0	0.659138	0.13347	0	0	1.26694
Oost_Contig01333	4.10855	3.6351	0.535797	0.919169	0	0	4.96767
Oost_Contig01334	0	0	0	1.52911	0	0	25.0203
Oost_Contig01335	0	0	0	0	0	0	9.47283
Oost_Contig01336	2.08232	0.707022	0	0	0	0	2.94673
Oost_Contig01337	0.622419	0	0	0	0	0	2.06785
Oost_Contig01338	21.4251	11.327	5.18256	9.43052	0	0	4.18529
Oost_Contig01339	0.541451	0	0.373057	0.683938	0	0.19171	1.04404
Oost_Contig01340	1.13388	0	0.393443	2.25956	0	0.202186	1.04098
Oost_Contig01341	0.39779	0	1.99724	0	0	0	2.06354
Oost_Contig01342	0.225722	0	0	0	0	0	1.11811
Oost_Contig01343	0.244318	0	0.747159	0	0	0	1.06818
Oost_Contig01344	0	0	0	0	0	0	0.306701
Oost_Contig01345	0	0	0	0	0	0	1.28857
Oost_Contig01346	0.757679	0.177474	0.996587	1.19795	0	0	0.665529
Oost_Contig01347	2.44054	0.702703	0	0	0	0	4.90541
Oost_Contig01348	0	0	0	0	0	0	10.1949
Oost_Contig01349	3.19942	0	0	0	0	0	16.5549
Oost_Contig01350	0	0.199301	0.552448	0	0	0	1.98951
Oost_Contig01351	0	0.44382	0.27809	1.20506	0	0	0.794944
Oost_Contig01352	0	0	0	0.402204	0	0	22.5537
Oost_Contig01353	0	0	0	0.404432	0	0	10.2355
Oost_Contig01354	0.435484	0	0	0	0	0	0.948925
Oost_Contig01355	5.20718	4.04972	6.12155	16.895	0.635359	4.72652	11.3343
Oost_Contig01356	2.03725	0.17765	0.143266	0.186246	0	0.885387	1.99427
Oost_Contig01357	0.263923	0	0.157385	0.64891	0	0	1.8184
Oost_Contig01358	4.11724	3.55862	0.696552	0.886207	0	0	4.52069
Oost_Contig01359	0.318352	0	0.363296	0	0	0	0.985019
Oost_Contig01360	0	0	1.10335	0.145251	0	0	3.43575
Oost_Contig01361	0	0	0.329412	0.152941	0	0	2.74706
Oost_Contig01362	0	0	0	0	0	0	3.33333
Oost_Contig01363	1.43605	0.209302	0	0	0	0	0.956395
Oost_Contig01364	1.44477	0.688953	0.133721	0.415698	0	0	0.218023
Oost_Contig01365	1.59119	0.833333	0	0	0	0	1.57862
Oost_Contig01366	3.30155	0	0.198454	0	0	0	4.20103
Oost_Contig01367	0	0	0	0	0	0	2.90592
Oost_Contig01368	0	0	0	0	0	0	0.890863
Oost_Contig01369	0	0	0	0	0	2.06593	2.27473
Oost_Contig01370	0	0	0	0	0	0	15.2152
Oost_Contig01371	0	0.742515	0.317365	0.754491	0	0	0.91018
Oost_Contig01372	0	0	0.323171	0	0	0	1.91159
Oost_Contig01373	1.20981	0	0	0	0	0	1.74932
Oost_Contig01374	1.38869	0	0	0.756184	0	0	0.487633
Oost_Contig01375	11.2673	3.68239	4.74528	1.90252	0	0.264151	1.35535
Oost_Contig01376	2.66864	0.33432	1.80178	1.66864	0	0	2.59763
Oost_Contig01377	4.38768	0.40942	2.56522	3.30797	0	0	1.34058
Oost_Contig01378	0	0	0	0	0	0	1.76471
Oost_Contig01379	25.0971	28.1812	31.4984	30.0324	4.12621	2.4466	13.9676
Oost_Contig01380	0	0	0	0	0	0	1.45238
Oost_Contig01381	0	0	0	0	0	0	4.53208
Oost_Contig01382	0	0	0	0	0	0	2.65698
Oost_Contig01383	1.03136	0.860627	0.38676	0.721254	0	0	0.341463
Oost_Contig01384	1.36555	0	0.235294	1.72269	0	0	0
Oost_Contig01385	4.26207	4.51034	1.95517	7.27586	1.07586	0.817241	7.36552
Oost_Contig01386	6.13287	3.60839	4.17832	3.89161	0.874126	0.828671	4.71329
Oost_Contig01387	0	0	0	0	0	0	0.826625
Oost_Contig01388	0	0	0	0	0	0	6.37742
Oost_Contig01389	0	0	0	0	0	0	2.06513
Oost_Contig01390	0	0	0	0.662879	0	0	1.40909
Oost_Contig01391	1.85862	0	0	0.455172	0	0	7.98276
Oost_Contig01392	2.6982	0	0.522523	1.81532	0.301802	0	1.71622
Oost_Contig01393	0	0	2.69453	1.86817	0	0	7.6881
Oost_Contig01394	0	0	0	1.55909	0	0	3.19091
Oost_Contig01395	0.941606	0	0	0	0	0	0
Oost_Contig01396	14.4962	3.07252	1.52672	49.7443	0	0	1.62214
Oost_Contig01397	37.5397	16.1706	6.32143	216.405	0	0	9.48016
Oost_Contig01398	0	0	0	0	0	0	11.784
Oost_Contig01399	0	0	0	0	0	0	13.696
Oost_Contig01400	0.218487	0	0.44958	0	0	0	3.0084
Oost_Contig01401	0.210759	0.361392	0.40443	1.17089	0	3.94494	116.795
Oost_Contig01402	51.224	7.06632	7.14959	23.6072	0.538688	0.841562	17.1231
Oost_Contig01403	0	0	0.254829	0	0	0	29.8232
Oost_Contig01404	23.7102	5.12689	3.66288	6.16477	0	0	17.7689
Oost_Contig01405	1.73832	0	1.83178	3.5109	0	0	2.47975
Oost_Contig01406	9.14468	5.77447	10.066	1.78511	0	0	14.0872
Oost_Contig01407	36.9223	56.458	42.8466	23.4538	0.384454	0.241597	31.6996
Oost_Contig01408	2.61765	0	0	0	0	0	41.4796
Oost_Contig01409	0	0	0.853081	0.703791	0	0	28.6043
Oost_Contig01410	0	0	0	0	0	0	2.26114
Oost_Contig01411	0.159223	0	0	0	0	0	46.2951
Oost_Contig01412	111.535	38.3838	63.9495	85.6566	0	0	15.7348
Oost_Contig01413	1.53976	0.0967489	0	0	0	0	14.8418
Oost_Contig01414	0.577493	0	0	0	0	0	28.2325
Oost_Contig01415	0	0	0.280175	0	0	0	46.1069
Oost_Contig01416	9.14501	0.615595	0	2.09166	0.354993	0.934337	9.23324
Oost_Contig01417	0.107496	0	0	0.403819	0	0	10.8345
Oost_Contig01418	0.0603882	0	0	0.33573	0	0	18.8037
Oost_Contig01419	0	0	0	0.0805515	0	0	31.6139
Oost_Contig01420	9.57036	6.37528	6.69025	38.5242	18.3842	3.82651	13.72
Oost_Contig01421	6.80796	1.76741	1.13849	0.758225	0	0	4.88753
Oost_Contig01422	6.18697	1.41609	2.36398	3.92031	0	0	7.49808
Oost_Contig01423	0	0	0	0.214724	0	0	7.68865
Oost_Contig01424	15.641	4.90652	3.84211	5.37392	2.6465	3.7227	14.3142
Oost_Contig01425	0	0	0.982812	0	0	0	7.67422
Oost_Contig01426	7.41627	4.10447	6.91627	22.0702	0	0	9.33573
Oost_Contig01427	8.77868	1.52262	0.991115	1.20921	0	0	7.22617
Oost_Contig01428	6.75971	1.30016	1.50243	1.15777	0	0	8.69498
Oost_Contig01429	0	0	0.0658979	0.103789	0	0	23.4934
Oost_Contig01430	4.38468	1.66809	6.28511	12.6264	0.922553	0	5.94809
Oost_Contig01431	2.55167	1.7088	2.41588	28.9923	0	0	6.97523
Oost_Contig01432	1.84372	0	0.0649018	0	0	0	17.1085
Oost_Contig01433	27.365	4.29163	4.89819	5.43658	0.67472	0	11.4961
Oost_Contig01434	8.96144	0.724079	0.948586	0.862039	0	0	8.48158
Oost_Contig01435	2.19913	72.655	118.705	0.200873	0	17.676	13.9694
Oost_Contig01436	1.13428	0.620141	0.547703	5.15194	0	0	3.33569
Oost_Contig01437	0	0.29806	0	0	0	0	8.60053
Oost_Contig01438	11.8018	0.511894	0.440529	1.29163	0	0	8.46608
Oost_Contig01439	1.20036	2.82636	2.72663	4.99644	0	0	6.23776
Oost_Contig01440	2.39712	0.773585	1.15364	1.25966	0	0	2.35939
Oost_Contig01441	4.45381	0.310314	0.912108	2.16143	0	0	7.1713
Oost_Contig01442	41.7142	6.40771	3.8629	15.2419	0.744624	0.96595	12.9713
Oost_Contig01443	5.7917	0.339946	0.201984	0.241659	0	0	6.95131
Oost_Contig01444	0.742961	0.0744777	0	0.0590372	0	0	14.8992
Oost_Contig01445	3.38476	0.115702	0.38843	71.123	9.46189	3.28099	4.37649
Oost_Contig01446	1.29482	0.807763	0	0	0	0	16.4298
Oost_Contig01447	0	0	0	0	0	0	20.0883
Oost_Contig01448	17.7476	60.3136	138.509	18.5669	10.7428	0	46.5574
Oost_Contig01449	5.294	0	1.04739	5.9207	0	0	10.8143
Oost_Contig01450	2.71484	0.512524	0.131021	0.395954	0	0	3.80443
Oost_Contig01451	2.06358	0.61657	1.39499	3.91618	0	0.414258	4.57225
Oost_Contig01452	12.3462	4.12282	0.621857	0.747582	0	0.17118	4.81625
Oost_Contig01453	7.6432	2.30665	0.357763	5.48987	1.20829	0.300868	12.1958
Oost_Contig01454	0.872464	0.377778	0.103382	0.881159	0	0	5.41836
Oost_Contig01455	6.6798	0.658128	0.612808	1.45123	0	0	6.89261
Oost_Contig01456	1.62032	0	0	0	0	0	24.4349
Oost_Contig01457	0.484032	0.481038	0.672655	2.4012	0	0	5.91717
Oost_Contig01458	6.72024	0.998016	0	0.179563	0.489087	0	5.06845
Oost_Contig01459	2.66667	0.121853	0.114804	0	0	0	5.31521
Oost_Contig01460	0	0	0	0	0	0	4.14759
Oost_Contig01461	51.2581	2.54738	1.5131	3.11089	1.03528	1.39012	22.6915
Oost_Contig01462	14.8054	1.18012	0.691511	1.46377	0	0.469979	19.2226
Oost_Contig01463	1.50726	0.393154	0.925311	0	0	0	3.89523
Oost_Contig01464	8.79106	0.837838	0.735967	4.06653	0.279626	0	10.8555
Oost_Contig01465	18.8912	1.38494	2.80439	7.6454	0	0	20.9749
Oost_Contig01466	0.347644	0.91623	1.04084	7.36545	1	0.534031	4.64607
Oost_Contig01467	2.90785	1.03351	0.451309	2.51204	0.35288	0.52356	2.37382
Oost_Contig01468	0.551579	0.255789	0.410526	0.288421	0	0.0547368	4.47684
Oost_Contig01469	1.4878	0.591729	4.50795	22.3012	0.336161	0.585366	5.16967
Oost_Contig01470	6.54879	2.11857	0.807975	7.3148	0.359916	0	6.851
Oost_Contig01471	1.7698	38.6959	39.0106	118.75	65.1246	25.32	6.76452
Oost_Contig01472	4.61311	20.5814	37.0285	25.0539	12.4207	1.68182	4
Oost_Contig01473	10.3039	0	0.0595112	0.411265	0	0	5.57492
Oost_Contig01474	0.184632	0.410886	0	0	0	0	12.4568
Oost_Contig01475	0.19181	0	0	0	0	0	3.39009
Oost_Contig01476	36.7863	13.5288	8.54701	4.36004	0.524573	0	27.5577
Oost_Contig01477	1.07304	0.464017	1.68206	3.22234	0.818475	0	4.52309
Oost_Contig01478	1.55328	0.184069	0.752422	2.85145	0	0	2.82562
Oost_Contig01479	0.0800866	0	0	0	0	0	8.32684
Oost_Contig01480	0.975983	0.865721	1.59825	11.1255	0	0	8.05786
Oost_Contig01481	47.0738	8.03579	2.43167	18.3612	5.55423	2.24403	10.8004
Oost_Contig01482	0	0	0	0	0	0	2.34649
Oost_Contig01483	0	0	0	0.17377	0	1.44262	11.2393
Oost_Contig01484	3.40859	0.0605727	0.451542	0.596916	0	0	3.58811
Oost_Contig01485	9.43377	1.78146	0.721854	3.99338	0	0.881898	4.61258
Oost_Contig01486	0.109131	0	0	0	0	0	15.1036
Oost_Contig01487	2.05752	0.800885	2.47677	6.58739	0.105088	0	9.69137
Oost_Contig01488	4.0903	3.35563	0.959866	1.68562	0	0	4.62876
Oost_Contig01489	0.496089	0	0	0	0	0	2.62905
Oost_Contig01490	0	0	0	0	0	0	5.97763
Oost_Contig01491	3.34315	22.2276	15.4768	9.79955	0	0.441676	13.0917
Oost_Contig01492	1.95598	2.99887	1.21558	8.82619	0	0	4.88713
Oost_Contig01493	9.39593	0.486425	1.44005	15.5758	0	0.237557	6.89367
Oost_Contig01494	0.367463	0	0	0	0	0	4.59727
Oost_Contig01495	1.38165	0.345413	0	0	0	0	5.1359
Oost_Contig01496	0	0	0.599315	0.199772	0	15.0251	20.3756
Oost_Contig01497	0	0	0	0	0	0	31.9805
Oost_Contig01498	3.13517	1.51661	2.18786	2.53723	0.483391	0	5.91867
Oost_Contig01499	20.7646	5.04079	1.54779	2.4965	3.05594	0.995338	14
Oost_Contig01500	7.14876	17.3955	20.8973	8.73436	0	0	2.13105
Oost_Contig01501	3.09727	0.82325	1.04864	1.84223	0	0	4.50415
Oost_Contig01502	0	0	0	5.26118	1.06235	0	6.08118
Oost_Contig01503	0.412048	0.550602	0	1.42169	0	0	4.21205
Oost_Contig01504	2.40754	0.663017	0	0	0	0	1.65207
Oost_Contig01505	3.1685	0.512821	0.973138	0.753358	0	0	8.88767
Oost_Contig01506	0.646626	0	0	0	0	0	8.92883
Oost_Contig01507	0	0	0	0	0	0	5.40098
Oost_Contig01508	3.09091	2.10565	0.528256	6.03194	0	0	3.70762
Oost_Contig01509	7.13151	1.27295	0.358561	0.867246	0	0	4.9603
Oost_Contig01510	2.6349	0.259901	0.691832	1.69307	0	0	4.92822
Oost_Contig01511	10.3465	29.8342	54.88	21.802	2.44059	1.81683	10.7141
Oost_Contig01512	0	0	0	0	0	1.4575	12.0962
Oost_Contig01513	1.04631	0.48811	0	1.0363	0	0	2.41552
Oost_Contig01514	0	0.36	0	0	0	1.10125	5.1925
Oost_Contig01515	4.15783	0.921717	0.188131	1.43813	0.256313	0	4.47475
Oost_Contig01516	2.04046	0.446271	0.586599	6.87105	1.32238	0.579014	4.59671
Oost_Contig01517	0	0	0	0	0	0	9.78571
Oost_Contig01518	0	0	0	0	0	0	25.6471
Oost_Contig01519	9.98467	2.13793	0.943806	0.204342	0	0	5.86462
Oost_Contig01520	4.30412	1.21392	0.315722	0.18299	0	0	4.84407
Oost_Contig01521	9.49292	1.43887	0.933076	0.634492	0	0	2.08366
Oost_Contig01522	0.160105	0	0	0	0	0	1.60367
Oost_Contig01523	0.844961	0	0.567183	0	0	0	3.2093
Oost_Contig01524	0	0	0	0	0	0	7.67181
Oost_Contig01525	0.829172	0.141919	0.963206	6.39685	0.332457	0.886991	1.61761
Oost_Contig01526	6.67532	0.793506	3.85584	2.41948	0	0.551948	12.2364
Oost_Contig01527	2.94531	5.65625	3.40885	5.6276	4.6276	4.05859	5.27604
Oost_Contig01528	1.42408	0	0	0	0	0	2.68979
Oost_Contig01529	3.73664	0	0	0	0	0	6.77053
Oost_Contig01530	1.56168	3.56693	8.0748	23.7598	0	0	4.61286
Oost_Contig01531	6.87747	0.996047	0.378129	13.6877	0.6917	0.528327	3.75362
Oost_Contig01532	0.27381	0	0	0.878307	0	1.03042	8.84788
Oost_Contig01533	1.85239	2.0984	0	0.363032	0	0	2.86835
Oost_Contig01534	0	0	0	0	0	0	4.35193
Oost_Contig01535	7.62101	1.28457	2.48936	15.5359	0.601064	0	13.9867
Oost_Contig01536	33.8021	19.0146	32.66	10.162	2.79416	0.75166	11.3293
Oost_Contig01537	1.48374	0.957995	1.29404	0.140921	0	0	2.84824
Oost_Contig01538	2.18367	0.22585	0.529252	1.12653	0.666667	0	4.2449
Oost_Contig01539	5.22131	1.96585	1.68852	3.12295	0.54235	0	6.71175
Oost_Contig01540	8.94444	3.33604	2.02439	1.92141	0	0	10.29
Oost_Contig01541	49.6297	44.0676	27.4311	1364.78	340.204	100.584	22.5676
Oost_Contig01542	0.467302	0	0	0	0	0	10.0518
Oost_Contig01543	1.26612	0	0	0	0	0	2.61454
Oost_Contig01544	13.1556	0.876033	5.38981	2.22727	0	0	9.38843
Oost_Contig01545	2.62551	2.52401	0.978052	2.77503	0.831276	2.21536	2.79287
Oost_Contig01546	2.07854	0.2777	1.17812	0	0	0	1.45722
Oost_Contig01547	7.66482	2.97645	1.39612	8.51385	2.61357	0	6.76731
Oost_Contig01548	1.70531	0	0.453911	1.08101	0	0.601955	3.71089
Oost_Contig01549	0.728033	0	0.641562	0	0	0	2.82985
Oost_Contig01550	8.49309	3.08702	0.298343	13.8591	8.49448	0.116022	5.21271
Oost_Contig01551	13.6059	8.37307	13.4376	7.78401	4.45582	0	14.4039
Oost_Contig01552	0	0	0	0	0	1.89616	73.761
Oost_Contig01553	0	0	0	0	0	0	8.82778
Oost_Contig01554	0.930299	0.0796586	0	0.934566	0	0	2.51209
Oost_Contig01555	4.76999	0.478261	1.04067	0.945302	0	0	7.45863
Oost_Contig01556	0	0	0	0	0	0	3.37252
Oost_Contig01557	1.61181	2.14909	0.620253	0.50211	0.260197	0	6.04219
Oost_Contig01558	0	0	0	0.130802	0	0	4.18847
Oost_Contig01559	0	0	0	0	0	0	82.0969
Oost_Contig01560	0.363766	0	0	0	0	0	6.29101
Oost_Contig01561	2.04137	1.26391	2.04422	11.0528	0.085592	0	5.27532
Oost_Contig01562	2.63467	0	0.297994	0.204871	0	0	9.85673
Oost_Contig01563	0	0.442857	0	0.168571	0	0	12.4157
Oost_Contig01564	1.7069	0.204023	0.222701	1.0546	0	0	2.30891
Oost_Contig01565	0.364162	0.245665	0.160405	0	0	0	3.83237
Oost_Contig01566	1.25145	2.20203	1.11919	7.93605	0	0	3.4375
Oost_Contig01567	2.72622	0.48415	0.195965	1.36167	2.93228	1.90922	2.11816
Oost_Contig01568	0.924309	0.358079	0.28821	0	1.26638	1.14265	1.49491
Oost_Contig01569	0.065312	0	0	3.28447	0	0	7.14514
Oost_Contig01570	2.69096	1.18076	1.62536	4.09184	0	0	5.90233
Oost_Contig01571	10.7254	0	1.84288	1.44053	0	0	21.3524
Oost_Contig01572	2.68759	0.668613	2.02044	1.82482	0	0	2.77956
Oost_Contig01573	3.05959	0	0	0	0	0	2.13081
Oost_Contig01574	1.72981	0.834068	0	0.165932	0	0	4.44934
Oost_Contig01575	0	0	0	0	0	0	9.55036
Oost_Contig01576	2.9133	1.00897	0.445441	0	0	0	3.05381
Oost_Contig01577	13.0587	1.03524	1.60646	5.00881	0	0	5.59031
Oost_Contig01578	2.81765	0	0.867647	1.73529	0	0	3.37941
Oost_Contig01579	4	0.734993	0.956076	0.812592	0.122987	0	7.41581
Oost_Contig01580	0	0	0	0	0	0.638767	15.0411
Oost_Contig01581	1.29542	0.246677	0	2.20532	0	0	4.05908
Oost_Contig01582	0	0	0	0	0	0	8.33038
Oost_Contig01583	0	0	0	0	0	0	5.76583
Oost_Contig01584	0	0	0	0	0	0	6.15946
Oost_Contig01585	3.22057	0.435171	1.20566	1.84948	0	0	1.4307
Oost_Contig01586	1.13213	0.223724	0	2.99099	0.255255	0.16967	2.22823
Oost_Contig01587	0	0	0	0	0	0	51.6259
Oost_Contig01588	0	0.230885	0	0	0	0	7.53073
Oost_Contig01589	0.890555	1.10645	2.4048	1.28636	0	0.0854573	5.31034
Oost_Contig01590	10.797	1.0797	0.302256	3.81504	0	0	3.88421
Oost_Contig01591	3.00453	0.989426	0.119335	3.45921	0	0	1.6284
Oost_Contig01592	0	0	0	0.298033	0	0	27.8321
Oost_Contig01593	2.86086	0	0	1.09174	0.602446	0.288991	7.79664
Oost_Contig01594	6.15596	0.634557	0.761468	1.03517	2.25841	0.558104	2.42661
Oost_Contig01595	2.10413	0	0.751914	0	0	0	3.20521
Oost_Contig01596	0	0	0	0	0	0	3.68006
Oost_Contig01597	2.3	1.52308	0.450769	1.38308	0.275385	0	4.06615
Oost_Contig01598	0	0	0	0	0	0	37.7397
Oost_Contig01599	1.17103	1.8567	3.62404	24.3159	2.6379	0	2.54083
Oost_Contig01600	1.13975	0	0.131988	0.430124	0	0	4.6677
Oost_Contig01601	0	0	0	0	0	0	5.17028
Oost_Contig01602	1.13885	2.05148	2.54914	2.0936	0	0	1.55382
Oost_Contig01603	1.67028	0.301858	0.150155	0.5387	0	0	6.63622
Oost_Contig01604	3.40895	0	0	0	0	0	5.61883
Oost_Contig01605	3.49298	1.16069	0	1.4649	0	0	8.81591
Oost_Contig01606	9.71763	0.521061	0.48986	1.69267	0.0483619	0	2.91732
Oost_Contig01607	0.826772	0.220472	0	0	0	0	2.0126
Oost_Contig01608	1.74566	0	0	0	0	0	8.71564
Oost_Contig01609	1.81546	0	0	0.320189	0	0	4.5836
Oost_Contig01610	1.2896	0.4976	0	0.5648	0	0	6.608
Oost_Contig01611	0.646032	0.855556	0.398413	6.21111	0	0.428571	9.23651
Oost_Contig01612	7.42215	2.57143	2.56501	6.86517	0	0	6.28571
Oost_Contig01613	3.64377	2.53355	3.45527	1.54792	0	0	5.95048
Oost_Contig01614	0	0	0	0	0	0	5.35771
Oost_Contig01615	2.20415	0.821372	0.102073	1.48963	0	0	6.77193
Oost_Contig01616	0	0	0	0	0	0	13.1238
Oost_Contig01617	6.86581	4.72045	0.664537	2.53355	0.100639	1.92812	4.58466
Oost_Contig01618	1.33552	0.654664	0.238953	0.764321	0	0	1.33715
Oost_Contig01619	9.14239	1.48867	1.44013	0.912621	0	0	5.23948
Oost_Contig01620	2.41186	0.536859	2.10256	1.66346	0	0	5.30449
Oost_Contig01621	0	0	0	0	0	0	9.35057
Oost_Contig01622	2.83955	0	0.539708	0.554295	0	0	14.0049
Oost_Contig01623	1.48208	0	0.359935	0.285016	0	0	5.35831
Oost_Contig01624	0.657938	0	0	1.43863	0	0	1.982
Oost_Contig01625	0	0	0	0	0	0	7.49919
Oost_Contig01626	0.771382	0.118421	0.358553	2.16776	0.662829	0	4.75658
Oost_Contig01627	2.32446	0.69218	0.960067	2.16972	0	0	3.02496
Oost_Contig01628	7.68152	0.471947	1.18647	0.838284	0	0.943894	4.92244
Oost_Contig01629	2.51248	0.589018	0.950083	0.289517	0	0	2.69717
Oost_Contig01630	12.4023	1.28808	5.06954	3.87086	0	0	33.3808
Oost_Contig01631	0.438742	0	0	0	0	0	4.45861
Oost_Contig01632	0	0	0	0.279933	0	0	4.01855
Oost_Contig01633	0	0.249164	6.64716	3.67893	0	0	1.61706
Oost_Contig01634	0.616027	0.113523	0	0	0	0	2.15192
Oost_Contig01635	3.01167	5.91667	3.625	17.3933	1.92667	0	4.53
Oost_Contig01636	0.248333	0.115	0	0.193333	0	0	0.46
Oost_Contig01637	16.139	3.49916	1.95142	0.0820771	9.81407	0	7.1273
Oost_Contig01638	0.398998	0	0	0.482471	0	0	1.07012
Oost_Contig01639	0.450253	0	0.251265	3.47386	0	0	2.43845
Oost_Contig01640	9.13605	1.08333	1.52211	4.08163	0	0	9.88946
Oost_Contig01641	0	0	0.297479	1.01681	0	0	112.939
Oost_Contig01642	1.04746	0.111864	0.708475	2.98644	0	0.781356	2.19492
Oost_Contig01643	7.50169	0.243243	0.418919	0.805743	0	0	7.76351
Oost_Contig01644	1.24872	0	0.606474	0.623509	0	0	3.16525
Oost_Contig01645	2.28767	0	0	0.253425	0	0	3.15411
Oost_Contig01646	0.378657	0	0	1.17384	0	0	1.98451
Oost_Contig01647	2.33049	0.194208	2.48041	13.3714	0	0	3.32198
Oost_Contig01648	4.11925	9.35434	9.43612	23.5843	0	0	12.7206
Oost_Contig01649	0	0	0	0	0	0	10.2432
Oost_Contig01650	0.0921502	0	0	0	0	2.83447	5.56143
Oost_Contig01651	0	0	0	0	0	3.88441	1.29247
Oost_Contig01652	15.2933	2.64494	1.08748	2.07547	0.332762	0	8.43739
Oost_Contig01653	1.16897	1.41552	4.92931	3.92931	0	0	7.02586
Oost_Contig01654	76.9913	0.585789	0.771231	0.627383	0	0	18.0624
Oost_Contig01655	14.5903	0.579861	0	0	0.262153	0	3.48438
Oost_Contig01656	0.836489	1.46472	3.06885	0.827883	0	0.118761	5.10499
Oost_Contig01657	0	0	0	0	0	0	25.0034
Oost_Contig01658	2.61646	11.6602	13.4448	1.90368	0	0	1.54641
Oost_Contig01659	0.834483	0	0.136207	2.52759	0	0	1.51897
Oost_Contig01660	1.69965	0	0	2.75694	0	0	4.16319
Oost_Contig01661	0	0.372174	0	0	0	0	8.78957
Oost_Contig01662	0	0	0.13884	0	0	0	2.35501
Oost_Contig01663	1.56	0.10087	0	1.11304	0	0	3.2087
Oost_Contig01664	6.53739	1.34435	0.481739	5.45217	0.133913	0	3.43826
Oost_Contig01665	1.62172	0	0	0.341506	0	0	2.15236
Oost_Contig01666	1.94056	0	0.56993	1.42657	0	0	4.54545
Oost_Contig01667	1.30864	0.238095	1.44974	1.55732	0	0.647266	4.92416
Oost_Contig01668	0	0	0.361404	0	0	0	8.74211
Oost_Contig01669	0	0	0.199295	0.201058	0	0	5.53439
Oost_Contig01670	0.333333	0.585106	0.824468	0.888298	0	0	6.95567
Oost_Contig01671	3.35336	2.43816	0.0724382	1.17491	0	0	2.9947
Oost_Contig01672	1.00887	19.7979	27.6702	97.2571	0	0	8.06383
Oost_Contig01673	0.559503	0	0.111901	3.01243	0	0	4.60924
Oost_Contig01674	0.125	0.3	0.117857	2.11607	0	0	2.81786
Oost_Contig01675	31.9732	6.19464	0.9625	2.10714	0.155357	0	14.5804
Oost_Contig01676	0	0	0	0	0	0	3.44544
Oost_Contig01677	15.5789	0.55914	1.98208	9.14695	0	0.851254	10.5018
Oost_Contig01678	0	0	0	0.184448	0	0	5.33273
Oost_Contig01679	1.69245	0.253597	0.170863	0	0.165468	0	1.56115
Oost_Contig01680	0	0.3213	0.184116	0.140794	0	0	1.83755
Oost_Contig01681	3.98917	0	0.637184	0.554152	0	0	3.69495
Oost_Contig01682	3.4018	0.526126	0	0	0.237838	0	6.43604
Oost_Contig01683	7.14363	4.34829	2.69838	0.994614	3.08797	0	7.31418
Oost_Contig01684	0.246824	0.123412	0.185118	6.14338	0	0	1.1343
Oost_Contig01685	0.90942	0.106884	0	0	0	0	2.57065
Oost_Contig01686	1.13382	0.233273	0	0.748644	0	0	1.3472
Oost_Contig01687	0	0	0	0	0	0	0.927007
Oost_Contig01688	0.806859	0.691336	0.759928	4.37906	1.31227	0	3.40975
Oost_Contig01689	0	0	0	0	0	0	3.06318
Oost_Contig01690	1.12339	0.302026	0.714549	2.35727	0	0	2.01105
Oost_Contig01691	0	2.08743	0.0746812	0	0	0	1.53734
Oost_Contig01692	0	0	0.092081	0.167587	0	0	2.01105
Oost_Contig01693	1.36514	0	0	0	0	0	1.37064
Oost_Contig01694	0	1.55473	1.3321	0	0	0	1.52319
Oost_Contig01695	2.03303	1.85872	3.64037	16.4422	0.414679	0.0972477	4.80367
Oost_Contig01696	1.9578	1.44037	0.666055	0.730275	0.792661	0	1.42018
Oost_Contig01697	0.438532	1.07706	2.17431	3.43853	0	0	4.93211
Oost_Contig01698	0	0.722628	0.20073	0.894161	0	0	4.60766
Oost_Contig01699	1.45338	0.396709	0.771481	0.400366	0	0	4.8245
Oost_Contig01700	4.68199	7.52574	6.56618	8.7261	0.944853	0.917279	6.125
Oost_Contig01701	1.19853	0	0.238971	0	0	0	4.48713
Oost_Contig01702	0.674074	0.946296	0.0796296	0.337037	0	0.737037	4.13704
Oost_Contig01703	0	0	0.310662	0	0	0	17.3713
Oost_Contig01704	0.801852	0	0	0.505556	0	0	4.37222
Oost_Contig01705	2.16147	0.0917431	0	0	0	0	7.86422
Oost_Contig01706	3.0709	1.03358	0	13.7015	0	0	5.39925
Oost_Contig01707	1.39552	0.203358	0	0.391791	0	0	2.05224
Oost_Contig01708	0	0	0	0	0	0	2.20974
Oost_Contig01709	0	0	0	0	0	0	3.4368
Oost_Contig01710	1.75	1.01481	0.0925926	3.9963	0	0	15.7463
Oost_Contig01711	0	0	0	2.60561	0	1.44299	8.75514
Oost_Contig01712	6.48881	0.91791	0.317164	0.970149	0	0	3.35821
Oost_Contig01713	9.02048	0.957169	0.284916	0	0	0	3.70764
Oost_Contig01714	0	0.703358	0	0	0	0	4.84515
Oost_Contig01715	0	0	0	0	0	0	4.13806
Oost_Contig01716	3.06308	0	2.07236	2.33395	0	0	3.34879
Oost_Contig01717	3.7809	0.410112	2.25843	0.340824	0	0	8.00936
Oost_Contig01718	4.24624	1.55263	0.509398	2.31015	0	0	11.5056
Oost_Contig01719	0	0	0	0	0	0	3.60413
Oost_Contig01720	1.37828	0.509363	0	0.237828	0	0	1.70599
Oost_Contig01721	0	0	0	0	0	0	12.319
Oost_Contig01722	0.973384	3.09696	8.63498	22.4981	0	0.695817	11.1426
Oost_Contig01723	0.886148	3.08349	0.457306	2.91651	0	0.290323	0.783681
Oost_Contig01724	1.00564	0	0	1.02444	0	0	4.51692
Oost_Contig01725	0	0.105461	1.50094	1.06968	0	0	4.56121
Oost_Contig01726	3.91221	0	0.454198	0.257634	0	0	5.0687
Oost_Contig01727	2.60566	1.23019	0.960377	1.27547	0	0	5.45094
Oost_Contig01728	15.8925	1.03019	0.130189	3.06604	0	0	8.99811
Oost_Contig01729	4.47992	0.539197	0.353728	1.34608	0.447419	0	3.32122
Oost_Contig01730	0	0	0	0	0	0	2.1079
Oost_Contig01731	0.239845	0.363636	0.266925	0	0.0831721	0.814313	1.93617
Oost_Contig01732	0	0	0	2.18966	0	0	3.0249
Oost_Contig01733	3.28298	0	0	0.359465	0	0	5.24283
Oost_Contig01734	2.13002	0	0	0	0	0	1.83365
Oost_Contig01735	4.45161	1.23529	1.42694	5.20683	0	0	6.02467
Oost_Contig01736	0	0.260038	0	0	0	0	11.9828
Oost_Contig01737	1.45714	0.518095	0.832381	1.3181	0	0	16.6667
Oost_Contig01738	1.6092	2.39655	1.18391	0.388889	0	0	6.11877
Oost_Contig01739	0.457854	2.77203	1.5249	8.46935	0	0	8.94253
Oost_Contig01740	0.598456	1.49421	0.974903	0.285714	0	0	6.35521
Oost_Contig01741	1.15504	0	0	0.992248	0	0	1.66667
Oost_Contig01742	1.84261	0.708253	0	0	0	0	1.60845
Oost_Contig01743	2.14122	1.36832	0.866412	2.09351	0	0	12.708
Oost_Contig01744	23.6291	10.1836	4.91969	10.4245	1.00574	0	23.4302
Oost_Contig01745	0.859615	0.973077	0.996154	2.12885	0	0	5.26731
Oost_Contig01746	2.24376	1.66411	5.33397	6.20154	0	0.510557	3.07102
Oost_Contig01747	0	0	0	0	0	0	14.1475
Oost_Contig01748	0	0.572254	0.445087	0.541426	0	0	1.18497
Oost_Contig01749	0	0	0	0	0	0	2.90039
Oost_Contig01750	0	0	0	0	0	0	2.33269
Oost_Contig01751	0.44186	0	0	0	0	0	3.84109
Oost_Contig01752	0	0	0	0.416988	0	0	3.11004
Oost_Contig01753	0	0	0	0	0	0	1.97115
Oost_Contig01754	1.51657	0	0	2.79532	0.339181	0	2.60429
Oost_Contig01755	1.43411	0.385659	0.30814	0	0	0	3.93605
Oost_Contig01756	4.72233	0	5.2466	0	0	0	12.8039
Oost_Contig01757	0.889749	0.170213	0	0.794971	0	0	2.89168
Oost_Contig01758	0.650295	0	0	0	0	0	1.68762
Oost_Contig01759	0	0	1.41131	0.278752	0.690058	0	3
Oost_Contig01760	1.20352	0.943249	0	5.25636	0.888454	0	3.86693
Oost_Contig01761	4.86745	1.89084	2.38012	1.73099	0	0.469786	8.64717
Oost_Contig01762	0	0	0	0	0	0	3.71429
Oost_Contig01763	8.96421	1.8668	0.707753	1.24453	0.111332	0	4.21471
Oost_Contig01764	0	0	0	0	0	0	4.06876
Oost_Contig01765	1.21869	0	0.254473	0.256461	0	0	1.02584
Oost_Contig01766	6.38767	3.36978	0.196819	4.20278	0	0	3.20278
Oost_Contig01767	2.19841	1.26389	0	2.93254	0	0	1.71825
Oost_Contig01768	0	0	0	0	0	0.224206	9.85913
Oost_Contig01769	3.23647	2.002	0.529058	0.46493	0.891784	0	6.69539
Oost_Contig01770	6.67068	0	0	0	0	0.548193	4.61446
Oost_Contig01771	0	0	0	0	0	0	1.31
Oost_Contig01772	0	0	0	0	0	0	5.506
Oost_Contig01773	0	0.140562	0	0	0	0	4.63052
Oost_Contig01774	0.836066	0	0	1.22336	0	0	1.95492
Oost_Contig01775	3.26775	4.41582	1.27992	0.249493	9.83976	4.62069	2.21501
Oost_Contig01776	1.33671	0.247465	0	0	0	0	3.63083
Oost_Contig01777	0	0	0	0	0	0	5.05521
Oost_Contig01778	2.90707	0	0	0	0	0	2.38788
Oost_Contig01779	0	0	0	0	0	0	11.9374
Oost_Contig01780	0	0	0	0.118952	0	0	1.6754
Oost_Contig01781	0.187755	3.00204	0	1.45918	0	3.07347	1.18571
Oost_Contig01782	3.73824	0.750511	0.314928	0.458078	0	0	4.20654
Oost_Contig01783	0	11.5161	33.1673	0	0	0	1.90726
Oost_Contig01784	0	0	0	0	0	0.128571	3.38571
Oost_Contig01785	0	2.17526	0	0	0	0	5.74227
Oost_Contig01786	12.6286	0.857143	1.3551	99.5551	101.057	474.484	23.8184
Oost_Contig01787	0	0.670782	2.34362	2.72634	0	0	4.96296
Oost_Contig01788	1.39425	0	0	0	0	0	5.42505
Oost_Contig01789	0.68357	0	0	0	0	0	5.4503
Oost_Contig01790	10.5907	2.47984	0.752016	1.01815	0	0	11.4698
Oost_Contig01791	0.997947	0	0	0	0	0	2.81109
Oost_Contig01792	0	0	0.326446	2.47727	0	0	0.17562
Oost_Contig01793	0.915289	2.06198	1.97314	3.1343	0	0	2.97934
Oost_Contig01794	0	0	0	0	0	0	5.41031
Oost_Contig01795	0	0.170782	0.222222	1.67695	0	0	1.81481
Oost_Contig01796	1.58282	0.801636	1.16769	0.891616	0	0	1.84049
Oost_Contig01797	0	0	0.123431	0.600418	2.58368	0	0.8159
Oost_Contig01798	0.89959	0.188525	0	0	0	0	1.83811
Oost_Contig01799	0.511387	0.47619	0.250518	0	0	0	5.84472
Oost_Contig01800	2.9567	0.474227	0.907216	0.715464	0	0	4.29897
Oost_Contig01801	0.238683	0	0	0	0	0	6.77572
Oost_Contig01802	1.27743	0	0	0	0	0	2.44513
Oost_Contig01803	0	1.14579	2.52156	0.86653	0	0	2.95688
Oost_Contig01804	2.12134	0	0	0	0	0	0.48954
Oost_Contig01805	0.0976645	0	0	0	0	0	0.585987
Oost_Contig01806	0	0	0	0	0	0.708075	2.08282
Oost_Contig01807	0	0.147609	0	0	0	0	10.9813
Oost_Contig01808	2.45684	0	0	0.974737	0	0	1.84211
Oost_Contig01809	4.22245	0	0	0.615385	0	0	6.42412
Oost_Contig01810	0.194969	0	0	0.138365	0	0	2.62893
Oost_Contig01811	1.97708	0.40625	0.879167	1.60625	0	0	2.87083
Oost_Contig01812	0.560254	0	0.133192	0.985201	0	0	1.12262
Oost_Contig01813	1.34388	0	0	0	0	0	2.55485
Oost_Contig01814	0	0	0	0	0	0	2.88584
Oost_Contig01815	0.424051	1.60338	0	2.16878	0	0	3.28692
Oost_Contig01816	3.08761	0.166667	0.361111	2.61966	0	0	3.55769
Oost_Contig01817	0	0	0	0	0	0	2.55319
Oost_Contig01818	0.889831	0	0	0	0	0	8.12924
Oost_Contig01819	3.24738	0	1.67925	2.85325	0	0	5.22222
Oost_Contig01820	1.66667	0	0	0	0	0	12.9524
Oost_Contig01821	0	0	0	0	0	0	2.55391
Oost_Contig01822	101.864	0	0	0.959488	4.84648	0	8.11727
Oost_Contig01823	0	0.452229	0	0	0	0	3.26539
Oost_Contig01824	1.11613	0.113978	0.868817	3.87957	1.16129	0.141935	1.87312
Oost_Contig01825	0.492473	0	0.253763	0.956989	0	0	2.67312
Oost_Contig01826	0.516199	0.12527	0	0	0	0	3.56371
Oost_Contig01827	0	0	0	0	0	0	5.2848
Oost_Contig01828	4.99145	0.775641	2.49573	2.29915	2.74359	0	4.53632
Oost_Contig01829	0	0	0	0	0	0	6.4206
Oost_Contig01831	0.665953	0.233405	0.925054	2.32334	0.310493	0	5.56317
Oost_Contig01832	0.642241	0.450431	1.43966	0.323276	0	0	0.982759
Oost_Contig01833	2.72648	0.417943	1.1663	0	0	0	2.19037
Oost_Contig01834	1.0324	0.665227	0.466523	7.72354	0	0	2.5486
Oost_Contig01835	4.90968	0.296774	0.524731	0.436559	1.53548	0	4.95914
Oost_Contig01836	0	0.363441	0.705376	0	0	609.006	9.56559
Oost_Contig01837	1.39956	0	0.174672	0.941048	0	0	2.11135
Oost_Contig01838	0	0	0	0	0	0	9.01948
Oost_Contig01839	0	0.286031	0	0	0	0	0.791574
Oost_Contig01840	0.713666	2.36009	1.39696	1.29501	0.251627	0.624729	5.39046
Oost_Contig01841	0	2.6087	0.771739	0.706522	0.7	15.4978	1.9913
Oost_Contig01842	1.36364	0	0.735931	5.80519	0	0	3.78571
Oost_Contig01843	0.362445	0.620087	1.49563	1.61572	0	0.0938865	1.10262
Oost_Contig01844	0.537797	0.36933	0.488121	2.24406	0	0	5.27646
Oost_Contig01845	0.640969	0.39207	0.715859	0.180617	0	0	2.20044
Oost_Contig01846	1.59649	0	0	0	0	0	5.10088
Oost_Contig01847	0.210177	1.6969	0.946903	0	0	2.3031	17.7301
Oost_Contig01848	0.0899123	0.212719	0.697368	4.28947	0	0	4.56798
Oost_Contig01849	0.187773	0.475983	0	0.386463	0	0	1.62664
Oost_Contig01850	5.44835	0.294505	1.21758	0.964835	0	0	11.7385
Oost_Contig01851	2.03556	0.146667	0.157778	0.768889	0	0	1.66889
Oost_Contig01852	0	0	0	0	0	0	6.60265
Oost_Contig01853	0	0.924945	0	0.706402	0	0	3.71082
Oost_Contig01854	2.59424	0.339246	0	0.425721	0	0	6.55876
Oost_Contig01855	0.268293	0	0	0	0	0	4.29047
Oost_Contig01856	1.2349	1.51902	1.36242	0	0	0	4.89262
Oost_Contig01857	11.0805	2.85011	0.666667	0	0.127517	0	4.18792
Oost_Contig01858	0	0	0	0	0	0	5.77009
Oost_Contig01859	0.562358	0.519274	0	0.195011	0	0	3.33333
Oost_Contig01860	29.9934	2.58681	2.41758	3.74505	0	0	6.07253
Oost_Contig01861	0.835189	1.25835	0	10.0089	1.57238	0.349666	3.14477
Oost_Contig01862	0.551111	9.82	4.29111	40.4956	20.9622	1.11333	6.05778
Oost_Contig01863	0.530067	2.902	0.44098	3.17372	2.45434	0	3.17817
Oost_Contig01864	0	0.214765	0.47651	0.8434	0	0	1.15436
Oost_Contig01865	5.50339	0	0	0.133183	0	0	1.85779
Oost_Contig01866	1.12584	0	0	0.116854	0	0	1.98876
Oost_Contig01867	0	0	0	0	0	0	2.48989
Oost_Contig01868	11.5792	0.219457	0.945701	1.24208	0	0	2.43213
Oost_Contig01869	2.48292	0	0	2.95216	0	0	7.31663
Oost_Contig01870	0	0.211236	0	0	0	0	1.62022
Oost_Contig01871	0	0	0	0	0	0	2.08371
Oost_Contig01872	7.89245	1.9016	3.04119	38.5904	22.7117	8.70938	1.51487
Oost_Contig01873	10.8277	1.40136	0.580499	6.79592	0	0	5.36961
Oost_Contig01874	1.04338	0	0	0	3.27854	0	3.27397
Oost_Contig01875	8.03872	8.76993	2.78815	14.6128	0	0	2.71754
Oost_Contig01876	0.177419	0	0	0.942396	0	0	1.95392
Oost_Contig01877	5.74773	2.87045	6.54545	4.19318	0	0.747727	2.24773
Oost_Contig01878	0.105023	0	0	0	0	0	3.18493
Oost_Contig01879	2.57273	0	0	0.204545	0	0	4.66136
Oost_Contig01880	1.41403	0	0	0	0	0	2.59276
Oost_Contig01881	0	0	0	3.57692	0	0	5.18778
Oost_Contig01882	0	0	0.684211	0	0	0	3.60412
Oost_Contig01883	0	0	0	0	0	0	4.92027
Oost_Contig01884	0	0.255125	2.32802	0	0	0	4.53303
Oost_Contig01885	1.83218	0.312644	0.508046	0	0	0	3.37931
Oost_Contig01886	0	1.03653	3.34703	0	0	0	1.9863
Oost_Contig01887	0.652968	0	0	0	0	0	6.1347
Oost_Contig01888	0	0	0.263158	0	0	0	4.51716
Oost_Contig01889	0.232019	0	0	0	0	0	3.16705
Oost_Contig01890	2.68966	1.25057	1.77241	1.58391	0	0	1.11724
Oost_Contig01891	0	0.318078	0.977117	1.29748	0	0	3.3341
Oost_Contig01892	1.05046	0.37844	0.940367	0.0917431	0	0	1.86239
Oost_Contig01893	1.49065	0	0	0.418224	0	0	2.30841
Oost_Contig01894	0	0	0	0	0	0	9.10575
Oost_Contig01895	1.35664	0	0	1.01632	0	0	4.44988
Oost_Contig01896	1.98357	0	0	0	0	0	3.9108
Oost_Contig01897	0.510393	0	0	0	0	0	5.13164
Oost_Contig01898	0	0.193995	0.937644	1.23557	0	0	0.872979
Oost_Contig01899	0	0	0	0	0	0	38.7882
Oost_Contig01900	7.73782	4.78422	4.35499	7.74014	8.76798	7.72622	3.12297
Oost_Contig01901	0	0.472093	0	3.01395	0	0	3.43023
Oost_Contig01902	2.31075	0	1.47897	0.64486	0	0	5.45093
Oost_Contig01903	0	0	0	0	0	0	10.2342
Oost_Contig01904	0.782407	0	0	0.280093	0	0	5.28704
Oost_Contig01905	2.1028	0	0.151869	0.621495	0	0	8.00234
Oost_Contig01906	0	0	0	0	0	0	26.2535
Oost_Contig01907	6.16822	2.31542	0.61215	0.521028	0	0	8.78037
Oost_Contig01908	4.14118	2.01412	0.661176	3.55294	0	0	6.60471
Oost_Contig01909	0.985816	0	0	0.427896	0	0	5.16785
Oost_Contig01910	4.65187	0	0	0	0	0	7.27103
Oost_Contig01911	0	0	0	0	0	0	5.0283
Oost_Contig01912	0	0	0	0	0	0	2.53882
Oost_Contig01913	0.925837	0	0	0.497608	0	0	2.07895
Oost_Contig01914	32.1981	1.65094	4.5566	16.875	0	0	11.4387
Oost_Contig01915	2.19385	0.165485	1.22931	1.80615	0	0	1.70922
Oost_Contig01916	0	0	0	0	0	0	2.71635
Oost_Contig01917	0	0	0	0	0	0	1.8801
Oost_Contig01918	0.738824	0	0.976471	0.842353	0	0	4.32706
Oost_Contig01919	0	0	0	0	0	0	1.99282
Oost_Contig01920	0	0	0	4.25416	0	0	2.84561
Oost_Contig01921	1.69359	0	4.08314	0	0	0	8.88361
Oost_Contig01922	0	0.57554	0.448441	2.72662	0	0	4.47482
Oost_Contig01923	0.228235	0	0	0.171765	0	0	14.3788
Oost_Contig01924	0	0	0	0	0	0	4.67857
Oost_Contig01925	11.4928	5.47368	3.25837	42.7799	3.91388	4.20574	10.6914
Oost_Contig01926	0	0	0	0.822967	0	0	22.6435
Oost_Contig01927	1.51079	0	0.517986	0	0	0	3.27338
Oost_Contig01928	0	0	1.63876	0	0	0	3.04785
Oost_Contig01929	0	0	0	0	0	0.143198	2.4821
Oost_Contig01930	0.934307	0.554745	0	0	0	0	2.15085
Oost_Contig01931	1.41787	3.7343	1.58937	0.439614	0	0	11.9565
Oost_Contig01932	2.52174	0.10628	0.357488	0.833333	0	0	1.57729
Oost_Contig01933	0	0	0	0	0	0	5.28501
Oost_Contig01934	0	0.120192	0	0	0	0	6.14663
Oost_Contig01935	3.77163	0.329327	0.317308	27.5649	0	0	5.53606
Oost_Contig01936	1.49029	3.15777	3.27913	0.538835	0	0	3.92233
Oost_Contig01937	1.50728	0	0.961165	1.16262	0	0	6.83738
Oost_Contig01938	0	0	0	0	0	1.1165	12.3544
Oost_Contig01939	2.20393	0.520885	0.179361	2.18182	0	0	3.75921
Oost_Contig01940	0	0	0	0	0	0	3.22738
Oost_Contig01941	1.73737	0	0	0.15404	0	0	2.5404
Oost_Contig01942	0.933661	2.543	2.27764	1.3145	0	1.14005	1.59214
Oost_Contig01943	0.700495	0.170792	0	2.07426	0	0	0.591584
Oost_Contig01944	0.99505	0.443069	0	0.391089	0	0	2.94059
Oost_Contig01945	2.08981	0.970874	12.8859	13.6311	0	5.44903	6.03155
Oost_Contig01946	0	0	0	0	0	0	16.6366
Oost_Contig01947	4.22983	0.801956	1.02934	4.81907	0	0	9.46699
Oost_Contig01948	3.74572	0.525672	5.05134	0	0	0	5.69682
Oost_Contig01949	0.412346	0.138272	1.68642	23.0173	3.3037	9.94815	1.94321
Oost_Contig01950	1.7371	0.127764	0.356265	0	0	0	7.53317
Oost_Contig01951	0	0	0.930864	0	0	0	6.21975
Oost_Contig01952	31.5347	26.4678	16.5099	5.45545	0.509901	0.240099	37.3292
Oost_Contig01953	0	0	0.215	0	0	0	3.73
Oost_Contig01954	0	0	0	1.25313	0	0	2.33835
Oost_Contig01955	6.15672	3.13682	2.09204	12.3955	0	0	2.65174
Oost_Contig01956	0.656566	0.159091	1.07828	0	0	0	0.598485
Oost_Contig01957	1.30576	2.22556	5.15539	0.363409	0	0	5.49373
Oost_Contig01958	0.637975	0.696203	1.90127	0	0	0	3.03797
Oost_Contig01959	6.90428	0	0	0.440806	0	0	3.38035
Oost_Contig01960	3.25815	0.781955	0.473684	1.6817	0	0	4.17794
Oost_Contig01961	1.38384	0	0.457071	0	0	0	1.96212
Oost_Contig01962	1.51908	0	0	0	0	0	1.53181
Oost_Contig01963	0	1.71646	0.273418	0	0	0	1.58987
Oost_Contig01964	2.40967	1.27226	0.585242	0.440204	1.08142	0	4.22392
Oost_Contig01965	0.255051	2.48485	0.916667	21.9394	0	0	6.40909
Oost_Contig01966	0	0	0	0	0	0	7.8117
Oost_Contig01967	0	0	0	0	0	0	13.112
Oost_Contig01968	0	0	0	0	0	0	7.2602
Oost_Contig01969	24.1645	6.17481	5.02571	2.67866	0	0	9.71208
Oost_Contig01970	0	0	0	0	0	0.873057	12.215
Oost_Contig01971	0.882353	1.28389	0	3.79284	0	0	4.62916
Oost_Contig01972	2.82051	0	0	0	0	0	2.15641
Oost_Contig01973	0	0	0	0	0	0	8.48969
Oost_Contig01974	1.91214	11.385	12.9225	2.1137	0.521964	0.994832	1.14212
Oost_Contig01975	3.53093	0.448454	0	0.203608	5.83247	0	1.88402
Oost_Contig01976	0.412371	0	0	0	0	0	2.21649
Oost_Contig01977	1.25984	0.32021	1.1706	3.44094	0.173228	0	7.07874
Oost_Contig01978	0.782946	0	0	0	0	0	4.62016
Oost_Contig01979	7.9039	1.71948	2.19481	1.29351	0	0	2.64675
Oost_Contig01980	32.8021	17.3438	5.94531	86.8932	7.53125	10.7552	18.3958
Oost_Contig01981	1.15365	0	0	0.893229	0	0	2.375
Oost_Contig01982	1.1811	6.86614	2.08924	1.49081	0	0	2.93176
Oost_Contig01983	0.866841	0	0.75718	0.373368	0	0	4.43603
Oost_Contig01984	0	0	0	0	0	0	3.00789
Oost_Contig01985	1.04278	0.847594	0.967914	0	0	0	1.87433
Oost_Contig01986	0	0.643799	0	0.345646	0	0	0.174142
Oost_Contig01987	0.633245	0.366755	1.41689	1.25594	0	0.248021	6.58575
Oost_Contig01988	2.78851	1.13577	0.174935	0.545692	0	0	3.53003
Oost_Contig01989	0	0	0	0	0	0	5.03166
Oost_Contig01990	2.62434	1.15079	0	0	0	0	4.52646
Oost_Contig01991	0	0	0	0	0	0	3.4097
Oost_Contig01992	1.21543	0.574468	0.760638	0	0	0	5.44149
Oost_Contig01993	8.87268	0.28382	0.501326	0	0	0	2.40584
Oost_Contig01994	0.469496	0.236074	0	0	0	0	7.27851
Oost_Contig01995	7.83777	5.64362	7.66223	43.3431	0	0	6.44947
Oost_Contig01996	14.688	3.24267	1.33867	4.09867	0	0	0.656
Oost_Contig01997	1.52255	0.29443	0.37931	0.67374	0.472149	0	3.99735
Oost_Contig01998	5.22581	0.362903	1.39516	0.416667	0	0	6.22581
Oost_Contig01999	0.479893	0.66756	0	0.656836	0	0	3.03217
Oost_Contig02000	3.63733	5.46667	3.096	4.168	0	0	12.128
Oost_Contig02001	0.254642	0	0	0	0	0	3.04509
Oost_Contig02002	2.90981	1.14058	0	0.594164	0	0	2.67639
Oost_Contig02003	0.688	1.34133	0.512	2.72	0.144	0	3.89333
[truncated: 32,822 more rows]
