# Supplementary material for: Transcriptome analyses reveal protein and domain families that delineate stage-related development in the economically important parasitic nematodes, Ostertagia ostertagi and Cooperia oncophora
Source: BMC Genomics. 2013 Feb 22;14:118. doi: 10.1186/1471-2164-14-118 (PMC3599158; doi:10.1186/1471-2164-14-118)
Supplement: Additional file 21 — Summary of comparison of differentially-expressed transcripts based on hypergeometric binomial distribution and EdgeR. Description: The number of transcripts identified as being differentially-expressed using the two different methods. [file 1471-2164-14-118-S21.xlsx]

## Sheet: SUMMARY TABLE
Additional file 20. Comparison of differential expressed transcripts based on hypergeometric binomial distribution and EdgeR*.
Organism	Stage	Number of Transcripts up-regulated			Percentage of Up-regulated transcripts in Overlap
		Hyper- geometric	EdgeR	Overlap	Hyper- geometric	EdgeR
O. ostertagi	Egg	8825	2357	2357	1	0.267082
	L1	2682	1272	1272	1	0.474273
	L2	3196	1836	1836	1	0.574468
	L3Sh	6273	2208	2199	0.995924	0.35055
	L3Ex	4819	3394	3378	0.995286	0.700975
	L4	4603	3727	3722	0.998658	0.808603
	Adult	6766	2570	2570	1	0.37984
	Average	5309.14	2480.57	2476.29	0.998553	0.50797
C. oncophora	Egg	4597	1840	1840	1	0.400261
	L1	3922	1446	1446	1	0.368689
	L2	3514	1328	1328	1	0.377917
	L3Sh	1595	1488	1232	0.827957	0.772414
	L3Ex	3802	1375	1374	0.999273	0.361389
	L4	3145	1434	1434	1	0.455962
	Male	4170	2834	2834	1	0.679616
	Female	6289	1822	1822	1	0.289712
	Average	3879.25	1695.88	1663.75	0.978404	0.463245
* EdgeR was run after i) adding 0.5 to each raw number and then the numbers were rounded, resulting in keeping 0s as 0 and all above 0s became integer number. ii) common dispersion was set as 0.01.
