# Supplementary material for: Transcriptome analyses reveal protein and domain families that delineate stage-related development in the economically important parasitic nematodes, Ostertagia ostertagi and Cooperia oncophora
Source: BMC Genomics. 2013 Feb 22;14:118. doi: 10.1186/1471-2164-14-118 (PMC3599158; doi:10.1186/1471-2164-14-118)
Supplement: Additional file 22 — Differentially-expressed transcripts in C. oncophora and O. ostertagi using hypergenometric and EdgeR analysis. Description: List of all identified differentially-expressed transcripts in C. oncophora and O. ostertagi using hypergenometric and EdgeR analysis. [file 1471-2164-14-118-S22.xlsx]

## Sheet: AF21
Additional file 21. List of all differentially expressed transcripts in C. oncophora and O. ostertagi using hypergenometric and EdgeR analysis.
Contigs Enriched in C. Oncophora according to EdgeR Analysis								Contigs Enriched in C. Oncophora according to Hypergeometric Analysis								Contigs Enriched in O. ostertagi according to EdgeR Analysis							Contigs Enriched in O. ostertagi according to Hypergeometric Analysis
Egg	L1	L2	L3Sh	L3Ex	L4	Male	Female	Egg	L1	L2	L3Sh	L3Ex	L4	Male	Female	Egg	L1	L2	L3Sh	L3Ex	L4	Adult	Egg	L1	L2	L3Sh	L3Ex	L4	Adult
Conc_Contig20044	Conc_Contig27473	Conc_Contig06331	Conc_Contig28426	Conc_Contig18483	Conc_Contig19041	Conc_Contig22446	Conc_Contig21144	Conc_Contig09997	Conc_Contig00994	Conc_Contig09984	Conc_Contig09973	Conc_Contig09994	Conc_Contig00994	Conc_Contig09699	Conc_Contig09997	Oost_Contig00998	Oost_Contig09916	Oost_Contig09719	Oost_Contig09999	Oost_Contig09999	Oost_Contig09959	Oost_Contig00998	Oost_Contig09991	Oost_Contig09983	Oost_Contig00999	Oost_Contig09999	Oost_Contig09999	Oost_Contig09959	Oost_Contig00998
Conc_Contig24332	Conc_Contig28488	Conc_Contig23564	Conc_Contig12238	Conc_Contig13206	Conc_Contig23284	Conc_Contig13066	Conc_Contig05689	Conc_Contig00999	Conc_Contig09872	Conc_Contig09935	Conc_Contig09951	Conc_Contig09992	Conc_Contig09935	Conc_Contig09553	Conc_Contig09991	Oost_Contig09940	Oost_Contig09582	Oost_Contig00935	Oost_Contig00999	Oost_Contig09997	Oost_Contig09817	Oost_Contig00995	Oost_Contig00998	Oost_Contig09916	Oost_Contig09900	Oost_Contig09998	Oost_Contig09997	Oost_Contig09817	Oost_Contig00995
Conc_Contig22659	Conc_Contig28866	Conc_Contig05874	Conc_Contig28953	Conc_Contig28492	Conc_Contig18154	Conc_Contig25057	Conc_Contig18081	Conc_Contig00998	Conc_Contig09840	Conc_Contig09901	Conc_Contig09943	Conc_Contig09990	Conc_Contig09903	Conc_Contig09483	Conc_Contig09983	Oost_Contig09935	Oost_Contig09499	Oost_Contig09220	Oost_Contig09899	Oost_Contig09996	Oost_Contig09702	Oost_Contig09940	Oost_Contig09968	Oost_Contig09908	Oost_Contig09818	Oost_Contig00999	Oost_Contig09996	Oost_Contig09806	Oost_Contig09940
Conc_Contig18399	Conc_Contig06622	Conc_Contig17656	Conc_Contig27813	Conc_Contig20590	Conc_Contig18382	Conc_Contig19119	Conc_Contig05662	Conc_Contig00997	Conc_Contig09813	Conc_Contig09891	Conc_Contig09939	Conc_Contig09986	Conc_Contig09901	Conc_Contig09482	Conc_Contig09978	Oost_Contig09876	Oost_Contig09182	Oost_Contig09182	Oost_Contig09810	Oost_Contig09995	Oost_Contig09573	Oost_Contig00989	Oost_Contig09940	Oost_Contig09864	Oost_Contig09719	Oost_Contig09979	Oost_Contig09995	Oost_Contig09795	Oost_Contig00994
Conc_Contig23626	Conc_Contig19974	Conc_Contig20140	Conc_Contig20384	Conc_Contig11209	Conc_Contig18499	Conc_Contig19189	Conc_Contig14036	Conc_Contig00996	Conc_Contig09800	Conc_Contig09883	Conc_Contig09923	Conc_Contig09985	Conc_Contig09824	Conc_Contig09345	Conc_Contig09975	Oost_Contig09748	Oost_Contig09144	Oost_Contig00915	Oost_Contig09809	Oost_Contig09994	Oost_Contig09565	Oost_Contig00973	Oost_Contig00994	Oost_Contig09668	Oost_Contig09637	Oost_Contig09973	Oost_Contig09994	Oost_Contig09707	Oost_Contig09937
Conc_Contig12769	Conc_Contig06652	Conc_Contig20142	Conc_Contig27096	Conc_Contig22082	Conc_Contig02473	Conc_Contig23227	Conc_Contig27807	Conc_Contig00994	Conc_Contig00978	Conc_Contig09824	Conc_Contig09896	Conc_Contig09984	Conc_Contig09685	Conc_Contig09315	Conc_Contig09946	Oost_Contig09536	Oost_Contig09065	Oost_Contig08886	Oost_Contig09737	Oost_Contig09993	Oost_Contig00954	Oost_Contig00971	Oost_Contig09935	Oost_Contig09623	Oost_Contig09582	Oost_Contig09947	Oost_Contig09993	Oost_Contig09702	Oost_Contig00992
Conc_Contig28987	Conc_Contig08564	Conc_Contig21946	Conc_Contig20002	Conc_Contig11306	Conc_Contig22104	Conc_Contig13128	Conc_Contig13433	Conc_Contig00992	Conc_Contig00977	Conc_Contig09800	Conc_Contig09883	Conc_Contig09982	Conc_Contig09621	Conc_Contig09283	Conc_Contig09920	Oost_Contig00950	Oost_Contig09019	Oost_Contig08885	Oost_Contig09698	Oost_Contig09990	Oost_Contig09486	Oost_Contig00097	Oost_Contig09916	Oost_Contig09622	Oost_Contig00935	Oost_Contig09927	Oost_Contig09991	Oost_Contig09658	Oost_Contig00991
Conc_Contig23558	Conc_Contig22830	Conc_Contig07387	Conc_Contig28314	Conc_Contig27260	Conc_Contig02474	Conc_Contig19031	Conc_Contig25851	Conc_Contig09903	Conc_Contig00976	Conc_Contig00977	Conc_Contig09866	Conc_Contig09981	Conc_Contig00958	Conc_Contig09263	Conc_Contig09918	Oost_Contig00949	Oost_Contig08978	Oost_Contig08880	Oost_Contig09674	Oost_Contig09985	Oost_Contig09365	Oost_Contig09671	Oost_Contig00989	Oost_Contig09593	Oost_Contig09220	Oost_Contig09920	Oost_Contig09990	Oost_Contig09573	Oost_Contig09908
Conc_Contig19311	Conc_Contig29203	Conc_Contig20559	Conc_Contig21277	Conc_Contig25592	Conc_Contig03300	Conc_Contig13120	Conc_Contig05679	Conc_Contig00988	Conc_Contig09747	Conc_Contig00976	Conc_Contig09838	Conc_Contig09980	Conc_Contig09549	Conc_Contig09224	Conc_Contig09917	Oost_Contig00948	Oost_Contig08974	Oost_Contig08879	Oost_Contig09672	Oost_Contig09984	Oost_Contig09300	Oost_Contig00960	Oost_Contig09876	Oost_Contig09582	Oost_Contig09182	Oost_Contig09899	Oost_Contig09988	Oost_Contig09572	Oost_Contig09904
Conc_Contig27837	Conc_Contig16620	Conc_Contig25886	Conc_Contig07914	Conc_Contig25270	Conc_Contig18959	Conc_Contig27731	Conc_Contig16427	Conc_Contig09872	Conc_Contig09652	Conc_Contig09685	Conc_Contig09824	Conc_Contig09974	Conc_Contig00946	Conc_Contig09184	Conc_Contig00099	Oost_Contig00946	Oost_Contig08771	Oost_Contig08878	Oost_Contig09633	Oost_Contig09982	Oost_Contig09297	Oost_Contig00959	Oost_Contig09871	Oost_Contig09499	Oost_Contig00915	Oost_Contig09892	Oost_Contig09986	Oost_Contig09565	Oost_Contig00989
Conc_Contig28026	Conc_Contig29829	Conc_Contig06278	Conc_Contig10633	Conc_Contig10702	Conc_Contig14032	Conc_Contig13105	Conc_Contig18072	Conc_Contig00987	Conc_Contig09642	Conc_Contig09652	Conc_Contig09814	Conc_Contig09969	Conc_Contig09397	Conc_Contig09156	Conc_Contig09899	Oost_Contig09455	Oost_Contig08738	Oost_Contig08824	Oost_Contig09606	Oost_Contig09979	Oost_Contig09293	Oost_Contig00958	Oost_Contig09861	Oost_Contig09491	Oost_Contig00914	Oost_Contig09831	Oost_Contig09985	Oost_Contig00954	Oost_Contig09876
Conc_Contig18066	Conc_Contig06650	Conc_Contig20152	Conc_Contig10629	Conc_Contig03568	Conc_Contig12834	Conc_Contig19251	Conc_Contig17657	Conc_Contig00986	Conc_Contig09549	Conc_Contig09642	Conc_Contig09806	Conc_Contig09966	Conc_Contig00937	Conc_Contig09155	Conc_Contig09895	Oost_Contig00934	Oost_Contig08680	Oost_Contig00878	Oost_Contig09560	Oost_Contig09976	Oost_Contig09292	Oost_Contig00957	Oost_Contig09857	Oost_Contig09394	Oost_Contig08950	Oost_Contig09826	Oost_Contig09984	Oost_Contig09532	Oost_Contig09870
Conc_Contig25078	Conc_Contig06651	Conc_Contig07544	Conc_Contig12069	Conc_Contig28074	Conc_Contig19293	Conc_Contig13122	Conc_Contig14771	Conc_Contig00985	Conc_Contig09540	Conc_Contig09634	Conc_Contig09789	Conc_Contig09965	Conc_Contig09359	Conc_Contig09129	Conc_Contig09888	Oost_Contig09193	Oost_Contig00868	Oost_Contig00854	Oost_Contig09559	Oost_Contig09974	Oost_Contig09177	Oost_Contig00956	Oost_Contig09835	Oost_Contig09220	Oost_Contig08886	Oost_Contig09820	Oost_Contig09982	Oost_Contig09486	Oost_Contig09857
Conc_Contig29726	Conc_Contig06649	Conc_Contig13610	Conc_Contig18663	Conc_Contig10703	Conc_Contig19568	Conc_Contig18582	Conc_Contig13608	Conc_Contig00983	Conc_Contig09522	Conc_Contig09603	Conc_Contig09764	Conc_Contig09963	Conc_Contig09346	Conc_Contig09064	Conc_Contig09821	Oost_Contig00916	Oost_Contig08640	Oost_Contig00853	Oost_Contig09545	Oost_Contig09971	Oost_Contig09160	Oost_Contig00955	Oost_Contig00980	Oost_Contig00922	Oost_Contig08885	Oost_Contig09816	Oost_Contig09981	Oost_Contig09369	Oost_Contig09843
Conc_Contig26061	Conc_Contig06648	Conc_Contig19744	Conc_Contig10632	Conc_Contig20272	Conc_Contig12848	Conc_Contig13140	Conc_Contig21563	Conc_Contig00982	Conc_Contig00949	Conc_Contig09595	Conc_Contig09763	Conc_Contig09959	Conc_Contig09302	Conc_Contig09053	Conc_Contig09816	Oost_Contig09064	Oost_Contig00854	Oost_Contig00852	Oost_Contig09508	Oost_Contig09969	Oost_Contig09137	Oost_Contig00950	Oost_Contig09796	Oost_Contig09194	Oost_Contig08880	Oost_Contig09813	Oost_Contig09980	Oost_Contig09365	Oost_Contig09835
Conc_Contig29188	Conc_Contig01052	Conc_Contig27238	Conc_Contig24303	Conc_Contig29852	Conc_Contig19080	Conc_Contig22052	Conc_Contig23117	Conc_Contig09813	Conc_Contig00948	Conc_Contig09549	Conc_Contig09704	Conc_Contig09957	Conc_Contig00930	Conc_Contig08980	Conc_Contig09808	Oost_Contig09063	Oost_Contig00853	Oost_Contig08510	Oost_Contig09429	Oost_Contig09966	Oost_Contig09071	Oost_Contig00949	Oost_Contig09793	Oost_Contig09182	Oost_Contig08879	Oost_Contig09810	Oost_Contig09979	Oost_Contig09347	Oost_Contig09802
Conc_Contig05682	Conc_Contig24088	Conc_Contig26707	Conc_Contig07736	Conc_Contig28741	Conc_Contig00929	Conc_Contig14716	Conc_Contig13434	Conc_Contig09807	Conc_Contig00947	Conc_Contig09540	Conc_Contig09696	Conc_Contig09952	Conc_Contig00929	Conc_Contig08949	Conc_Contig00098	Oost_Contig00903	Oost_Contig08504	Oost_Contig08509	Oost_Contig09428	Oost_Contig09963	Oost_Contig09070	Oost_Contig00948	Oost_Contig09788	Oost_Contig09176	Oost_Contig08878	Oost_Contig09809	Oost_Contig09976	Oost_Contig09300	Oost_Contig00980
Conc_Contig29552	Conc_Contig24090	Conc_Contig19997	Conc_Contig10221	Conc_Contig10713	Conc_Contig26720	Conc_Contig18967	Conc_Contig02249	Conc_Contig09790	Conc_Contig00946	Conc_Contig00950	Conc_Contig09659	Conc_Contig09951	Conc_Contig09238	Conc_Contig08948	Conc_Contig09796	Oost_Contig08870	Oost_Contig08499	Oost_Contig08496	Oost_Contig09388	Oost_Contig09958	Oost_Contig09050	Oost_Contig00947	Oost_Contig09774	Oost_Contig09144	Oost_Contig08862	Oost_Contig09801	Oost_Contig09974	Oost_Contig09297	Oost_Contig00098
Conc_Contig17046	Conc_Contig24091	Conc_Contig24096	Conc_Contig26198	Conc_Contig19832	Conc_Contig18833	Conc_Contig18146	Conc_Contig28606	Conc_Contig09762	Conc_Contig00094	Conc_Contig00948	Conc_Contig09625	Conc_Contig09948	Conc_Contig09227	Conc_Contig00881	Conc_Contig09790	Oost_Contig08843	Oost_Contig08496	Oost_Contig00845	Oost_Contig09278	Oost_Contig09956	Oost_Contig09033	Oost_Contig00946	Oost_Contig09769	Oost_Contig09119	Oost_Contig08861	Oost_Contig09792	Oost_Contig09973	Oost_Contig09293	Oost_Contig09796
Conc_Contig28775	Conc_Contig24089	Conc_Contig00253	Conc_Contig28991	Conc_Contig03567	Conc_Contig20082	Conc_Contig13070	Conc_Contig14746	Conc_Contig00975	Conc_Contig09359	Conc_Contig00947	Conc_Contig09579	Conc_Contig09943	Conc_Contig09207	Conc_Contig00880	Conc_Contig09783	Oost_Contig00884	Oost_Contig08452	Oost_Contig08429	Oost_Contig09227	Oost_Contig09955	Oost_Contig09032	Oost_Contig09423	Oost_Contig09763	Oost_Contig09075	Oost_Contig00886	Oost_Contig09780	Oost_Contig09972	Oost_Contig09292	Oost_Contig09774
Conc_Contig25942	Conc_Contig05855	Conc_Contig19604	Conc_Contig10630	Conc_Contig07572	Conc_Contig24099	Conc_Contig13069	Conc_Contig04506	Conc_Contig09748	Conc_Contig09345	Conc_Contig00946	Conc_Contig09553	Conc_Contig09942	Conc_Contig09152	Conc_Contig08795	Conc_Contig09759	Oost_Contig00882	Oost_Contig08430	Oost_Contig08427	Oost_Contig09193	Oost_Contig09954	Oost_Contig09027	Oost_Contig00941	Oost_Contig09748	Oost_Contig09065	Oost_Contig00884	Oost_Contig00978	Oost_Contig09971	Oost_Contig09234	Oost_Contig09771
Conc_Contig28678	Conc_Contig19400	Conc_Contig06061	Conc_Contig13677	Conc_Contig24884	Conc_Contig30022	Conc_Contig23143	Conc_Contig13220	Conc_Contig00974	Conc_Contig09302	Conc_Contig09397	Conc_Contig09552	Conc_Contig09941	Conc_Contig09050	Conc_Contig08790	Conc_Contig09717	Oost_Contig00874	Oost_Contig08429	Oost_Contig08426	Oost_Contig09192	Oost_Contig09952	Oost_Contig08952	Oost_Contig00940	Oost_Contig00973	Oost_Contig09058	Oost_Contig08825	Oost_Contig00977	Oost_Contig09970	Oost_Contig09226	Oost_Contig09769
Conc_Contig28789	Conc_Contig29536	Conc_Contig30015	Conc_Contig07585	Conc_Contig28159	Conc_Contig23176	Conc_Contig03819	Conc_Contig02254	Conc_Contig09737	Conc_Contig00930	Conc_Contig09345	Conc_Contig09459	Conc_Contig09939	Conc_Contig09040	Conc_Contig08753	Conc_Contig09707	Oost_Contig00873	Oost_Contig08428	Oost_Contig08262	Oost_Contig09178	Oost_Contig09950	Oost_Contig08846	Oost_Contig00935	Oost_Contig09728	Oost_Contig09019	Oost_Contig08824	Oost_Contig09764	Oost_Contig09969	Oost_Contig09177	Oost_Contig09759
Conc_Contig25292	Conc_Contig06638	Conc_Contig28152	Conc_Contig27101	Conc_Contig29593	Conc_Contig13143	Conc_Contig25051	Conc_Contig27023	Conc_Contig09699	Conc_Contig00093	Conc_Contig00934	Conc_Contig09456	Conc_Contig09937	Conc_Contig08983	Conc_Contig08741	Conc_Contig09706	Oost_Contig00872	Oost_Contig08427	Oost_Contig08261	Oost_Contig00917	Oost_Contig09947	Oost_Contig08756	Oost_Contig00931	Oost_Contig09709	Oost_Contig08978	Oost_Contig08823	Oost_Contig00976	Oost_Contig09967	Oost_Contig09160	Oost_Contig09748
Conc_Contig01537	Conc_Contig17874	Conc_Contig27539	Conc_Contig10674	Conc_Contig13208	Conc_Contig12608	Conc_Contig02320	Conc_Contig19358	Conc_Contig00968	Conc_Contig00929	Conc_Contig00933	Conc_Contig09455	Conc_Contig09936	Conc_Contig08982	Conc_Contig08708	Conc_Contig00097	Oost_Contig00871	Oost_Contig08426	Oost_Contig08260	Oost_Contig09126	Oost_Contig09945	Oost_Contig08723	Oost_Contig00927	Oost_Contig09671	Oost_Contig08974	Oost_Contig08788	Oost_Contig09737	Oost_Contig09966	Oost_Contig09137	Oost_Contig00973
Conc_Contig26786	Conc_Contig05858	Conc_Contig23656	Conc_Contig18069	Conc_Contig10935	Conc_Contig08352	Conc_Contig25009	Conc_Contig02317	Conc_Contig00967	Conc_Contig09268	Conc_Contig09302	Conc_Contig09408	Conc_Contig09933	Conc_Contig00897	Conc_Contig08604	Conc_Contig09694	Oost_Contig00870	Oost_Contig08313	Oost_Contig00080	Oost_Contig09125	Oost_Contig09944	Oost_Contig08722	Oost_Contig00925	Oost_Contig09669	Oost_Contig08946	Oost_Contig00878	Oost_Contig09703	Oost_Contig09965	Oost_Contig09071	Oost_Contig00971
Conc_Contig17041	Conc_Contig18068	Conc_Contig06062	Conc_Contig24801	Conc_Contig27774	Conc_Contig24235	Conc_Contig13874	Conc_Contig05583	Conc_Contig00963	Conc_Contig00924	Conc_Contig00930	Conc_Contig09407	Conc_Contig09931	Conc_Contig00896	Conc_Contig08526	Conc_Contig09662	Oost_Contig00087	Oost_Contig08312	Oost_Contig07995	Oost_Contig09121	Oost_Contig09943	Oost_Contig08709	Oost_Contig00924	Oost_Contig00966	Oost_Contig08886	Oost_Contig08772	Oost_Contig09698	Oost_Contig09963	Oost_Contig09070	Oost_Contig00097
Conc_Contig16701	Conc_Contig05859	Conc_Contig23802	Conc_Contig23991	Conc_Contig13207	Conc_Contig12906	Conc_Contig05397	Conc_Contig13398	Conc_Contig00962	Conc_Contig09239	Conc_Contig00929	Conc_Contig09405	Conc_Contig09929	Conc_Contig08900	Conc_Contig08503	Conc_Contig09658	Oost_Contig08680	Oost_Contig08253	Oost_Contig07994	Oost_Contig09108	Oost_Contig09941	Oost_Contig08708	Oost_Contig00922	Oost_Contig09654	Oost_Contig08885	Oost_Contig08771	Oost_Contig09690	Oost_Contig09958	Oost_Contig09050	Oost_Contig09684
Conc_Contig16777	Conc_Contig22569	Conc_Contig22652	Conc_Contig28508	Conc_Contig28277	Conc_Contig21943	Conc_Contig22069	Conc_Contig29018	Conc_Contig00961	Conc_Contig00923	Conc_Contig09239	Conc_Contig09356	Conc_Contig09926	Conc_Contig00089	Conc_Contig08486	Conc_Contig09657	Oost_Contig08660	Oost_Contig08227	Oost_Contig07993	Oost_Contig09105	Oost_Contig09939	Oost_Contig08645	Oost_Contig00921	Oost_Contig09636	Oost_Contig08838	Oost_Contig00868	Oost_Contig09686	Oost_Contig09956	Oost_Contig09033	Oost_Contig09671
Conc_Contig13037	Conc_Contig13063	Conc_Contig23627	Conc_Contig24805	Conc_Contig07682	Conc_Contig13266	Conc_Contig23548	Conc_Contig25015	Conc_Contig09604	Conc_Contig09228	Conc_Contig09238	Conc_Contig09331	Conc_Contig09924	Conc_Contig08899	Conc_Contig08474	Conc_Contig09656	Oost_Contig00086	Oost_Contig08201	Oost_Contig07992	Oost_Contig09101	Oost_Contig09937	Oost_Contig08638	Oost_Contig00916	Oost_Contig09634	Oost_Contig08772	Oost_Contig00854	Oost_Contig09677	Oost_Contig09955	Oost_Contig09032	Oost_Contig00966
Conc_Contig22661	Conc_Contig23624	Conc_Contig22003	Conc_Contig25838	Conc_Contig06243	Conc_Contig17769	Conc_Contig18723	Conc_Contig05783	Conc_Contig09596	Conc_Contig09207	Conc_Contig09190	Conc_Contig09314	Conc_Contig09923	Conc_Contig00887	Conc_Contig08442	Conc_Contig09650	Oost_Contig00085	Oost_Contig08116	Oost_Contig00798	Oost_Contig09100	Oost_Contig09936	Oost_Contig08581	Oost_Contig00911	Oost_Contig09633	Oost_Contig08771	Oost_Contig00853	Oost_Contig09675	Oost_Contig09954	Oost_Contig09027	Oost_Contig00964
Conc_Contig25071	Conc_Contig24328	Conc_Contig27454	Conc_Contig24770	Conc_Contig14777	Conc_Contig18925	Conc_Contig23260	Conc_Contig27629	Conc_Contig09575	Conc_Contig09192	Conc_Contig09152	Conc_Contig09292	Conc_Contig09921	Conc_Contig00886	Conc_Contig08439	Conc_Contig09632	Oost_Contig00835	Oost_Contig08110	Oost_Contig00797	Oost_Contig09078	Oost_Contig09930	Oost_Contig08580	Oost_Contig00910	Oost_Contig09603	Oost_Contig08738	Oost_Contig00852	Oost_Contig09674	Oost_Contig09952	Oost_Contig08952	Oost_Contig00963
Conc_Contig28191	Conc_Contig23668	Conc_Contig19600	Conc_Contig21126	Conc_Contig10624	Conc_Contig13168	Conc_Contig02459	Conc_Contig18079	Conc_Contig09569	Conc_Contig09191	Conc_Contig09107	Conc_Contig09291	Conc_Contig09920	Conc_Contig08852	Conc_Contig08352	Conc_Contig09617	Oost_Contig08335	Oost_Contig08107	Oost_Contig07856	Oost_Contig09076	Oost_Contig09929	Oost_Contig08579	Oost_Contig09064	Oost_Contig00960	Oost_Contig08737	Oost_Contig08510	Oost_Contig09673	Oost_Contig09951	Oost_Contig08951	Oost_Contig00960
Conc_Contig27106	Conc_Contig27239	Conc_Contig17450	Conc_Contig11532	Conc_Contig28009	Conc_Contig23826	Conc_Contig13238	Conc_Contig02322	Conc_Contig09557	Conc_Contig09190	Conc_Contig00909	Conc_Contig09221	Conc_Contig09919	Conc_Contig00885	Conc_Contig08345	Conc_Contig09611	Oost_Contig08332	Oost_Contig08106	Oost_Contig07598	Oost_Contig09062	Oost_Contig09928	Oost_Contig08577	Oost_Contig09063	Oost_Contig09594	Oost_Contig00869	Oost_Contig08509	Oost_Contig09672	Oost_Contig09950	Oost_Contig08847	Oost_Contig00959
Conc_Contig18007	Conc_Contig29875	Conc_Contig20161	Conc_Contig19276	Conc_Contig27230	Conc_Contig13265	Conc_Contig13103	Conc_Contig25531	Conc_Contig00951	Conc_Contig00910	Conc_Contig09081	Conc_Contig09199	Conc_Contig09917	Conc_Contig08816	Conc_Contig00820	Conc_Contig09609	Oost_Contig08331	Oost_Contig08040	Oost_Contig07449	Oost_Contig09037	Oost_Contig09926	Oost_Contig08572	Oost_Contig00904	Oost_Contig09593	Oost_Contig08680	Oost_Contig08499	Oost_Contig09633	Oost_Contig09947	Oost_Contig08846	Oost_Contig00958
Conc_Contig28969	Conc_Contig19419	Conc_Contig20143	Conc_Contig09789	Conc_Contig28802	Conc_Contig13008	Conc_Contig13397	Conc_Contig12168	Conc_Contig09504	Conc_Contig00909	Conc_Contig09050	Conc_Contig09187	Conc_Contig09916	Conc_Contig08815	Conc_Contig08184	Conc_Contig09598	Oost_Contig00816	Oost_Contig07995	Oost_Contig07442	Oost_Contig09000	Oost_Contig09924	Oost_Contig08433	Oost_Contig00903	Oost_Contig00959	Oost_Contig00868	Oost_Contig08497	Oost_Contig09606	Oost_Contig09945	Oost_Contig08756	Oost_Contig00957
Conc_Contig25064	Conc_Contig28177	Conc_Contig19677	Conc_Contig10647	Conc_Contig29590	Conc_Contig13167	Conc_Contig23378	Conc_Contig20601	Conc_Contig00950	Conc_Contig09081	Conc_Contig00905	Conc_Contig09174	Conc_Contig09914	Conc_Contig08791	Conc_Contig08158	Conc_Contig09571	Oost_Contig00075	Oost_Contig07994	Oost_Contig07440	Oost_Contig08887	Oost_Contig09921	Oost_Contig08432	Oost_Contig00902	Oost_Contig09569	Oost_Contig08640	Oost_Contig08496	Oost_Contig09560	Oost_Contig09944	Oost_Contig08723	Oost_Contig00956
Conc_Contig16686	Conc_Contig24373	Conc_Contig20139	Conc_Contig24868	Conc_Contig06896	Conc_Contig13027	Conc_Contig13067	Conc_Contig07659	Conc_Contig00949	Conc_Contig09050	Conc_Contig09040	Conc_Contig09085	Conc_Contig09913	Conc_Contig08772	Conc_Contig08121	Conc_Contig09557	Oost_Contig07459	Oost_Contig07993	Oost_Contig07437	Oost_Contig08831	Oost_Contig09920	Oost_Contig08393	Oost_Contig00901	Oost_Contig09566	Oost_Contig08621	Oost_Contig00845	Oost_Contig09559	Oost_Contig09943	Oost_Contig08722	Oost_Contig00955
Conc_Contig23952	Conc_Contig27456	Conc_Contig27690	Conc_Contig21438	Conc_Contig21610	Conc_Contig13037	Conc_Contig15798	Conc_Contig15846	Conc_Contig00948	Conc_Contig00905	Conc_Contig09022	Conc_Contig09073	Conc_Contig09912	Conc_Contig08767	Conc_Contig08120	Conc_Contig09504	Oost_Contig07458	Oost_Contig07992	Oost_Contig07435	Oost_Contig08800	Oost_Contig09918	Oost_Contig08376	Oost_Contig00900	Oost_Contig09552	Oost_Contig08561	Oost_Contig08430	Oost_Contig09549	Oost_Contig09941	Oost_Contig08709	Oost_Contig00954
Conc_Contig28539	Conc_Contig05900	Conc_Contig06633	Conc_Contig29566	Conc_Contig21609	Conc_Contig19393	Conc_Contig02606	Conc_Contig25675	Conc_Contig00947	Conc_Contig09040	Conc_Contig09011	Conc_Contig09064	Conc_Contig09911	Conc_Contig08718	Conc_Contig08111	Conc_Contig09501	Oost_Contig07449	Oost_Contig07793	Oost_Contig07433	Oost_Contig08790	Oost_Contig09915	Oost_Contig08375	Oost_Contig00899	Oost_Contig09536	Oost_Contig08554	Oost_Contig08429	Oost_Contig09546	Oost_Contig09939	Oost_Contig08708	Oost_Contig00953
Conc_Contig00253	Conc_Contig25579	Conc_Contig06292	Conc_Contig09659	Conc_Contig29696	Conc_Contig12290	Conc_Contig05434	Conc_Contig13446	Conc_Contig00946	Conc_Contig09034	Conc_Contig08992	Conc_Contig09015	Conc_Contig09909	Conc_Contig08715	Conc_Contig08110	Conc_Contig09494	Oost_Contig07314	Oost_Contig07792	Oost_Contig07429	Oost_Contig08736	Oost_Contig09914	Oost_Contig08306	Oost_Contig00898	Oost_Contig00953	Oost_Contig00854	Oost_Contig08428	Oost_Contig09545	Oost_Contig09938	Oost_Contig08645	Oost_Contig09523
Conc_Contig27821	Conc_Contig19603	Conc_Contig27992	Conc_Contig27789	Conc_Contig25257	Conc_Contig12824	Conc_Contig14866	Conc_Contig05704	Conc_Contig00945	Conc_Contig09011	Conc_Contig00891	Conc_Contig08974	Conc_Contig09907	Conc_Contig08696	Conc_Contig07985	Conc_Contig09483	Oost_Contig07261	Oost_Contig07613	Oost_Contig07424	Oost_Contig08718	Oost_Contig09913	Oost_Contig08278	Oost_Contig00897	Oost_Contig00951	Oost_Contig00853	Oost_Contig08427	Oost_Contig09526	Oost_Contig09937	Oost_Contig08644	Oost_Contig00952
Conc_Contig07298	Conc_Contig25300	Conc_Contig19420	Conc_Contig24344	Conc_Contig02303	Conc_Contig12292	Conc_Contig14482	Conc_Contig05633	Conc_Contig00944	Conc_Contig00901	Conc_Contig08900	Conc_Contig08964	Conc_Contig09905	Conc_Contig08693	Conc_Contig00788	Conc_Contig09480	Oost_Contig07172	Oost_Contig07598	Oost_Contig07423	Oost_Contig08701	Oost_Contig09909	Oost_Contig08277	Oost_Contig00896	Oost_Contig00950	Oost_Contig00852	Oost_Contig08426	Oost_Contig09525	Oost_Contig09936	Oost_Contig08638	Oost_Contig00951
Conc_Contig00193	Conc_Contig30012	Conc_Contig19393	Conc_Contig21391	Conc_Contig20318	Conc_Contig12285	Conc_Contig16054	Conc_Contig28024	Conc_Contig00943	Conc_Contig08996	Conc_Contig00890	Conc_Contig08954	Conc_Contig09904	Conc_Contig00866	Conc_Contig07752	Conc_Contig09479	Oost_Contig07146	Oost_Contig07597	Oost_Contig07419	Oost_Contig08700	Oost_Contig09907	Oost_Contig08276	Oost_Contig00893	Oost_Contig00949	Oost_Contig08517	Oost_Contig08421	Oost_Contig09521	Oost_Contig09933	Oost_Contig08637	Oost_Contig00950
Conc_Contig18829	Conc_Contig29204	Conc_Contig19473	Conc_Contig23544	Conc_Contig05569	Conc_Contig13165	Conc_Contig16431	Conc_Contig22068	Conc_Contig00941	Conc_Contig00897	Conc_Contig00089	Conc_Contig08952	Conc_Contig09901	Conc_Contig08630	Conc_Contig07312	Conc_Contig09419	Oost_Contig00713	Oost_Contig07451	Oost_Contig07417	Oost_Contig08649	Oost_Contig09904	Oost_Contig08221	Oost_Contig00892	Oost_Contig09489	Oost_Contig08515	Oost_Contig08412	Oost_Contig09520	Oost_Contig09932	Oost_Contig08636	Oost_Contig00949
Conc_Contig03536	Conc_Contig06637	Conc_Contig20186	Conc_Contig24782	Conc_Contig16621	Conc_Contig06343	Conc_Contig18722	Conc_Contig29029	Conc_Contig00094	Conc_Contig00896	Conc_Contig08899	Conc_Contig08923	Conc_Contig09896	Conc_Contig08629	Conc_Contig07210	Conc_Contig09414	Oost_Contig00712	Oost_Contig07449	Oost_Contig07410	Oost_Contig08641	Oost_Contig09903	Oost_Contig00812	Oost_Contig00891	Oost_Contig09488	Oost_Contig08514	Oost_Contig08411	Oost_Contig09509	Oost_Contig09930	Oost_Contig08586	Oost_Contig00948
Conc_Contig20215	Conc_Contig09011	Conc_Contig06037	Conc_Contig07584	Conc_Contig22040	Conc_Contig03270	Conc_Contig18809	Conc_Contig10034	Conc_Contig00939	Conc_Contig08953	Conc_Contig08885	Conc_Contig08911	Conc_Contig09894	Conc_Contig08628	Conc_Contig07143	Conc_Contig09379	Oost_Contig07111	Oost_Contig07430	Oost_Contig07408	Oost_Contig08626	Oost_Contig09898	Oost_Contig00811	Oost_Contig00890	Oost_Contig00948	Oost_Contig08507	Oost_Contig08410	Oost_Contig09508	Oost_Contig09929	Oost_Contig08581	Oost_Contig09473
Conc_Contig29496	Conc_Contig13005	Conc_Contig19421	Conc_Contig20641	Conc_Contig29866	Conc_Contig23148	Conc_Contig14015	Conc_Contig18820	Conc_Contig00937	Conc_Contig00892	Conc_Contig08879	Conc_Contig08867	Conc_Contig09892	Conc_Contig08584	Conc_Contig07114	Conc_Contig09340	Oost_Contig00711	Oost_Contig07410	Oost_Contig07404	Oost_Contig08600	Oost_Contig09895	Oost_Contig00810	Oost_Contig00889	Oost_Contig09473	Oost_Contig08506	Oost_Contig08386	Oost_Contig09480	Oost_Contig09928	Oost_Contig08580	Oost_Contig00947
Conc_Contig19803	Conc_Contig28315	Conc_Contig19671	Conc_Contig12253	Conc_Contig28478	Conc_Contig05844	Conc_Contig13131	Conc_Contig23186	Conc_Contig00936	Conc_Contig00891	Conc_Contig08868	Conc_Contig08865	Conc_Contig09891	Conc_Contig08583	Conc_Contig07086	Conc_Contig09339	Oost_Contig06975	Oost_Contig07405	Oost_Contig07399	Oost_Contig08593	Oost_Contig09891	Oost_Contig07981	Oost_Contig00886	Oost_Contig09470	Oost_Contig08505	Oost_Contig08384	Oost_Contig09476	Oost_Contig09926	Oost_Contig08579	Oost_Contig00946
Conc_Contig00656	Conc_Contig26218	Conc_Contig27453	Conc_Contig26502	Conc_Contig28164	Conc_Contig13166	Conc_Contig15517	Conc_Contig22795	Conc_Contig00935	Conc_Contig08900	Conc_Contig08862	Conc_Contig08728	Conc_Contig09889	Conc_Contig08582	Conc_Contig06919	Conc_Contig09307	Oost_Contig06927	Oost_Contig07388	Oost_Contig07394	Oost_Contig08592	Oost_Contig09890	Oost_Contig07978	Oost_Contig00885	Oost_Contig00947	Oost_Contig08504	Oost_Contig08383	Oost_Contig09453	Oost_Contig09925	Oost_Contig08578	Oost_Contig00945
Conc_Contig20082	Conc_Contig26424	Conc_Contig12284	Conc_Contig23372	Conc_Contig24808	Conc_Contig12288	Conc_Contig16341	Conc_Contig03278	Conc_Contig00934	Conc_Contig00890	Conc_Contig00886	Conc_Contig08686	Conc_Contig09887	Conc_Contig08564	Conc_Contig00652	Conc_Contig09305	Oost_Contig06911	Oost_Contig07386	Oost_Contig07392	Oost_Contig08570	Oost_Contig09888	Oost_Contig07977	Oost_Contig08845	Oost_Contig00946	Oost_Contig08499	Oost_Contig08382	Oost_Contig09436	Oost_Contig09924	Oost_Contig08577	Oost_Contig09423
Conc_Contig19482	Conc_Contig23469	Conc_Contig06636	Conc_Contig10636	Conc_Contig20442	Conc_Contig19394	Conc_Contig13078	Conc_Contig08947	Conc_Contig00933	Conc_Contig00089	Conc_Contig00885	Conc_Contig08683	Conc_Contig09881	Conc_Contig00851	Conc_Contig00650	Conc_Contig09282	Oost_Contig06871	Oost_Contig07381	Oost_Contig07388	Oost_Contig08500	Oost_Contig09885	Oost_Contig07937	Oost_Contig08844	Oost_Contig09455	Oost_Contig08497	Oost_Contig08269	Oost_Contig09435	Oost_Contig09923	Oost_Contig08575	Oost_Contig09422
Conc_Contig30015	Conc_Contig05969	Conc_Contig07451	Conc_Contig10648	Conc_Contig09874	Conc_Contig19395	Conc_Contig13065	Conc_Contig02321	Conc_Contig09322	Conc_Contig08899	Conc_Contig08806	Conc_Contig08592	Conc_Contig09879	Conc_Contig08444	Conc_Contig00646	Conc_Contig09268	Oost_Contig06861	Oost_Contig07370	Oost_Contig07386	Oost_Contig08485	Oost_Contig09883	Oost_Contig07936	Oost_Contig08843	Oost_Contig00945	Oost_Contig08496	Oost_Contig08263	Oost_Contig09429	Oost_Contig09922	Oost_Contig08573	Oost_Contig00941
Conc_Contig29239	Conc_Contig06617	Conc_Contig23625	Conc_Contig10591	Conc_Contig21547	Conc_Contig23625	Conc_Contig13921	Conc_Contig02247	Conc_Contig00932	Conc_Contig08885	Conc_Contig08794	Conc_Contig08591	Conc_Contig09878	Conc_Contig08443	Conc_Contig00645	Conc_Contig09250	Oost_Contig06808	Oost_Contig07364	Oost_Contig07385	Oost_Contig08480	Oost_Contig09882	Oost_Contig07935	Oost_Contig00884	Oost_Contig09441	Oost_Contig08459	Oost_Contig08262	Oost_Contig09428	Oost_Contig09921	Oost_Contig08572	Oost_Contig00940
Conc_Contig12632	Conc_Contig09050	Conc_Contig28258	Conc_Contig11187	Conc_Contig28621	Conc_Contig16620	Conc_Contig15363	Conc_Contig25058	Conc_Contig00931	Conc_Contig08880	Conc_Contig08791	Conc_Contig08588	Conc_Contig09876	Conc_Contig08442	Conc_Contig00643	Conc_Contig09217	Oost_Contig06742	Oost_Contig07361	Oost_Contig07381	Oost_Contig08473	Oost_Contig09880	Oost_Contig07934	Oost_Contig00883	Oost_Contig09440	Oost_Contig08452	Oost_Contig08261	Oost_Contig09421	Oost_Contig09920	Oost_Contig08571	Oost_Contig00935
Conc_Contig27256	Conc_Contig06619	Conc_Contig19394	Conc_Contig28376	Conc_Contig07621	Conc_Contig13176	Conc_Contig19238	Conc_Contig02304	Conc_Contig09308	Conc_Contig00888	Conc_Contig08772	Conc_Contig08585	Conc_Contig09874	Conc_Contig08441	Conc_Contig06429	Conc_Contig09211	Oost_Contig06726	Oost_Contig07359	Oost_Contig07380	Oost_Contig08453	Oost_Contig09879	Oost_Contig07933	Oost_Contig00874	Oost_Contig09425	Oost_Contig08430	Oost_Contig08260	Oost_Contig09400	Oost_Contig09918	Oost_Contig08541	Oost_Contig00934
Conc_Contig26310	Conc_Contig28833	Conc_Contig26717	Conc_Contig24254	Conc_Contig26436	Conc_Contig18068	Conc_Contig18423	Conc_Contig22084	Conc_Contig09302	Conc_Contig08879	Conc_Contig08767	Conc_Contig08552	Conc_Contig09871	Conc_Contig08440	Conc_Contig00642	Conc_Contig09210	Oost_Contig06707	Oost_Contig07358	Oost_Contig07378	Oost_Contig08403	Oost_Contig09878	Oost_Contig07741	Oost_Contig00873	Oost_Contig09423	Oost_Contig08429	Oost_Contig00825	Oost_Contig09389	Oost_Contig09917	Oost_Contig08433	Oost_Contig00933
Conc_Contig25752	Conc_Contig13037	Conc_Contig00691	Conc_Contig27737	Conc_Contig06646	Conc_Contig02649	Conc_Contig19054	Conc_Contig05466	Conc_Contig00093	Conc_Contig08868	Conc_Contig08761	Conc_Contig08551	Conc_Contig09867	Conc_Contig08439	Conc_Contig00641	Conc_Contig09194	Oost_Contig06674	Oost_Contig07331	Oost_Contig07377	Oost_Contig08402	Oost_Contig09877	Oost_Contig07624	Oost_Contig00872	Oost_Contig09422	Oost_Contig08428	Oost_Contig08240	Oost_Contig09388	Oost_Contig09915	Oost_Contig08432	Oost_Contig00931
Conc_Contig19767	Conc_Contig24819	Conc_Contig06051	Conc_Contig25547	Conc_Contig28993	Conc_Contig22096	Conc_Contig16327	Conc_Contig13259	Conc_Contig09294	Conc_Contig00886	Conc_Contig00873	Conc_Contig08550	Conc_Contig09865	Conc_Contig00842	Conc_Contig00639	Conc_Contig09188	Oost_Contig06566	Oost_Contig07315	Oost_Contig07369	Oost_Contig08401	Oost_Contig09876	Oost_Contig07494	Oost_Contig00871	Oost_Contig00934	Oost_Contig08427	Oost_Contig08201	Oost_Contig09370	Oost_Contig09914	Oost_Contig08407	Oost_Contig00093
Conc_Contig13610	Conc_Contig05839	Conc_Contig06429	Conc_Contig24727	Conc_Contig30023	Conc_Contig13178	Conc_Contig14537	Conc_Contig07986	Conc_Contig09282	Conc_Contig08856	Conc_Contig08718	Conc_Contig08520	Conc_Contig09864	Conc_Contig00841	Conc_Contig00638	Conc_Contig09184	Oost_Contig06492	Oost_Contig07304	Oost_Contig07364	Oost_Contig08329	Oost_Contig09873	Oost_Contig07493	Oost_Contig00870	Oost_Contig09324	Oost_Contig08426	Oost_Contig08110	Oost_Contig09360	Oost_Contig09913	Oost_Contig08406	Oost_Contig00929
Conc_Contig27703	Conc_Contig15204	Conc_Contig20144	Conc_Contig25924	Conc_Contig13312	Conc_Contig19391	Conc_Contig02604	Conc_Contig05796	Conc_Contig09281	Conc_Contig08816	Conc_Contig08628	Conc_Contig08513	Conc_Contig09862	Conc_Contig08371	Conc_Contig00637	Conc_Contig09152	Oost_Contig06491	Oost_Contig07291	Oost_Contig07359	Oost_Contig08328	Oost_Contig09867	Oost_Contig07468	Oost_Contig00087	Oost_Contig09317	Oost_Contig08413	Oost_Contig08106	Oost_Contig09351	Oost_Contig09912	Oost_Contig08393	Oost_Contig00928
Conc_Contig27285	Conc_Contig06640	Conc_Contig19391	Conc_Contig14847	Conc_Contig29711	Conc_Contig00930	Conc_Contig22190	Conc_Contig13260	Conc_Contig00928	Conc_Contig08794	Conc_Contig08614	Conc_Contig08512	Conc_Contig09860	Conc_Contig00837	Conc_Contig00634	Conc_Contig09151	Oost_Contig06458	Oost_Contig07284	Oost_Contig07358	Oost_Contig08314	Oost_Contig09860	Oost_Contig07087	Oost_Contig00868	Oost_Contig09309	Oost_Contig08386	Oost_Contig00080	Oost_Contig09315	Oost_Contig09911	Oost_Contig08376	Oost_Contig09271
Conc_Contig22561	Conc_Contig05838	Conc_Contig29152	Conc_Contig24491	Conc_Contig28059	Conc_Contig03273	Conc_Contig13068	Conc_Contig13963	Conc_Contig00927	Conc_Contig08758	Conc_Contig08606	Conc_Contig08505	Conc_Contig09858	Conc_Contig08360	Conc_Contig00633	Conc_Contig09131	Oost_Contig06430	Oost_Contig07281	Oost_Contig07357	Oost_Contig08273	Oost_Contig09854	Oost_Contig07011	Oost_Contig00867	Oost_Contig00093	Oost_Contig08322	Oost_Contig07995	Oost_Contig09305	Oost_Contig09909	Oost_Contig08375	Oost_Contig00927
Conc_Contig26069	Conc_Contig20174	Conc_Contig25579	Conc_Contig10471	Conc_Contig07577	Conc_Contig24936	Conc_Contig14490	Conc_Contig25517	Conc_Contig00926	Conc_Contig08757	Conc_Contig08590	Conc_Contig08500	Conc_Contig09857	Conc_Contig08352	Conc_Contig00630	Conc_Contig09129	Oost_Contig06429	Oost_Contig07278	Oost_Contig07355	Oost_Contig08271	Oost_Contig09853	Oost_Contig00696	Oost_Contig00866	Oost_Contig00929	Oost_Contig08313	Oost_Contig07994	Oost_Contig09280	Oost_Contig09907	Oost_Contig08308	Oost_Contig00925
Conc_Contig27831	Conc_Contig26259	Conc_Contig25867	Conc_Contig28109	Conc_Contig10342	Conc_Contig16239	Conc_Contig18397	Conc_Contig19312	Conc_Contig00925	Conc_Contig08695	Conc_Contig08589	Conc_Contig08499	Conc_Contig09850	Conc_Contig08343	Conc_Contig00629	Conc_Contig09118	Oost_Contig06399	Oost_Contig07264	Oost_Contig07349	Oost_Contig00825	Oost_Contig09851	Oost_Contig00695	Oost_Contig00865	Oost_Contig09288	Oost_Contig08312	Oost_Contig07993	Oost_Contig09278	Oost_Contig09905	Oost_Contig08306	Oost_Contig00924
Conc_Contig27135	Conc_Contig20082	Conc_Contig24131	Conc_Contig19327	Conc_Contig19513	Conc_Contig02650	Conc_Contig13141	Conc_Contig02305	Conc_Contig00924	Conc_Contig08662	Conc_Contig08584	Conc_Contig08498	Conc_Contig09845	Conc_Contig08334	Conc_Contig00627	Conc_Contig09105	Oost_Contig06392	Oost_Contig07254	Oost_Contig07347	Oost_Contig08124	Oost_Contig09850	Oost_Contig00694	Oost_Contig00864	Oost_Contig09287	Oost_Contig00828	Oost_Contig07992	Oost_Contig09277	Oost_Contig09904	Oost_Contig08280	Oost_Contig09236
Conc_Contig06234	Conc_Contig05937	Conc_Contig19395	Conc_Contig09064	Conc_Contig10652	Conc_Contig27790	Conc_Contig15657	Conc_Contig13258	Conc_Contig00923	Conc_Contig08639	Conc_Contig08582	Conc_Contig08467	Conc_Contig09844	Conc_Contig00822	Conc_Contig06242	Conc_Contig09101	Oost_Contig06391	Oost_Contig07234	Oost_Contig07343	Oost_Contig08123	Oost_Contig09848	Oost_Contig00692	Oost_Contig00862	Oost_Contig09265	Oost_Contig08262	Oost_Contig00798	Oost_Contig09246	Oost_Contig09903	Oost_Contig08278	Oost_Contig09220
Conc_Contig29354	Conc_Contig28457	Conc_Contig19541	Conc_Contig10650	Conc_Contig07793	Conc_Contig25867	Conc_Contig16119	Conc_Contig05782	Conc_Contig00922	Conc_Contig08630	Conc_Contig08564	Conc_Contig08466	Conc_Contig09843	Conc_Contig00815	Conc_Contig00622	Conc_Contig09090	Oost_Contig06383	Oost_Contig07187	Oost_Contig07337	Oost_Contig08101	Oost_Contig09845	Oost_Contig00690	Oost_Contig00858	Oost_Contig09260	Oost_Contig08260	Oost_Contig07979	Oost_Contig09245	Oost_Contig09898	Oost_Contig08277	Oost_Contig00922
Conc_Contig29191	Conc_Contig19420	Conc_Contig19392	Conc_Contig10649	Conc_Contig10523	Conc_Contig06626	Conc_Contig13932	Conc_Contig04551	Conc_Contig09207	Conc_Contig08629	Conc_Contig08559	Conc_Contig08465	Conc_Contig09842	Conc_Contig08140	Conc_Contig00620	Conc_Contig09083	Oost_Contig06358	Oost_Contig07180	Oost_Contig07332	Oost_Contig08100	Oost_Contig09844	Oost_Contig00686	Oost_Contig00857	Oost_Contig00926	Oost_Contig08253	Oost_Contig07978	Oost_Contig09228	Oost_Contig09896	Oost_Contig08276	Oost_Contig00921
Conc_Contig02005	Conc_Contig06022	Conc_Contig26730	Conc_Contig11889	Conc_Contig06645	Conc_Contig05845	Conc_Contig04302	Conc_Contig05222	Conc_Contig00920	Conc_Contig08628	Conc_Contig08556	Conc_Contig08417	Conc_Contig09841	Conc_Contig08083	Conc_Contig00619	Conc_Contig09076	Oost_Contig06338	Oost_Contig07173	Oost_Contig07331	Oost_Contig08070	Oost_Contig09842	Oost_Contig00685	Oost_Contig00856	Oost_Contig00925	Oost_Contig08227	Oost_Contig00797	Oost_Contig09227	Oost_Contig09895	Oost_Contig08221	Oost_Contig00092
Conc_Contig24121	Conc_Contig27109	Conc_Contig06739	Conc_Contig19148	Conc_Contig21007	Conc_Contig13054	Conc_Contig13939	Conc_Contig05807	Conc_Contig00916	Conc_Contig08614	Conc_Contig00851	Conc_Contig08384	Conc_Contig09838	Conc_Contig00008	Conc_Contig00617	Conc_Contig09067	Oost_Contig06332	Oost_Contig07157	Oost_Contig07330	Oost_Contig08069	Oost_Contig09841	Oost_Contig06786	Oost_Contig00855	Oost_Contig09221	Oost_Contig08201	Oost_Contig07856	Oost_Contig09202	Oost_Contig09894	Oost_Contig08219	Oost_Contig09191
Conc_Contig25063	Conc_Contig29744	Conc_Contig07542	Conc_Contig29360	Conc_Contig10704	Conc_Contig12559	Conc_Contig00517	Conc_Contig05124	Conc_Contig09152	Conc_Contig08611	Conc_Contig08475	Conc_Contig08350	Conc_Contig09835	Conc_Contig07974	Conc_Contig00615	Conc_Contig09059	Oost_Contig06330	Oost_Contig00713	Oost_Contig07328	Oost_Contig08029	Oost_Contig09840	Oost_Contig00677	Oost_Contig08513	Oost_Contig09215	Oost_Contig08116	Oost_Contig00078	Oost_Contig09193	Oost_Contig09892	Oost_Contig08152	Oost_Contig00919
Conc_Contig16635	Conc_Contig19439	Conc_Contig19615	Conc_Contig28923	Conc_Contig10337	Conc_Contig27238	Conc_Contig13156	Conc_Contig02442	Conc_Contig00915	Conc_Contig08606	Conc_Contig08473	Conc_Contig08336	Conc_Contig09834	Conc_Contig07942	Conc_Contig00613	Conc_Contig09052	Oost_Contig00632	Oost_Contig07122	Oost_Contig07325	Oost_Contig08028	Oost_Contig09838	Oost_Contig00676	Oost_Contig08512	Oost_Contig00921	Oost_Contig08110	Oost_Contig00774	Oost_Contig09192	Oost_Contig09891	Oost_Contig08129	Oost_Contig09182
Conc_Contig01580	Conc_Contig25869	Conc_Contig22183	Conc_Contig27371	Conc_Contig20599	Conc_Contig26707	Conc_Contig14757	Conc_Contig18797	Conc_Contig00914	Conc_Contig08590	Conc_Contig08464	Conc_Contig08313	Conc_Contig09833	Conc_Contig07941	Conc_Contig00611	Conc_Contig09051	Oost_Contig06283	Oost_Contig00712	Oost_Contig07315	Oost_Contig08027	Oost_Contig09836	Oost_Contig00675	Oost_Contig00848	Oost_Contig00092	Oost_Contig08107	Oost_Contig00770	Oost_Contig00919	Oost_Contig09890	Oost_Contig00812	Oost_Contig00918
Conc_Contig26337	Conc_Contig05850	Conc_Contig07432	Conc_Contig11752	Conc_Contig20217	Conc_Contig13179	Conc_Contig14376	Conc_Contig03718	Conc_Contig09130	Conc_Contig08564	Conc_Contig00846	Conc_Contig08268	Conc_Contig09830	Conc_Contig07940	Conc_Contig00610	Conc_Contig09046	Oost_Contig06277	Oost_Contig07073	Oost_Contig07312	Oost_Contig08026	Oost_Contig09822	Oost_Contig00673	Oost_Contig00844	Oost_Contig09193	Oost_Contig08106	Oost_Contig07598	Oost_Contig09183	Oost_Contig09888	Oost_Contig00811	Oost_Contig00916
Conc_Contig25065	Conc_Contig26515	Conc_Contig27459	Conc_Contig12275	Conc_Contig07792	Conc_Contig00253	Conc_Contig15257	Conc_Contig13399	Conc_Contig00913	Conc_Contig08559	Conc_Contig08456	Conc_Contig08266	Conc_Contig09826	Conc_Contig00788	Conc_Contig00607	Conc_Contig09000	Oost_Contig06270	Oost_Contig07055	Oost_Contig07311	Oost_Contig08025	Oost_Contig09817	Oost_Contig06680	Oost_Contig00843	Oost_Contig09192	Oost_Contig08057	Oost_Contig07452	Oost_Contig00918	Oost_Contig09887	Oost_Contig00810	Oost_Contig00915
Conc_Contig25112	Conc_Contig06200	Conc_Contig23637	Conc_Contig24589	Conc_Contig26385	Conc_Contig12286	Conc_Contig13696	Conc_Contig05552	Conc_Contig09128	Conc_Contig08558	Conc_Contig08455	Conc_Contig08221	Conc_Contig09824	Conc_Contig07751	Conc_Contig00605	Conc_Contig08989	Oost_Contig06245	Oost_Contig07031	Oost_Contig07304	Oost_Contig08024	Oost_Contig09815	Oost_Contig00666	Oost_Contig00842	Oost_Contig09191	Oost_Contig08040	Oost_Contig07449	Oost_Contig09178	Oost_Contig09886	Oost_Contig07981	Oost_Contig00914
Conc_Contig27352	Conc_Contig19541	Conc_Contig26045	Conc_Contig05498	Conc_Contig10024	Conc_Contig12758	Conc_Contig18199	Conc_Contig07984	Conc_Contig09127	Conc_Contig08556	Conc_Contig08372	Conc_Contig08196	Conc_Contig09823	Conc_Contig07735	Conc_Contig00604	Conc_Contig08984	Oost_Contig06238	Oost_Contig06931	Oost_Contig07303	Oost_Contig07976	Oost_Contig09814	Oost_Contig00664	Oost_Contig00838	Oost_Contig00916	Oost_Contig07995	Oost_Contig07444	Oost_Contig00917	Oost_Contig09885	Oost_Contig07979	Oost_Contig00913
Conc_Contig22495	Conc_Contig12613	Conc_Contig22221	Conc_Contig08512	Conc_Contig29989	Conc_Contig12642	Conc_Contig22078	Conc_Contig23135	Conc_Contig09122	Conc_Contig00851	Conc_Contig08371	Conc_Contig08193	Conc_Contig09818	Conc_Contig07734	Conc_Contig00603	Conc_Contig08949	Oost_Contig06213	Oost_Contig06851	Oost_Contig07302	Oost_Contig07960	Oost_Contig09812	Oost_Contig00659	Oost_Contig00837	Oost_Contig09145	Oost_Contig07994	Oost_Contig07442	Oost_Contig09167	Oost_Contig09883	Oost_Contig07978	Oost_Contig00912
Conc_Contig26255	Conc_Contig27291	Conc_Contig12576	Conc_Contig07854	Conc_Contig07666	Conc_Contig03271	Conc_Contig18972	Conc_Contig05790	Conc_Contig00912	Conc_Contig08473	Conc_Contig00837	Conc_Contig08165	Conc_Contig09817	Conc_Contig00770	Conc_Contig00602	Conc_Contig08948	Oost_Contig06178	Oost_Contig06843	Oost_Contig07301	Oost_Contig07899	Oost_Contig09811	Oost_Contig00656	Oost_Contig00836	Oost_Contig00914	Oost_Contig07993	Oost_Contig07440	Oost_Contig09126	Oost_Contig09882	Oost_Contig07977	Oost_Contig00911
Conc_Contig22525	Conc_Contig27799	Conc_Contig28071	Conc_Contig24803	Conc_Contig28390	Conc_Contig03725	Conc_Contig19350	Conc_Contig16814	Conc_Contig00911	Conc_Contig08464	Conc_Contig08365	Conc_Contig08164	Conc_Contig09816	Conc_Contig07661	Conc_Contig00601	Conc_Contig08947	Oost_Contig06154	Oost_Contig06836	Oost_Contig07295	Oost_Contig07884	Oost_Contig09809	Oost_Contig00655	Oost_Contig00835	Oost_Contig09132	Oost_Contig07992	Oost_Contig07439	Oost_Contig09125	Oost_Contig09881	Oost_Contig07937	Oost_Contig00910
Conc_Contig27109	Conc_Contig19710	Conc_Contig27730	Conc_Contig10596	Conc_Contig21541	Conc_Contig12819	Conc_Contig13928	Conc_Contig18089	Conc_Contig00910	Conc_Contig00846	Conc_Contig08360	Conc_Contig08163	Conc_Contig09814	Conc_Contig07594	Conc_Contig00600	Conc_Contig08790	Oost_Contig06129	Oost_Contig06812	Oost_Contig07294	Oost_Contig07883	Oost_Contig09800	Oost_Contig00653	Oost_Contig00834	Oost_Contig00913	Oost_Contig00798	Oost_Contig07437	Oost_Contig09121	Oost_Contig09880	Oost_Contig07936	Oost_Contig09064
Conc_Contig28220	Conc_Contig30008	Conc_Contig06700	Conc_Contig05205	Conc_Contig30014	Conc_Contig12284	Conc_Contig13090	Conc_Contig27081	Conc_Contig09094	Conc_Contig08450	Conc_Contig00836	Conc_Contig08152	Conc_Contig09809	Conc_Contig07593	Conc_Contig00599	Conc_Contig08781	Oost_Contig06087	Oost_Contig06774	Oost_Contig07291	Oost_Contig07880	Oost_Contig09791	Oost_Contig00652	Oost_Contig00831	Oost_Contig00912	Oost_Contig07955	Oost_Contig07435	Oost_Contig09108	Oost_Contig09879	Oost_Contig07935	Oost_Contig09063
Conc_Contig16638	Conc_Contig29202	Conc_Contig05867	Conc_Contig10241	Conc_Contig29175	Conc_Contig28805	Conc_Contig23196	Conc_Contig01039	Conc_Contig00909	Conc_Contig08425	Conc_Contig08251	Conc_Contig08145	Conc_Contig09807	Conc_Contig07592	Conc_Contig00597	Conc_Contig08780	Oost_Contig06086	Oost_Contig06690	Oost_Contig07289	Oost_Contig07879	Oost_Contig09790	Oost_Contig00651	Oost_Contig00827	Oost_Contig00910	Oost_Contig07951	Oost_Contig07433	Oost_Contig09105	Oost_Contig09878	Oost_Contig07934	Oost_Contig00906
Conc_Contig17031	Conc_Contig00180	Conc_Contig07041	Conc_Contig19954	Conc_Contig10108	Conc_Contig22569	Conc_Contig22027	Conc_Contig29119	Conc_Contig09075	Conc_Contig08424	Conc_Contig08207	Conc_Contig08112	Conc_Contig09806	Conc_Contig07590	Conc_Contig00595	Conc_Contig08766	Oost_Contig06085	Oost_Contig06631	Oost_Contig07286	Oost_Contig07878	Oost_Contig09789	Oost_Contig00649	Oost_Contig08246	Oost_Contig09094	Oost_Contig07946	Oost_Contig07429	Oost_Contig09101	Oost_Contig09877	Oost_Contig07933	Oost_Contig09058
Conc_Contig00821	Conc_Contig18066	Conc_Contig12207	Conc_Contig24787	Conc_Contig24841	Conc_Contig26710	Conc_Contig05563	Conc_Contig26747	Conc_Contig09069	Conc_Contig00842	Conc_Contig08147	Conc_Contig08054	Conc_Contig09805	Conc_Contig07589	Conc_Contig00594	Conc_Contig08765	Oost_Contig06063	Oost_Contig06630	Oost_Contig07284	Oost_Contig07877	Oost_Contig09786	Oost_Contig00647	Oost_Contig00820	Oost_Contig09090	Oost_Contig07932	Oost_Contig07424	Oost_Contig09100	Oost_Contig09873	Oost_Contig07895	Oost_Contig00904
Conc_Contig16650	Conc_Contig21332	Conc_Contig27446	Conc_Contig21016	Conc_Contig10576	Conc_Contig16625	Conc_Contig05808	Conc_Contig27657	Conc_Contig00905	Conc_Contig00841	Conc_Contig08140	Conc_Contig08021	Conc_Contig09802	Conc_Contig07586	Conc_Contig05939	Conc_Contig08764	Oost_Contig06051	Oost_Contig06606	Oost_Contig07281	Oost_Contig07876	Oost_Contig09784	Oost_Contig00645	Oost_Contig00082	Oost_Contig09064	Oost_Contig07858	Oost_Contig07423	Oost_Contig00091	Oost_Contig09867	Oost_Contig07806	Oost_Contig00903
Conc_Contig16677	Conc_Contig22652	Conc_Contig20168	Conc_Contig10634	Conc_Contig11168	Conc_Contig23590	Conc_Contig14481	Conc_Contig14648	Conc_Contig09034	Conc_Contig08372	Conc_Contig08139	Conc_Contig08019	Conc_Contig09801	Conc_Contig07581	Conc_Contig05938	Conc_Contig08699	Oost_Contig05964	Oost_Contig06605	Oost_Contig07278	Oost_Contig07875	Oost_Contig09781	Oost_Contig00644	Oost_Contig00819	Oost_Contig09063	Oost_Contig00078	Oost_Contig07419	Oost_Contig09087	Oost_Contig09866	Oost_Contig07757	Oost_Contig00902
Conc_Contig28778	Conc_Contig19568	Conc_Contig22569	Conc_Contig20984	Conc_Contig21682	Conc_Contig19388	Conc_Contig16241	Conc_Contig18071	Conc_Contig09032	Conc_Contig08371	Conc_Contig00811	Conc_Contig08017	Conc_Contig09799	Conc_Contig07573	Conc_Contig00593	Conc_Contig08679	Oost_Contig05877	Oost_Contig06590	Oost_Contig07276	Oost_Contig07848	Oost_Contig09778	Oost_Contig00642	Oost_Contig00818	Oost_Contig09058	Oost_Contig07793	Oost_Contig07417	Oost_Contig09085	Oost_Contig09865	Oost_Contig07756	Oost_Contig00901
Conc_Contig29764	Conc_Contig06606	Conc_Contig27472	Conc_Contig21326	Conc_Contig02288	Conc_Contig24329	Conc_Contig14769	Conc_Contig05786	Conc_Contig00902	Conc_Contig08365	Conc_Contig08108	Conc_Contig08016	Conc_Contig09792	Conc_Contig07569	Conc_Contig00592	Conc_Contig08673	Oost_Contig05866	Oost_Contig06589	Oost_Contig07274	Oost_Contig07829	Oost_Contig09777	Oost_Contig00641	Oost_Contig00817	Oost_Contig09042	Oost_Contig07792	Oost_Contig07413	Oost_Contig09082	Oost_Contig09860	Oost_Contig07741	Oost_Contig00900
Conc_Contig17037	Conc_Contig27690	Conc_Contig29536	Conc_Contig20627	Conc_Contig24807	Conc_Contig12298	Conc_Contig27128	Conc_Contig08458	Conc_Contig09012	Conc_Contig08363	Conc_Contig08084	Conc_Contig08012	Conc_Contig09791	Conc_Contig07566	Conc_Contig00590	Conc_Contig08669	Oost_Contig05823	Oost_Contig06588	Oost_Contig07267	Oost_Contig07827	Oost_Contig09775	Oost_Contig00640	Oost_Contig00816	Oost_Contig09041	Oost_Contig07613	Oost_Contig07411	Oost_Contig09078	Oost_Contig09859	Oost_Contig07624	Oost_Contig00090
Conc_Contig25161	Conc_Contig19491	Conc_Contig29217	Conc_Contig08152	Conc_Contig29862	Conc_Contig18164	Conc_Contig25752	Conc_Contig23363	Conc_Contig00901	Conc_Contig08334	Conc_Contig08083	Conc_Contig08009	Conc_Contig09789	Conc_Contig07565	Conc_Contig00589	Conc_Contig08652	Oost_Contig05771	Oost_Contig06547	Oost_Contig07265	Oost_Contig07826	Oost_Contig09770	Oost_Contig00637	Oost_Contig00813	Oost_Contig00904	Oost_Contig07599	Oost_Contig07410	Oost_Contig09076	Oost_Contig09858	Oost_Contig07623	Oost_Contig08995
Conc_Contig13546	Conc_Contig27243	Conc_Contig29425	Conc_Contig25400	Conc_Contig24625	Conc_Contig19392	Conc_Contig13694	Conc_Contig17692	Conc_Contig08992	Conc_Contig08257	Conc_Contig08062	Conc_Contig08008	Conc_Contig09786	Conc_Contig07544	Conc_Contig00587	Conc_Contig08638	Oost_Contig05729	Oost_Contig06518	Oost_Contig07264	Oost_Contig07819	Oost_Contig09767	Oost_Contig06366	Oost_Contig00812	Oost_Contig00903	Oost_Contig07598	Oost_Contig07408	Oost_Contig09068	Oost_Contig09854	Oost_Contig07573	Oost_Contig08994
Conc_Contig20262	Conc_Contig26105	Conc_Contig25980	Conc_Contig02289	Conc_Contig07579	Conc_Contig21842	Conc_Contig13732	Conc_Contig25532	Conc_Contig08984	Conc_Contig08248	Conc_Contig08036	Conc_Contig08004	Conc_Contig09784	Conc_Contig07538	Conc_Contig00586	Conc_Contig08600	Oost_Contig05712	Oost_Contig06453	Oost_Contig07257	Oost_Contig07818	Oost_Contig09766	Oost_Contig00635	Oost_Contig00810	Oost_Contig09019	Oost_Contig07597	Oost_Contig07404	Oost_Contig09062	Oost_Contig09853	Oost_Contig07495	Oost_Contig00899
Conc_Contig00783	Conc_Contig19421	Conc_Contig25905	Conc_Contig10659	Conc_Contig28131	Conc_Contig13161	Conc_Contig22047	Conc_Contig29722	Conc_Contig00897	Conc_Contig00815	Conc_Contig00802	Conc_Contig08002	Conc_Contig09781	Conc_Contig07511	Conc_Contig00585	Conc_Contig08598	Oost_Contig05709	Oost_Contig06437	Oost_Contig07254	Oost_Contig07814	Oost_Contig09762	Oost_Contig00634	Oost_Contig00809	Oost_Contig09006	Oost_Contig07462	Oost_Contig07401	Oost_Contig09057	Oost_Contig09851	Oost_Contig07494	Oost_Contig00898
Conc_Contig17052	Conc_Contig05970	Conc_Contig28313	Conc_Contig28425	Conc_Contig07591	Conc_Contig22097	Conc_Contig13695	Conc_Contig18094	Conc_Contig00896	Conc_Contig08147	Conc_Contig00008	Conc_Contig07962	Conc_Contig09780	Conc_Contig07505	Conc_Contig00584	Conc_Contig08536	Oost_Contig05707	Oost_Contig06422	Oost_Contig07253	Oost_Contig07806	Oost_Contig09761	Oost_Contig06311	Oost_Contig00808	Oost_Contig09000	Oost_Contig07458	Oost_Contig07400	Oost_Contig09051	Oost_Contig09850	Oost_Contig07493	Oost_Contig00897
Conc_Contig16648	Conc_Contig05966	Conc_Contig06621	Conc_Contig07801	Conc_Contig29512	Conc_Contig07045	Conc_Contig22075	Conc_Contig05531	Conc_Contig00895	Conc_Contig08146	Conc_Contig07980	Conc_Contig07961	Conc_Contig09779	Conc_Contig07488	Conc_Contig00583	Conc_Contig08534	Oost_Contig05607	Oost_Contig06387	Oost_Contig07249	Oost_Contig07776	Oost_Contig09759	Oost_Contig06310	Oost_Contig00800	Oost_Contig00090	Oost_Contig07452	Oost_Contig07399	Oost_Contig09046	Oost_Contig09849	Oost_Contig07468	Oost_Contig00896
Conc_Contig16654	Conc_Contig29728	Conc_Contig13018	Conc_Contig11188	Conc_Contig27760	Conc_Contig12301	Conc_Contig22077	Conc_Contig02251	Conc_Contig00894	Conc_Contig08092	Conc_Contig07938	Conc_Contig07960	Conc_Contig09777	Conc_Contig07458	Conc_Contig05821	Conc_Contig08533	Oost_Contig05603	Oost_Contig06352	Oost_Contig07247	Oost_Contig07759	Oost_Contig09753	Oost_Contig00630	Oost_Contig00008	Oost_Contig08996	Oost_Contig07451	Oost_Contig07394	Oost_Contig09038	Oost_Contig09848	Oost_Contig07087	Oost_Contig00893
Conc_Contig29672	Conc_Contig06550	Conc_Contig06626	Conc_Contig07856	Conc_Contig07589	Conc_Contig12302	Conc_Contig22076	Conc_Contig23288	Conc_Contig00893	Conc_Contig08090	Conc_Contig07843	Conc_Contig07959	Conc_Contig09775	Conc_Contig07457	Conc_Contig05817	Conc_Contig08503	Oost_Contig05583	Oost_Contig06315	Oost_Contig07246	Oost_Contig07756	Oost_Contig09750	Oost_Contig00629	Oost_Contig00793	Oost_Contig08994	Oost_Contig07449	Oost_Contig07392	Oost_Contig09037	Oost_Contig09845	Oost_Contig07050	Oost_Contig00892
Conc_Contig22763	Conc_Contig18245	Conc_Contig19542	Conc_Contig29237	Conc_Contig11216	Conc_Contig12338	Conc_Contig19282	Conc_Contig03510	Conc_Contig00892	Conc_Contig08084	Conc_Contig07807	Conc_Contig07914	Conc_Contig09774	Conc_Contig07429	Conc_Contig05808	Conc_Contig08485	Oost_Contig05575	Oost_Contig06301	Oost_Contig07245	Oost_Contig00774	Oost_Contig09737	Oost_Contig00626	Oost_Contig00792	Oost_Contig08984	Oost_Contig07438	Oost_Contig07389	Oost_Contig09027	Oost_Contig09844	Oost_Contig07011	Oost_Contig00891
Conc_Contig12285	Conc_Contig06092	Conc_Contig29492	Conc_Contig20123	Conc_Contig09911	Conc_Contig24387	Conc_Contig13239	Conc_Contig05834	Conc_Contig00891	Conc_Contig08083	Conc_Contig07756	Conc_Contig07902	Conc_Contig09773	Conc_Contig07425	Conc_Contig00578	Conc_Contig08459	Oost_Contig05482	Oost_Contig06300	Oost_Contig07241	Oost_Contig07696	Oost_Contig09736	Oost_Contig00622	Oost_Contig07918	Oost_Contig08983	Oost_Contig07430	Oost_Contig07388	Oost_Contig09001	Oost_Contig09842	Oost_Contig06973	Oost_Contig00890
Conc_Contig26109	Conc_Contig21865	Conc_Contig28541	Conc_Contig12006	Conc_Contig04062	Conc_Contig25769	Conc_Contig05042	Conc_Contig05607	Conc_Contig08902	Conc_Contig08063	Conc_Contig07750	Conc_Contig07901	Conc_Contig09772	Conc_Contig07424	Conc_Contig05774	Conc_Contig08458	Oost_Contig05468	Oost_Contig06292	Oost_Contig07235	Oost_Contig07695	Oost_Contig09735	Oost_Contig00621	Oost_Contig07917	Oost_Contig08974	Oost_Contig07415	Oost_Contig07386	Oost_Contig09000	Oost_Contig09841	Oost_Contig00696	Oost_Contig00889
Conc_Contig00747	Conc_Contig27245	Conc_Contig29744	Conc_Contig10142	Conc_Contig28037	Conc_Contig13162	Conc_Contig24957	Conc_Contig07985	Conc_Contig00890	Conc_Contig08062	Conc_Contig07735	Conc_Contig07870	Conc_Contig09770	Conc_Contig07373	Conc_Contig00577	Conc_Contig08457	Oost_Contig05460	Oost_Contig06287	Oost_Contig07227	Oost_Contig07693	Oost_Contig09733	Oost_Contig00619	Oost_Contig00791	Oost_Contig08957	Oost_Contig07413	Oost_Contig07385	Oost_Contig08998	Oost_Contig09840	Oost_Contig00695	Oost_Contig00887
Conc_Contig22570	Conc_Contig28751	Conc_Contig05103	Conc_Contig21530	Conc_Contig07571	Conc_Contig26166	Conc_Contig22477	Conc_Contig14178	Conc_Contig00089	Conc_Contig08061	Conc_Contig07734	Conc_Contig07869	Conc_Contig09769	Conc_Contig07363	Conc_Contig05769	Conc_Contig08414	Oost_Contig05446	Oost_Contig00628	Oost_Contig07226	Oost_Contig07692	Oost_Contig09729	Oost_Contig00618	Oost_Contig00788	Oost_Contig08915	Oost_Contig07410	Oost_Contig07381	Oost_Contig08992	Oost_Contig09839	Oost_Contig00694	Oost_Contig00886
Conc_Contig01140	Conc_Contig12618	Conc_Contig26160	Conc_Contig16592	Conc_Contig07663	Conc_Contig07544	Conc_Contig13693	Conc_Contig13262	Conc_Contig00888	Conc_Contig08060	Conc_Contig07706	Conc_Contig07868	Conc_Contig09765	Conc_Contig07329	Conc_Contig05764	Conc_Contig08409	Oost_Contig05434	Oost_Contig06248	Oost_Contig07220	Oost_Contig07689	Oost_Contig09727	Oost_Contig00617	Oost_Contig00787	Oost_Contig08870	Oost_Contig07405	Oost_Contig07380	Oost_Contig08985	Oost_Contig09838	Oost_Contig00692	Oost_Contig00885
Conc_Contig26259	Conc_Contig23634	Conc_Contig20137	Conc_Contig07802	Conc_Contig19512	Conc_Contig06619	Conc_Contig15484	Conc_Contig29911	Conc_Contig00887	Conc_Contig00802	Conc_Contig07680	Conc_Contig07861	Conc_Contig09763	Conc_Contig07312	Conc_Contig00576	Conc_Contig08351	Oost_Contig05328	Oost_Contig06241	Oost_Contig07208	Oost_Contig07688	Oost_Contig09726	Oost_Contig00615	Oost_Contig00786	Oost_Contig00887	Oost_Contig07404	Oost_Contig07378	Oost_Contig08984	Oost_Contig09836	Oost_Contig00690	Oost_Contig08845
Conc_Contig25213	Conc_Contig05856	Conc_Contig04685	Conc_Contig04256	Conc_Contig19674	Conc_Contig22049	Conc_Contig04545	Conc_Contig17620	Conc_Contig00886	Conc_Contig00008	Conc_Contig07661	Conc_Contig07860	Conc_Contig09762	Conc_Contig07287	Conc_Contig05752	Conc_Contig08345	Oost_Contig05302	Oost_Contig06206	Oost_Contig07196	Oost_Contig07687	Oost_Contig09725	Oost_Contig00612	Oost_Contig00784	Oost_Contig08866	Oost_Contig07401	Oost_Contig07377	Oost_Contig08960	Oost_Contig09833	Oost_Contig00686	Oost_Contig08844
Conc_Contig29951	Conc_Contig21866	Conc_Contig05846	Conc_Contig26875	Conc_Contig24400	Conc_Contig17245	Conc_Contig25805	Conc_Contig05544	Conc_Contig00885	Conc_Contig07997	Conc_Contig00760	Conc_Contig07859	Conc_Contig09759	Conc_Contig07286	Conc_Contig00575	Conc_Contig08344	Oost_Contig05299	Oost_Contig06199	Oost_Contig07188	Oost_Contig07671	Oost_Contig09723	Oost_Contig00610	Oost_Contig00783	Oost_Contig00886	Oost_Contig07389	Oost_Contig07373	Oost_Contig08958	Oost_Contig09832	Oost_Contig00685	Oost_Contig08843
Conc_Contig06351	Conc_Contig19390	Conc_Contig12456	Conc_Contig13678	Conc_Contig26234	Conc_Contig30015	Conc_Contig18229	Conc_Contig24873	Conc_Contig08840	Conc_Contig07996	Conc_Contig07594	Conc_Contig07858	Conc_Contig09758	Conc_Contig07277	Conc_Contig00574	Conc_Contig08335	Oost_Contig05288	Oost_Contig06198	Oost_Contig07187	Oost_Contig07668	Oost_Contig09722	Oost_Contig00606	Oost_Contig00782	Oost_Contig08858	Oost_Contig07388	Oost_Contig07371	Oost_Contig08928	Oost_Contig09830	Oost_Contig06786	Oost_Contig00884
Conc_Contig20106	Conc_Contig25468	Conc_Contig19451	Conc_Contig21637	Conc_Contig28714	Conc_Contig02645	Conc_Contig13142	Conc_Contig05534	Conc_Contig00884	Conc_Contig07974	Conc_Contig07593	Conc_Contig07857	Conc_Contig09755	Conc_Contig07252	Conc_Contig05738	Conc_Contig08334	Oost_Contig05276	Oost_Contig06197	Oost_Contig07183	Oost_Contig07662	Oost_Contig09720	Oost_Contig00605	Oost_Contig00781	Oost_Contig08845	Oost_Contig07386	Oost_Contig07370	Oost_Contig08908	Oost_Contig09829	Oost_Contig00678	Oost_Contig00883
Conc_Contig26761	Conc_Contig24584	Conc_Contig12905	Conc_Contig27579	Conc_Contig21009	Conc_Contig28041	Conc_Contig16010	Conc_Contig24748	Conc_Contig08837	Conc_Contig07967	Conc_Contig07589	Conc_Contig07856	Conc_Contig09754	Conc_Contig07235	Conc_Contig00573	Conc_Contig08321	Oost_Contig05270	Oost_Contig06196	Oost_Contig07177	Oost_Contig07660	Oost_Contig09718	Oost_Contig06043	Oost_Contig00779	Oost_Contig08844	Oost_Contig07381	Oost_Contig07369	Oost_Contig08888	Oost_Contig09828	Oost_Contig00677	Oost_Contig00882
Conc_Contig22527	Conc_Contig28157	Conc_Contig12452	Conc_Contig08163	Conc_Contig18463	Conc_Contig24932	Conc_Contig13133	Conc_Contig18790	Conc_Contig00883	Conc_Contig07938	Conc_Contig00758	Conc_Contig07855	Conc_Contig09745	Conc_Contig07232	Conc_Contig05723	Conc_Contig08318	Oost_Contig05267	Oost_Contig06169	Oost_Contig07172	Oost_Contig07659	Oost_Contig09713	Oost_Contig00603	Oost_Contig00778	Oost_Contig08843	Oost_Contig07378	Oost_Contig07364	Oost_Contig08887	Oost_Contig09827	Oost_Contig00676	Oost_Contig00088
Conc_Contig00780	Conc_Contig22492	Conc_Contig06049	Conc_Contig10631	Conc_Contig25386	Conc_Contig25874	Conc_Contig18151	Conc_Contig18780	Conc_Contig00881	Conc_Contig07932	Conc_Contig07573	Conc_Contig07854	Conc_Contig09744	Conc_Contig07212	Conc_Contig00571	Conc_Contig08301	Oost_Contig05210	Oost_Contig06158	Oost_Contig07170	Oost_Contig07656	Oost_Contig09711	Oost_Contig00602	Oost_Contig00777	Oost_Contig00884	Oost_Contig07370	Oost_Contig07361	Oost_Contig08861	Oost_Contig09825	Oost_Contig00675	Oost_Contig00879
Conc_Contig00676	Conc_Contig23723	Conc_Contig23798	Conc_Contig02275	Conc_Contig19842	Conc_Contig05846	Conc_Contig16155	Conc_Contig14842	Conc_Contig00878	Conc_Contig00793	Conc_Contig00757	Conc_Contig07853	Conc_Contig09741	Conc_Contig07199	Conc_Contig00570	Conc_Contig08300	Oost_Contig05198	Oost_Contig06153	Oost_Contig07157	Oost_Contig07653	Oost_Contig09707	Oost_Contig00600	Oost_Contig00767	Oost_Contig08838	Oost_Contig07365	Oost_Contig07359	Oost_Contig08860	Oost_Contig09823	Oost_Contig00673	Oost_Contig00878
Conc_Contig29895	Conc_Contig23656	Conc_Contig05868	Conc_Contig27445	Conc_Contig23120	Conc_Contig16137	Conc_Contig02664	Conc_Contig15259	Conc_Contig00877	Conc_Contig07844	Conc_Contig07569	Conc_Contig07836	Conc_Contig09737	Conc_Contig07171	Conc_Contig00569	Conc_Contig08298	Oost_Contig05185	Oost_Contig06143	Oost_Contig07156	Oost_Contig07647	Oost_Contig09706	Oost_Contig00599	Oost_Contig00764	Oost_Contig00882	Oost_Contig07364	Oost_Contig07358	Oost_Contig08833	Oost_Contig09822	Oost_Contig06680	Oost_Contig00874
Conc_Contig26254	Conc_Contig20441	Conc_Contig00376	Conc_Contig23554	Conc_Contig07570	Conc_Contig12321	Conc_Contig14317	Conc_Contig20850	Conc_Contig08767	Conc_Contig07843	Conc_Contig07568	Conc_Contig07835	Conc_Contig09734	Conc_Contig07162	Conc_Contig00567	Conc_Contig08292	Oost_Contig05140	Oost_Contig06140	Oost_Contig07134	Oost_Contig07642	Oost_Contig09702	Oost_Contig00598	Oost_Contig00762	Oost_Contig08818	Oost_Contig07361	Oost_Contig07357	Oost_Contig08831	Oost_Contig09821	Oost_Contig00666	Oost_Contig00873
Conc_Contig25171	Conc_Contig00221	Conc_Contig13008	Conc_Contig21632	Conc_Contig10756	Conc_Contig26992	Conc_Contig04617	Conc_Contig28989	Conc_Contig00874	Conc_Contig07842	Conc_Contig07567	Conc_Contig07806	Conc_Contig09732	Conc_Contig07158	Conc_Contig00566	Conc_Contig08267	Oost_Contig05112	Oost_Contig06139	Oost_Contig00713	Oost_Contig07639	Oost_Contig09699	Oost_Contig00596	Oost_Contig00761	Oost_Contig08817	Oost_Contig07359	Oost_Contig07356	Oost_Contig08827	Oost_Contig09818	Oost_Contig00664	Oost_Contig00872
Conc_Contig26173	Conc_Contig24166	Conc_Contig28783	Conc_Contig28784	Conc_Contig07668	Conc_Contig28258	Conc_Contig00585	Conc_Contig23155	Conc_Contig00873	Conc_Contig07807	Conc_Contig07565	Conc_Contig07805	Conc_Contig09729	Conc_Contig07147	Conc_Contig00565	Conc_Contig08256	Oost_Contig05105	Oost_Contig06093	Oost_Contig00712	Oost_Contig07638	Oost_Contig09695	Oost_Contig00594	Oost_Contig00760	Oost_Contig08803	Oost_Contig07358	Oost_Contig07355	Oost_Contig08815	Oost_Contig09817	Oost_Contig00659	Oost_Contig00871
Conc_Contig19493	Conc_Contig05967	Conc_Contig23714	Conc_Contig10637	Conc_Contig20618	Conc_Contig18050	Conc_Contig19239	Conc_Contig03717	Conc_Contig00872	Conc_Contig07752	Conc_Contig07563	Conc_Contig07803	Conc_Contig09727	Conc_Contig07122	Conc_Contig05642	Conc_Contig08255	Oost_Contig00051	Oost_Contig06080	Oost_Contig07118	Oost_Contig07637	Oost_Contig09694	Oost_Contig05934	Oost_Contig00759	Oost_Contig00088	Oost_Contig07356	Oost_Contig07350	Oost_Contig08800	Oost_Contig09815	Oost_Contig00657	Oost_Contig00870
Conc_Contig22615	Conc_Contig20422	Conc_Contig24093	Conc_Contig21695	Conc_Contig21048	Conc_Contig24933	Conc_Contig05130	Conc_Contig27064	Conc_Contig00871	Conc_Contig07750	Conc_Contig07562	Conc_Contig07802	Conc_Contig09725	Conc_Contig07120	Conc_Contig00564	Conc_Contig08230	Oost_Contig05098	Oost_Contig06053	Oost_Contig07113	Oost_Contig07626	Oost_Contig09693	Oost_Contig00592	Oost_Contig00757	Oost_Contig08762	Oost_Contig07350	Oost_Contig07349	Oost_Contig08790	Oost_Contig09814	Oost_Contig00656	Oost_Contig00087
Conc_Contig00660	Conc_Contig05891	Conc_Contig06712	Conc_Contig21127	Conc_Contig10249	Conc_Contig13180	Conc_Contig13747	Conc_Contig02411	Conc_Contig08707	Conc_Contig00770	Conc_Contig07559	Conc_Contig07801	Conc_Contig09719	Conc_Contig07110	Conc_Contig05637	Conc_Contig08161	Oost_Contig05097	Oost_Contig06048	Oost_Contig00711	Oost_Contig07625	Oost_Contig09692	Oost_Contig05797	Oost_Contig00755	Oost_Contig00874	Oost_Contig07338	Oost_Contig07347	Oost_Contig08785	Oost_Contig09812	Oost_Contig00655	Oost_Contig00869
Conc_Contig26034	Conc_Contig17253	Conc_Contig28423	Conc_Contig09553	Conc_Contig23123	Conc_Contig22018	Conc_Contig03047	Conc_Contig09983	Conc_Contig08699	Conc_Contig00768	Conc_Contig07553	Conc_Contig07791	Conc_Contig09714	Conc_Contig07083	Conc_Contig05627	Conc_Contig08160	Oost_Contig05080	Oost_Contig06020	Oost_Contig07099	Oost_Contig07594	Oost_Contig09689	Oost_Contig05543	Oost_Contig00754	Oost_Contig00873	Oost_Contig07335	Oost_Contig07343	Oost_Contig08784	Oost_Contig09811	Oost_Contig00653	Oost_Contig00868
Conc_Contig28462	Conc_Contig06809	Conc_Contig08083	Conc_Contig05242	Conc_Contig26480	Conc_Contig21873	Conc_Contig15843	Conc_Contig18400	Conc_Contig08676	Conc_Contig00766	Conc_Contig07545	Conc_Contig07790	Conc_Contig09712	Conc_Contig07082	Conc_Contig05621	Conc_Contig00816	Oost_Contig05064	Oost_Contig06018	Oost_Contig07092	Oost_Contig07587	Oost_Contig09670	Oost_Contig05520	Oost_Contig00752	Oost_Contig00872	Oost_Contig07331	Oost_Contig07337	Oost_Contig08782	Oost_Contig09809	Oost_Contig00652	Oost_Contig00867
Conc_Contig29534	Conc_Contig28071	Conc_Contig24328	Conc_Contig15869	Conc_Contig07913	Conc_Contig12609	Conc_Contig18950	Conc_Contig18073	Conc_Contig08675	Conc_Contig07644	Conc_Contig07544	Conc_Contig07787	Conc_Contig09709	Conc_Contig00708	Conc_Contig00562	Conc_Contig08159	Oost_Contig05060	Oost_Contig06017	Oost_Contig07085	Oost_Contig07586	Oost_Contig09668	Oost_Contig05335	Oost_Contig00751	Oost_Contig00871	Oost_Contig07325	Oost_Contig07335	Oost_Contig00877	Oost_Contig09807	Oost_Contig00651	Oost_Contig00866
Conc_Contig02015	Conc_Contig05864	Conc_Contig27536	Conc_Contig28328	Conc_Contig26650	Conc_Contig02648	Conc_Contig26750	Conc_Contig13964	Conc_Contig08674	Conc_Contig07634	Conc_Contig07542	Conc_Contig07786	Conc_Contig09704	Conc_Contig07075	Conc_Contig00561	Conc_Contig08158	Oost_Contig05031	Oost_Contig06012	Oost_Contig07081	Oost_Contig07582	Oost_Contig09667	Oost_Contig05085	Oost_Contig00750	Oost_Contig00870	Oost_Contig07316	Oost_Contig07332	Oost_Contig08751	Oost_Contig09806	Oost_Contig00649	Oost_Contig00865
Conc_Contig00218	Conc_Contig06644	Conc_Contig00690	Conc_Contig27525	Conc_Contig29359	Conc_Contig23208	Conc_Contig22198	Conc_Contig16231	Conc_Contig00866	Conc_Contig00760	Conc_Contig07538	Conc_Contig07774	Conc_Contig09702	Conc_Contig07061	Conc_Contig00559	Conc_Contig08109	Oost_Contig05021	Oost_Contig06011	Oost_Contig07080	Oost_Contig07579	Oost_Contig09666	Oost_Contig05084	Oost_Contig00075	Oost_Contig00087	Oost_Contig07315	Oost_Contig07331	Oost_Contig08747	Oost_Contig09804	Oost_Contig00647	Oost_Contig00864
Conc_Contig16949	Conc_Contig26302	Conc_Contig20027	Conc_Contig13997	Conc_Contig04753	Conc_Contig27386	Conc_Contig22199	Conc_Contig05806	Conc_Contig00865	Conc_Contig00759	Conc_Contig07528	Conc_Contig07767	Conc_Contig09700	Conc_Contig00706	Conc_Contig05579	Conc_Contig08094	Oost_Contig05001	Oost_Contig06010	Oost_Contig07073	Oost_Contig07576	Oost_Contig09665	Oost_Contig05055	Oost_Contig00749	Oost_Contig08680	Oost_Contig07304	Oost_Contig07330	Oost_Contig08746	Oost_Contig09802	Oost_Contig00645	Oost_Contig00863
Conc_Contig18039	Conc_Contig07522	Conc_Contig23469	Conc_Contig12120	Conc_Contig28494	Conc_Contig05949	Conc_Contig13844	Conc_Contig02400	Conc_Contig00864	Conc_Contig00758	Conc_Contig07521	Conc_Contig07765	Conc_Contig09698	Conc_Contig07058	Conc_Contig05577	Conc_Contig08091	Oost_Contig04997	Oost_Contig06009	Oost_Contig07062	Oost_Contig07575	Oost_Contig09664	Oost_Contig00459	Oost_Contig00746	Oost_Contig08679	Oost_Contig07302	Oost_Contig07328	Oost_Contig08736	Oost_Contig09800	Oost_Contig00644	Oost_Contig00862
Conc_Contig28134	Conc_Contig27993	Conc_Contig12285	Conc_Contig07961	Conc_Contig27222	Conc_Contig02646	Conc_Contig22031	Conc_Contig05795	Conc_Contig08632	Conc_Contig07573	Conc_Contig00752	Conc_Contig07763	Conc_Contig09696	Conc_Contig07055	Conc_Contig05575	Conc_Contig08042	Oost_Contig04974	Oost_Contig06004	Oost_Contig07056	Oost_Contig07574	Oost_Contig09663	Oost_Contig04448	Oost_Contig00745	Oost_Contig08660	Oost_Contig07301	Oost_Contig07326	Oost_Contig08735	Oost_Contig09797	Oost_Contig00642	Oost_Contig00861
Conc_Contig29209	Conc_Contig25417	Conc_Contig24387	Conc_Contig07676	Conc_Contig18385	Conc_Contig19389	Conc_Contig15850	Conc_Contig15776	Conc_Contig08630	Conc_Contig00757	Conc_Contig07517	Conc_Contig07736	Conc_Contig09695	Conc_Contig07050	Conc_Contig00557	Conc_Contig07997	Oost_Contig04939	Oost_Contig05959	Oost_Contig07055	Oost_Contig07537	Oost_Contig09662	Oost_Contig04369	Oost_Contig00742	Oost_Contig00866	Oost_Contig07291	Oost_Contig07325	Oost_Contig08725	Oost_Contig09795	Oost_Contig00641	Oost_Contig00859
Conc_Contig06282	Conc_Contig25875	Conc_Contig23678	Conc_Contig10543	Conc_Contig24497	Conc_Contig12851	Conc_Contig13667	Conc_Contig13257	Conc_Contig08629	Conc_Contig07566	Conc_Contig07514	Conc_Contig07707	Conc_Contig09694	Conc_Contig07045	Conc_Contig05568	Conc_Contig07986	Oost_Contig04932	Oost_Contig05958	Oost_Contig07046	Oost_Contig07536	Oost_Contig09661	Oost_Contig00430	Oost_Contig07414	Oost_Contig00865	Oost_Contig07290	Oost_Contig07323	Oost_Contig08721	Oost_Contig09794	Oost_Contig00640	Oost_Contig00858
Conc_Contig16673	Conc_Contig28882	Conc_Contig12389	Conc_Contig10185	Conc_Contig20593	Conc_Contig21861	Conc_Contig14040	Conc_Contig05775	Conc_Contig00862	Conc_Contig00756	Conc_Contig07513	Conc_Contig07699	Conc_Contig09692	Conc_Contig07027	Conc_Contig05566	Conc_Contig07985	Oost_Contig04914	Oost_Contig05955	Oost_Contig07003	Oost_Contig07535	Oost_Contig09660	Oost_Contig04185	Oost_Contig00741	Oost_Contig00864	Oost_Contig07284	Oost_Contig07316	Oost_Contig08718	Oost_Contig09792	Oost_Contig00637	Oost_Contig00857
Conc_Contig26324	Conc_Contig26789	Conc_Contig06783	Conc_Contig12261	Conc_Contig23122	Conc_Contig20106	Conc_Contig16539	Conc_Contig02252	Conc_Contig00861	Conc_Contig07558	Conc_Contig07511	Conc_Contig07698	Conc_Contig09690	Conc_Contig07012	Conc_Contig05563	Conc_Contig07984	Oost_Contig04913	Oost_Contig05949	Oost_Contig06979	Oost_Contig07534	Oost_Contig09659	Oost_Contig04111	Oost_Contig00740	Oost_Contig00086	Oost_Contig07281	Oost_Contig07315	Oost_Contig08715	Oost_Contig09791	Oost_Contig06366	Oost_Contig00856
Conc_Contig25095	Conc_Contig05857	Conc_Contig25657	Conc_Contig07602	Conc_Contig21152	Conc_Contig26741	Conc_Contig27428	Conc_Contig18674	Conc_Contig00859	Conc_Contig07544	Conc_Contig07510	Conc_Contig07696	Conc_Contig09688	Conc_Contig06991	Conc_Contig00556	Conc_Contig07983	Oost_Contig04912	Oost_Contig05948	Oost_Contig06976	Oost_Contig07533	Oost_Contig09658	Oost_Contig04030	Oost_Contig07397	Oost_Contig00858	Oost_Contig07278	Oost_Contig07312	Oost_Contig08714	Oost_Contig09790	Oost_Contig00635	Oost_Contig00855
Conc_Contig16879	Conc_Contig06663	Conc_Contig28788	Conc_Contig21109	Conc_Contig10824	Conc_Contig13171	Conc_Contig14377	Conc_Contig21089	Conc_Contig00857	Conc_Contig07543	Conc_Contig07505	Conc_Contig07695	Conc_Contig09686	Conc_Contig06984	Conc_Contig05559	Conc_Contig07982	Oost_Contig04902	Oost_Contig05946	Oost_Contig06970	Oost_Contig07532	Oost_Contig09656	Oost_Contig03745	Oost_Contig00737	Oost_Contig00857	Oost_Contig07265	Oost_Contig07311	Oost_Contig08702	Oost_Contig09789	Oost_Contig00634	Oost_Contig08513
Conc_Contig25221	Conc_Contig01097	Conc_Contig06797	Conc_Contig11391	Conc_Contig28665	Conc_Contig22050	Conc_Contig16397	Conc_Contig22030	Conc_Contig08567	Conc_Contig07538	Conc_Contig00750	Conc_Contig07694	Conc_Contig09681	Conc_Contig06983	Conc_Contig05553	Conc_Contig07893	Oost_Contig04880	Oost_Contig05937	Oost_Contig06967	Oost_Contig07531	Oost_Contig09653	Oost_Contig34867	Oost_Contig00736	Oost_Contig08562	Oost_Contig07264	Oost_Contig07310	Oost_Contig08701	Oost_Contig09786	Oost_Contig06311	Oost_Contig08512
Conc_Contig17045	Conc_Contig25887	Conc_Contig16717	Conc_Contig29965	Conc_Contig20879	Conc_Contig18245	Conc_Contig12792	Conc_Contig13284	Conc_Contig00855	Conc_Contig07522	Conc_Contig07493	Conc_Contig07693	Conc_Contig09680	Conc_Contig06971	Conc_Contig05542	Conc_Contig07892	Oost_Contig04879	Oost_Contig05924	Oost_Contig06962	Oost_Contig07514	Oost_Contig09627	Oost_Contig34830	Oost_Contig00733	Oost_Contig00856	Oost_Contig07260	Oost_Contig07304	Oost_Contig08700	Oost_Contig09785	Oost_Contig06310	Oost_Contig00851
Conc_Contig01609	Conc_Contig29619	Conc_Contig19602	Conc_Contig07677	Conc_Contig19910	Conc_Contig29893	Conc_Contig18814	Conc_Contig07983	Conc_Contig00854	Conc_Contig00752	Conc_Contig07492	Conc_Contig07691	Conc_Contig09675	Conc_Contig06917	Conc_Contig00554	Conc_Contig07873	Oost_Contig04835	Oost_Contig05921	Oost_Contig06961	Oost_Contig07513	Oost_Contig09626	Oost_Contig34827	Oost_Contig00732	Oost_Contig00855	Oost_Contig07254	Oost_Contig07303	Oost_Contig08677	Oost_Contig09784	Oost_Contig00631	Oost_Contig00850
Conc_Contig06060	Conc_Contig00010	Conc_Contig12613	Conc_Contig10638	Conc_Contig09215	Conc_Contig05948	Conc_Contig03701	Conc_Contig02262	Conc_Contig00853	Conc_Contig07511	Conc_Contig07491	Conc_Contig07690	Conc_Contig09672	Conc_Contig00691	Conc_Contig05539	Conc_Contig07847	Oost_Contig04832	Oost_Contig05920	Oost_Contig06944	Oost_Contig07512	Oost_Contig09620	Oost_Contig34784	Oost_Contig00731	Oost_Contig08514	Oost_Contig07246	Oost_Contig07302	Oost_Contig08676	Oost_Contig09783	Oost_Contig00630	Oost_Contig00085
Conc_Contig29213	Conc_Contig26329	Conc_Contig24114	Conc_Contig24795	Conc_Contig09007	Conc_Contig26123	Conc_Contig16143	Conc_Contig27998	Conc_Contig00852	Conc_Contig07488	Conc_Contig07490	Conc_Contig07689	Conc_Contig09671	Conc_Contig06900	Conc_Contig00553	Conc_Contig07838	Oost_Contig04818	Oost_Contig05919	Oost_Contig06937	Oost_Contig07501	Oost_Contig09619	Oost_Contig34775	Oost_Contig00730	Oost_Contig00085	Oost_Contig07241	Oost_Contig07301	Oost_Contig08671	Oost_Contig09781	Oost_Contig00629	Oost_Contig00849
Conc_Contig06619	Conc_Contig20259	Conc_Contig06828	Conc_Contig20251	Conc_Contig14335	Conc_Contig25554	Conc_Contig22354	Conc_Contig27999	Conc_Contig00851	Conc_Contig07476	Conc_Contig07489	Conc_Contig07688	Conc_Contig09667	Conc_Contig00690	Conc_Contig00551	Conc_Contig07825	Oost_Contig04788	Oost_Contig05918	Oost_Contig06936	Oost_Contig07500	Oost_Contig09616	Oost_Contig34765	Oost_Contig00073	Oost_Contig00848	Oost_Contig07234	Oost_Contig07298	Oost_Contig08665	Oost_Contig09779	Oost_Contig00626	Oost_Contig00848
Conc_Contig16620	Conc_Contig06808	Conc_Contig26334	Conc_Contig24707	Conc_Contig07603	Conc_Contig28874	Conc_Contig25014	Conc_Contig13822	Conc_Contig00850	Conc_Contig07461	Conc_Contig07488	Conc_Contig07677	Conc_Contig09665	Conc_Contig06897	Conc_Contig05500	Conc_Contig07819	Oost_Contig04775	Oost_Contig05917	Oost_Contig06932	Oost_Contig07481	Oost_Contig09615	Oost_Contig34759	Oost_Contig00729	Oost_Contig08461	Oost_Contig07228	Oost_Contig07297	Oost_Contig08662	Oost_Contig09778	Oost_Contig00625	Oost_Contig08450
Conc_Contig24277	Conc_Contig05887	Conc_Contig24057	Conc_Contig10646	Conc_Contig04070	Conc_Contig03301	Conc_Contig13081	Conc_Contig04918	Conc_Contig00085	Conc_Contig07460	Conc_Contig07485	Conc_Contig07676	Conc_Contig09661	Conc_Contig06893	Conc_Contig05497	Conc_Contig07817	Oost_Contig04746	Oost_Contig05916	Oost_Contig06930	Oost_Contig07477	Oost_Contig09601	Oost_Contig34755	Oost_Contig00728	Oost_Contig08452	Oost_Contig07225	Oost_Contig07295	Oost_Contig08661	Oost_Contig09777	Oost_Contig00623	Oost_Contig00845
Conc_Contig17193	Conc_Contig25889	Conc_Contig28612	Conc_Contig02268	Conc_Contig29565	Conc_Contig13281	Conc_Contig22067	Conc_Contig11936	Conc_Contig08455	Conc_Contig07436	Conc_Contig07482	Conc_Contig07632	Conc_Contig09659	Conc_Contig00689	Conc_Contig05491	Conc_Contig07816	Oost_Contig04740	Oost_Contig05911	Oost_Contig06918	Oost_Contig07476	Oost_Contig09595	Oost_Contig34748	Oost_Contig00727	Oost_Contig08450	Oost_Contig07194	Oost_Contig07294	Oost_Contig08649	Oost_Contig09776	Oost_Contig00622	Oost_Contig00844
Conc_Contig01530	Conc_Contig24255	Conc_Contig06648	Conc_Contig29286	Conc_Contig07604	Conc_Contig13144	Conc_Contig14318	Conc_Contig29149	Conc_Contig00842	Conc_Contig07432	Conc_Contig07478	Conc_Contig07602	Conc_Contig09655	Conc_Contig06877	Conc_Contig00549	Conc_Contig07815	Oost_Contig04727	Oost_Contig05910	Oost_Contig06917	Oost_Contig07475	Oost_Contig09590	Oost_Contig34735	Oost_Contig00726	Oost_Contig08424	Oost_Contig07187	Oost_Contig07291	Oost_Contig08646	Oost_Contig09775	Oost_Contig00621	Oost_Contig00843
Conc_Contig26850	Conc_Contig29169	Conc_Contig20517	Conc_Contig28905	Conc_Contig19505	Conc_Contig17499	Conc_Contig15610	Conc_Contig02299	Conc_Contig08419	Conc_Contig00741	Conc_Contig07476	Conc_Contig07593	Conc_Contig09654	Conc_Contig06868	Conc_Contig05488	Conc_Contig07721	Oost_Contig04717	Oost_Contig05903	Oost_Contig06914	Oost_Contig07474	Oost_Contig09588	Oost_Contig34656	Oost_Contig00725	Oost_Contig08413	Oost_Contig07180	Oost_Contig07290	Oost_Contig08641	Oost_Contig09773	Oost_Contig00619	Oost_Contig08424
Conc_Contig29387	Conc_Contig23695	Conc_Contig17632	Conc_Contig10571	Conc_Contig09879	Conc_Contig20422	Conc_Contig13082	Conc_Contig21655	Conc_Contig00841	Conc_Contig07373	Conc_Contig07475	Conc_Contig07585	Conc_Contig09651	Conc_Contig06856	Conc_Contig00548	Conc_Contig07720	Oost_Contig04702	Oost_Contig05902	Oost_Contig06908	Oost_Contig07467	Oost_Contig09587	Oost_Contig34640	Oost_Contig07233	Oost_Contig00084	Oost_Contig07173	Oost_Contig07289	Oost_Contig08635	Oost_Contig09771	Oost_Contig00618	Oost_Contig00842
Conc_Contig01108	Conc_Contig28984	Conc_Contig19621	Conc_Contig25990	Conc_Contig00162	Conc_Contig22051	Conc_Contig23145	Conc_Contig13807	Conc_Contig00840	Conc_Contig07371	Conc_Contig07474	Conc_Contig07584	Conc_Contig09648	Conc_Contig06853	Conc_Contig00547	Conc_Contig07705	Oost_Contig04700	Oost_Contig05883	Oost_Contig06903	Oost_Contig07465	Oost_Contig09586	Oost_Contig34572	Oost_Contig00723	Oost_Contig08390	Oost_Contig07172	Oost_Contig07286	Oost_Contig08631	Oost_Contig09770	Oost_Contig00616	Oost_Contig00841
Conc_Contig15253	Conc_Contig00689	Conc_Contig19578	Conc_Contig10039	Conc_Contig10782	Conc_Contig06622	Conc_Contig14519	Conc_Contig05576	Conc_Contig00838	Conc_Contig07369	Conc_Contig07473	Conc_Contig07583	Conc_Contig09646	Conc_Contig06847	Conc_Contig05465	Conc_Contig00767	Oost_Contig04697	Oost_Contig05869	Oost_Contig06895	Oost_Contig07464	Oost_Contig09584	Oost_Contig34563	Oost_Contig07223	Oost_Contig00839	Oost_Contig07157	Oost_Contig07284	Oost_Contig08626	Oost_Contig09768	Oost_Contig00615	Oost_Contig00084
Conc_Contig25076	Conc_Contig07807	Conc_Contig19617	Conc_Contig10006	Conc_Contig10584	Conc_Contig07661	Conc_Contig22062	Conc_Contig11046	Conc_Contig00837	Conc_Contig07363	Conc_Contig07472	Conc_Contig07582	Conc_Contig09644	Conc_Contig06827	Conc_Contig05460	Conc_Contig07660	Oost_Contig04693	Oost_Contig05861	Oost_Contig06866	Oost_Contig07462	Oost_Contig09583	Oost_Contig34530	Oost_Contig00722	Oost_Contig00836	Oost_Contig07134	Oost_Contig07283	Oost_Contig08623	Oost_Contig09767	Oost_Contig00612	Oost_Contig00838
Conc_Contig02047	Conc_Contig17499	Conc_Contig24090	Conc_Contig11481	Conc_Contig21386	Conc_Contig29366	Conc_Contig18318	Conc_Contig28040	Conc_Contig00836	Conc_Contig07303	Conc_Contig07471	Conc_Contig07580	Conc_Contig09640	Conc_Contig06812	Conc_Contig00546	Conc_Contig07659	Oost_Contig04677	Oost_Contig05858	Oost_Contig06847	Oost_Contig07457	Oost_Contig09579	Oost_Contig34529	Oost_Contig00721	Oost_Contig00835	Oost_Contig00713	Oost_Contig07281	Oost_Contig08622	Oost_Contig09766	Oost_Contig00610	Oost_Contig00837
Conc_Contig26765	Conc_Contig29937	Conc_Contig18068	Conc_Contig08513	Conc_Contig29477	Conc_Contig12405	Conc_Contig26753	Conc_Contig24602	Conc_Contig00830	Conc_Contig07300	Conc_Contig07469	Conc_Contig07575	Conc_Contig09639	Conc_Contig06811	Conc_Contig05459	Conc_Contig07658	Oost_Contig04672	Oost_Contig05855	Oost_Contig06843	Oost_Contig07456	Oost_Contig09575	Oost_Contig34500	Oost_Contig07202	Oost_Contig08335	Oost_Contig07122	Oost_Contig07279	Oost_Contig08610	Oost_Contig09762	Oost_Contig00606	Oost_Contig00836
Conc_Contig25890	Conc_Contig00463	Conc_Contig08564	Conc_Contig27574	Conc_Contig28753	Conc_Contig28612	Conc_Contig15431	Conc_Contig04472	Conc_Contig00829	Conc_Contig07299	Conc_Contig07467	Conc_Contig07574	Conc_Contig09631	Conc_Contig06810	Conc_Contig05439	Conc_Contig07429	Oost_Contig04663	Oost_Contig05854	Oost_Contig06842	Oost_Contig07455	Oost_Contig09573	Oost_Contig34491	Oost_Contig00720	Oost_Contig08334	Oost_Contig00712	Oost_Contig07278	Oost_Contig08607	Oost_Contig09761	Oost_Contig00605	Oost_Contig00835
Conc_Contig26089	Conc_Contig28639	Conc_Contig27845	Conc_Contig09951	Conc_Contig29903	Conc_Contig00691	Conc_Contig15528	Conc_Contig05541	Conc_Contig00828	Conc_Contig07298	Conc_Contig07466	Conc_Contig07570	Conc_Contig09630	Conc_Contig06800	Conc_Contig05434	Conc_Contig07381	Oost_Contig04633	Oost_Contig05853	Oost_Contig06827	Oost_Contig07452	Oost_Contig09572	Oost_Contig34439	Oost_Contig00719	Oost_Contig08333	Oost_Contig00710	Oost_Contig07276	Oost_Contig08602	Oost_Contig09760	Oost_Contig06043	Oost_Contig00834
Conc_Contig28022	Conc_Contig18721	Conc_Contig19974	Conc_Contig28291	Conc_Contig07677	Conc_Contig24977	Conc_Contig22057	Conc_Contig18547	Conc_Contig00827	Conc_Contig07287	Conc_Contig07462	Conc_Contig07417	Conc_Contig09628	Conc_Contig06795	Conc_Contig05432	Conc_Contig07322	Oost_Contig04622	Oost_Contig05852	Oost_Contig06813	Oost_Contig07451	Oost_Contig09570	Oost_Contig34421	Oost_Contig00718	Oost_Contig08332	Oost_Contig07092	Oost_Contig07275	Oost_Contig08601	Oost_Contig09759	Oost_Contig00603	Oost_Contig00833
Conc_Contig25099	Conc_Contig19542	Conc_Contig06638	Conc_Contig15242	Conc_Contig10781	Conc_Contig03932	Conc_Contig28140	Conc_Contig04559	Conc_Contig00826	Conc_Contig00728	Conc_Contig07461	Conc_Contig07018	Conc_Contig09626	Conc_Contig06794	Conc_Contig00543	Conc_Contig07301	Oost_Contig04616	Oost_Contig05850	Oost_Contig06812	Oost_Contig07446	Oost_Contig09569	Oost_Contig34377	Oost_Contig00717	Oost_Contig08331	Oost_Contig00709	Oost_Contig07274	Oost_Contig08600	Oost_Contig09756	Oost_Contig00602	Oost_Contig00831
Conc_Contig00022	Conc_Contig00929	Conc_Contig06619	Conc_Contig22568	Conc_Contig07631	Conc_Contig12567	Conc_Contig14694	Conc_Contig24720	Conc_Contig00824	Conc_Contig07276	Conc_Contig07460	Conc_Contig07017	Conc_Contig09622	Conc_Contig06769	Conc_Contig05423	Conc_Contig07285	Oost_Contig04614	Oost_Contig05842	Oost_Contig06808	Oost_Contig07442	Oost_Contig09567	Oost_Contig34235	Oost_Contig00716	Oost_Contig08313	Oost_Contig07082	Oost_Contig07273	Oost_Contig08599	Oost_Contig09755	Oost_Contig00600	Oost_Contig08295
Conc_Contig06870	Conc_Contig28156	Conc_Contig24091	Conc_Contig12249	Conc_Contig07576	Conc_Contig17450	Conc_Contig19146	Conc_Contig18822	Conc_Contig00823	Conc_Contig07275	Conc_Contig07458	Conc_Contig06931	Conc_Contig09620	Conc_Contig06762	Conc_Contig00542	Conc_Contig07267	Oost_Contig04606	Oost_Contig05836	Oost_Contig06803	Oost_Contig00744	Oost_Contig09565	Oost_Contig34226	Oost_Contig00715	Oost_Contig08312	Oost_Contig07073	Oost_Contig07271	Oost_Contig08597	Oost_Contig09754	Oost_Contig00599	Oost_Contig08292
Conc_Contig25070	Conc_Contig03858	Conc_Contig19388	Conc_Contig21477	Conc_Contig07683	Conc_Contig13049	Conc_Contig15916	Conc_Contig23136	Conc_Contig00822	Conc_Contig00727	Conc_Contig07456	Conc_Contig06847	Conc_Contig09619	Conc_Contig06761	Conc_Contig05418	Conc_Contig07108	Oost_Contig04605	Oost_Contig05827	Oost_Contig00680	Oost_Contig07364	Oost_Contig09563	Oost_Contig34218	Oost_Contig07129	Oost_Contig08311	Oost_Contig07072	Oost_Contig07267	Oost_Contig08593	Oost_Contig09753	Oost_Contig00598	Oost_Contig08291
Conc_Contig29949	Conc_Contig27229	Conc_Contig21515	Conc_Contig20640	Conc_Contig20624	Conc_Contig28646	Conc_Contig16190	Conc_Contig12034	Conc_Contig08216	Conc_Contig07263	Conc_Contig07453	Conc_Contig06366	Conc_Contig09615	Conc_Contig06759	Conc_Contig05411	Conc_Contig00705	Oost_Contig04603	Oost_Contig05824	Oost_Contig06799	Oost_Contig07345	Oost_Contig09560	Oost_Contig34216	Oost_Contig00707	Oost_Contig00828	Oost_Contig07062	Oost_Contig07265	Oost_Contig08592	Oost_Contig09752	Oost_Contig00596	Oost_Contig08289
Conc_Contig21865	Conc_Contig28858	Conc_Contig27239	Conc_Contig24809	Conc_Contig28476	Conc_Contig13175	Conc_Contig25671	Conc_Contig13521	Conc_Contig00821	Conc_Contig07261	Conc_Contig07452	Conc_Contig06243	Conc_Contig09613	Conc_Contig06758	Conc_Contig00541	Conc_Contig06956	Oost_Contig04565	Oost_Contig05823	Oost_Contig06792	Oost_Contig07324	Oost_Contig09558	Oost_Contig34215	Oost_Contig00706	Oost_Contig00827	Oost_Contig07055	Oost_Contig07264	Oost_Contig08590	Oost_Contig09751	Oost_Contig00594	Oost_Contig00828
Conc_Contig00748	Conc_Contig06661	Conc_Contig06202	Conc_Contig10551	Conc_Contig28922	Conc_Contig13014	Conc_Contig02458	Conc_Contig08344	Conc_Contig00820	Conc_Contig00726	Conc_Contig07451	Conc_Contig06128	Conc_Contig09612	Conc_Contig06757	Conc_Contig05401	Conc_Contig06930	Oost_Contig04512	Oost_Contig05819	Oost_Contig06777	Oost_Contig00714	Oost_Contig09557	Oost_Contig34214	Oost_Contig00705	Oost_Contig08253	Oost_Contig07031	Oost_Contig07257	Oost_Contig08571	Oost_Contig09750	Oost_Contig05934	Oost_Contig00827
Conc_Contig07061	Conc_Contig16716	Conc_Contig24089	Conc_Contig28997	Conc_Contig21681	Conc_Contig12300	Conc_Contig22203	Conc_Contig27044	Conc_Contig00817	Conc_Contig07259	Conc_Contig07448	Conc_Contig06075	Conc_Contig09606	Conc_Contig06756	Conc_Contig05397	Conc_Contig06865	Oost_Contig04492	Oost_Contig05814	Oost_Contig06776	Oost_Contig07122	Oost_Contig09556	Oost_Contig34187	Oost_Contig07033	Oost_Contig08201	Oost_Contig07023	Oost_Contig07256	Oost_Contig08570	Oost_Contig09743	Oost_Contig00592	Oost_Contig08262
Conc_Contig22569	Conc_Contig14125	Conc_Contig19631	Conc_Contig18107	Conc_Contig25705	Conc_Contig13035	Conc_Contig13139	Conc_Contig02311	Conc_Contig00816	Conc_Contig00725	Conc_Contig07445	Conc_Contig06070	Conc_Contig09602	Conc_Contig06748	Conc_Contig05391	Conc_Contig06845	Oost_Contig04460	Oost_Contig05812	Oost_Contig06774	Oost_Contig00710	Oost_Contig09551	Oost_Contig34183	Oost_Contig00703	Oost_Contig00816	Oost_Contig07003	Oost_Contig07254	Oost_Contig08565	Oost_Contig09742	Oost_Contig05797	Oost_Contig08246
Conc_Contig21866	Conc_Contig23637	Conc_Contig27386	Conc_Contig29200	Conc_Contig20604	Conc_Contig13268	Conc_Contig18319	Conc_Contig18819	Conc_Contig00815	Conc_Contig07247	Conc_Contig07439	Conc_Contig06025	Conc_Contig09601	Conc_Contig06738	Conc_Contig00537	Conc_Contig06502	Oost_Contig04457	Oost_Contig05807	Oost_Contig06764	Oost_Contig00709	Oost_Contig09550	Oost_Contig34173	Oost_Contig07026	Oost_Contig00815	Oost_Contig06950	Oost_Contig07253	Oost_Contig08538	Oost_Contig09741	Oost_Contig05543	Oost_Contig00824
Conc_Contig16660	Conc_Contig28152	Conc_Contig28116	Conc_Contig13071	Conc_Contig22037	Conc_Contig23118	Conc_Contig13230	Conc_Contig04405	Conc_Contig00814	Conc_Contig00724	Conc_Contig07436	Conc_Contig05754	Conc_Contig09599	Conc_Contig06735	Conc_Contig00536	Conc_Contig00643	Oost_Contig04432	Oost_Contig05806	Oost_Contig06760	Oost_Contig00708	Oost_Contig09546	Oost_Contig34148	Oost_Contig07025	Oost_Contig08147	Oost_Contig06931	Oost_Contig07252	Oost_Contig08537	Oost_Contig09740	Oost_Contig05520	Oost_Contig00823
Conc_Contig25100	Conc_Contig07543	Conc_Contig20164	Conc_Contig19037	Conc_Contig27579	Conc_Contig25563	Conc_Contig05348	Conc_Contig02345	Conc_Contig00813	Conc_Contig00722	Conc_Contig07433	Conc_Contig05733	Conc_Contig09595	Conc_Contig06728	Conc_Contig05352	Conc_Contig00637	Oost_Contig04395	Oost_Contig05800	Oost_Contig06758	Oost_Contig00702	Oost_Contig09545	Oost_Contig34108	Oost_Contig07024	Oost_Contig08146	Oost_Contig06918	Oost_Contig07251	Oost_Contig08521	Oost_Contig09738	Oost_Contig05401	Oost_Contig00821
Conc_Contig26095	Conc_Contig06654	Conc_Contig29204	Conc_Contig29595	Conc_Contig07912	Conc_Contig05301	Conc_Contig15408	Conc_Contig05800	Conc_Contig00812	Conc_Contig00721	Conc_Contig07432	Conc_Contig05556	Conc_Contig09594	Conc_Contig06727	Conc_Contig00535	Conc_Contig06329	Oost_Contig04393	Oost_Contig05799	Oost_Contig06757	Oost_Contig06996	Oost_Contig09544	Oost_Contig34107	Oost_Contig07021	Oost_Contig00814	Oost_Contig06917	Oost_Contig07249	Oost_Contig08520	Oost_Contig09737	Oost_Contig05339	Oost_Contig00820
Conc_Contig17499	Conc_Contig20126	Conc_Contig29203	Conc_Contig10578	Conc_Contig07722	Conc_Contig03046	Conc_Contig14747	Conc_Contig20453	Conc_Contig00811	Conc_Contig07203	Conc_Contig07431	Conc_Contig05524	Conc_Contig09592	Conc_Contig06726	Conc_Contig05348	Conc_Contig06304	Oost_Contig04383	Oost_Contig05795	Oost_Contig06745	Oost_Contig00699	Oost_Contig09542	Oost_Contig34095	Oost_Contig06975	Oost_Contig08118	Oost_Contig06865	Oost_Contig07247	Oost_Contig08518	Oost_Contig09736	Oost_Contig05335	Oost_Contig00082
Conc_Contig23038	Conc_Contig22614	Conc_Contig20171	Conc_Contig08350	Conc_Contig28924	Conc_Contig23210	Conc_Contig13925	Conc_Contig02316	Conc_Contig00808	Conc_Contig00720	Conc_Contig07430	Conc_Contig05498	Conc_Contig09590	Conc_Contig06707	Conc_Contig00534	Conc_Contig00614	Oost_Contig04243	Oost_Contig05791	Oost_Contig06724	Oost_Contig06926	Oost_Contig09537	Oost_Contig34085	Oost_Contig00697	Oost_Contig00081	Oost_Contig06851	Oost_Contig07246	Oost_Contig08501	Oost_Contig09735	Oost_Contig05085	Oost_Contig00819
Conc_Contig24008	Conc_Contig19581	Conc_Contig00224	Conc_Contig07853	Conc_Contig29909	Conc_Contig03931	Conc_Contig22140	Conc_Contig04370	Conc_Contig00806	Conc_Contig07183	Conc_Contig07429	Conc_Contig05242	Conc_Contig09589	Conc_Contig06697	Conc_Contig05332	Conc_Contig06060	Oost_Contig04234	Oost_Contig05788	Oost_Contig06717	Oost_Contig06860	Oost_Contig09534	Oost_Contig34084	Oost_Contig06955	Oost_Contig00808	Oost_Contig06843	Oost_Contig07245	Oost_Contig08500	Oost_Contig09734	Oost_Contig05084	Oost_Contig00818
Conc_Contig28249	Conc_Contig27034	Conc_Contig24112	Conc_Contig25655	Conc_Contig07588	Conc_Contig07734	Conc_Contig04860	Conc_Contig02259	Conc_Contig00805	Conc_Contig07182	Conc_Contig07428	Conc_Contig05238	Conc_Contig09586	Conc_Contig06696	Conc_Contig05312	Conc_Contig06027	Oost_Contig04200	Oost_Contig05785	Oost_Contig06714	Oost_Contig06854	Oost_Contig09531	Oost_Contig34063	Oost_Contig06941	Oost_Contig08017	Oost_Contig06842	Oost_Contig07241	Oost_Contig08488	Oost_Contig09733	Oost_Contig05055	Oost_Contig00817
Conc_Contig27464	Conc_Contig27283	Conc_Contig29494	Conc_Contig11359	Conc_Contig19488	Conc_Contig12489	Conc_Contig14346	Conc_Contig18045	Conc_Contig00804	Conc_Contig07180	Conc_Contig07427	Conc_Contig05226	Conc_Contig09585	Conc_Contig06671	Conc_Contig00531	Conc_Contig00598	Oost_Contig04163	Oost_Contig05781	Oost_Contig06709	Oost_Contig06824	Oost_Contig09528	Oost_Contig34035	Oost_Contig06871	Oost_Contig08015	Oost_Contig06836	Oost_Contig07235	Oost_Contig08487	Oost_Contig09731	Oost_Contig04859	Oost_Contig00816
Conc_Contig22492	Conc_Contig12290	Conc_Contig06672	Conc_Contig12223	Conc_Contig04795	Conc_Contig26337	Conc_Contig15434	Conc_Contig05259	Conc_Contig08038	Conc_Contig07167	Conc_Contig07425	Conc_Contig05205	Conc_Contig09584	Conc_Contig06669	Conc_Contig05302	Conc_Contig05965	Oost_Contig04153	Oost_Contig05779	Oost_Contig06708	Oost_Contig00681	Oost_Contig09527	Oost_Contig34019	Oost_Contig06779	Oost_Contig08014	Oost_Contig06813	Oost_Contig07234	Oost_Contig08486	Oost_Contig09730	Oost_Contig00459	Oost_Contig00815
Conc_Contig25939	Conc_Contig23635	Conc_Contig06650	Conc_Contig20644	Conc_Contig21345	Conc_Contig20395	Conc_Contig15806	Conc_Contig18096	Conc_Contig08036	Conc_Contig07163	Conc_Contig07424	Conc_Contig05189	Conc_Contig09583	Conc_Contig06666	Conc_Contig00530	Conc_Contig05851	Oost_Contig04114	Oost_Contig05773	Oost_Contig06706	Oost_Contig06765	Oost_Contig09524	Oost_Contig33992	Oost_Contig06731	Oost_Contig08013	Oost_Contig06812	Oost_Contig07232	Oost_Contig08485	Oost_Contig09729	Oost_Contig04448	Oost_Contig08147
Conc_Contig27279	Conc_Contig28522	Conc_Contig26105	Conc_Contig21094	Conc_Contig28850	Conc_Contig06351	Conc_Contig22229	Conc_Contig04419	Conc_Contig08035	Conc_Contig07156	Conc_Contig07423	Conc_Contig05182	Conc_Contig09581	Conc_Contig06665	Conc_Contig00528	Conc_Contig05834	Oost_Contig04103	Oost_Contig05771	Oost_Contig06705	Oost_Contig06740	Oost_Contig09523	Oost_Contig33906	Oost_Contig06712	Oost_Contig00008	Oost_Contig06776	Oost_Contig07228	Oost_Contig08484	Oost_Contig09727	Oost_Contig04435	Oost_Contig08146
Conc_Contig10134	Conc_Contig28871	Conc_Contig19547	Conc_Contig28173	Conc_Contig24436	Conc_Contig00689	Conc_Contig22088	Conc_Contig13155	Conc_Contig00802	Conc_Contig07153	Conc_Contig07420	Conc_Contig04802	Conc_Contig09574	Conc_Contig06664	Conc_Contig05273	Conc_Contig05833	Oost_Contig04094	Oost_Contig05769	Oost_Contig06700	Oost_Contig06736	Oost_Contig09519	Oost_Contig33858	Oost_Contig06707	Oost_Contig00799	Oost_Contig06774	Oost_Contig07227	Oost_Contig08480	Oost_Contig09726	Oost_Contig04369	Oost_Contig08141
Conc_Contig16665	Conc_Contig00728	Conc_Contig23633	Conc_Contig07857	Conc_Contig10336	Conc_Contig13174	Conc_Contig16414	Conc_Contig05772	Conc_Contig00800	Conc_Contig07145	Conc_Contig07416	Conc_Contig04753	Conc_Contig09573	Conc_Contig06660	Conc_Contig00527	Conc_Contig05832	Oost_Contig04082	Oost_Contig05762	Oost_Contig06699	Oost_Contig06701	Oost_Contig09518	Oost_Contig33857	Oost_Contig06600	Oost_Contig07953	Oost_Contig06767	Oost_Contig07226	Oost_Contig08473	Oost_Contig09725	Oost_Contig00430	Oost_Contig08140
Conc_Contig26302	Conc_Contig18304	Conc_Contig28172	Conc_Contig20233	Conc_Contig26365	Conc_Contig28724	Conc_Contig13382	Conc_Contig13447	Conc_Contig00080	Conc_Contig07143	Conc_Contig07415	Conc_Contig04694	Conc_Contig09572	Conc_Contig06657	Conc_Contig05268	Conc_Contig05831	Oost_Contig04002	Oost_Contig05755	Oost_Contig06697	Oost_Contig06661	Oost_Contig09517	Oost_Contig33854	Oost_Contig06582	Oost_Contig07932	Oost_Contig06697	Oost_Contig07225	Oost_Contig08464	Oost_Contig09724	Oost_Contig04185	Oost_Contig00814
Conc_Contig29778	Conc_Contig13483	Conc_Contig15029	Conc_Contig12484	Conc_Contig10529	Conc_Contig20010	Conc_Contig15849	Conc_Contig05568	Conc_Contig00008	Conc_Contig07131	Conc_Contig07412	Conc_Contig04681	Conc_Contig09568	Conc_Contig06647	Conc_Contig05253	Conc_Contig05830	Oost_Contig00004	Oost_Contig05753	Oost_Contig06687	Oost_Contig00660	Oost_Contig09515	Oost_Contig33828	Oost_Contig06392	Oost_Contig07794	Oost_Contig06692	Oost_Contig07220	Oost_Contig08463	Oost_Contig09723	Oost_Contig04111	Oost_Contig00813
Conc_Contig26067	Conc_Contig06080	Conc_Contig27231	Conc_Contig12191	Conc_Contig10271	Conc_Contig25657	Conc_Contig21995	Conc_Contig19994	Conc_Contig00798	Conc_Contig07121	Conc_Contig07411	Conc_Contig00454	Conc_Contig09565	Conc_Contig06630	Conc_Contig05252	Conc_Contig05829	Oost_Contig03999	Oost_Contig05749	Oost_Contig06684	Oost_Contig06595	Oost_Contig09510	Oost_Contig33826	Oost_Contig06367	Oost_Contig07793	Oost_Contig06690	Oost_Contig07218	Oost_Contig08455	Oost_Contig09722	Oost_Contig04030	Oost_Contig00812
Conc_Contig21282	Conc_Contig28860	Conc_Contig06713	Conc_Contig24600	Conc_Contig06075	Conc_Contig12905	Conc_Contig14460	Conc_Contig02504	Conc_Contig00797	Conc_Contig07120	Conc_Contig07410	Conc_Contig00452	Conc_Contig09564	Conc_Contig06629	Conc_Contig00525	Conc_Contig05828	Oost_Contig03992	Oost_Contig05742	Oost_Contig06683	Oost_Contig06465	Oost_Contig09509	Oost_Contig33817	Oost_Contig06358	Oost_Contig00075	Oost_Contig06685	Oost_Contig07208	Oost_Contig08454	Oost_Contig09720	Oost_Contig03968	Oost_Contig00811
Conc_Contig22959	Conc_Contig07275	Conc_Contig21780	Conc_Contig05524	Conc_Contig29021	Conc_Contig29572	Conc_Contig22071	Conc_Contig20835	Conc_Contig00796	Conc_Contig07112	Conc_Contig07407	Conc_Contig00447	Conc_Contig09562	Conc_Contig06628	Conc_Contig00524	Conc_Contig05827	Oost_Contig00399	Oost_Contig05741	Oost_Contig06682	Oost_Contig06436	Oost_Contig09508	Oost_Contig33814	Oost_Contig06353	Oost_Contig07467	Oost_Contig06682	Oost_Contig07204	Oost_Contig08453	Oost_Contig09718	Oost_Contig03745	Oost_Contig00810
Conc_Contig29736	Conc_Contig23627	Conc_Contig05858	Conc_Contig11278	Conc_Contig24305	Conc_Contig07566	Conc_Contig14017	Conc_Contig04922	Conc_Contig00795	Conc_Contig07108	Conc_Contig07405	Conc_Contig04429	Conc_Contig09561	Conc_Contig06627	Conc_Contig00523	Conc_Contig05824	Oost_Contig03956	Oost_Contig05713	Oost_Contig06681	Oost_Contig06435	Oost_Contig09506	Oost_Contig33809	Oost_Contig06332	Oost_Contig07459	Oost_Contig06631	Oost_Contig07201	Oost_Contig08449	Oost_Contig09715	Oost_Contig34867	Oost_Contig00809
Conc_Contig07544	Conc_Contig28304	Conc_Contig06839	Conc_Contig21525	Conc_Contig27054	Conc_Contig27992	Conc_Contig22060	Conc_Contig00184	Conc_Contig00794	Conc_Contig07106	Conc_Contig07403	Conc_Contig00442	Conc_Contig09560	Conc_Contig06626	Conc_Contig05214	Conc_Contig05823	Oost_Contig03925	Oost_Contig05706	Oost_Contig06678	Oost_Contig06424	Oost_Contig09505	Oost_Contig33788	Oost_Contig06330	Oost_Contig07458	Oost_Contig06630	Oost_Contig07196	Oost_Contig08448	Oost_Contig09714	Oost_Contig34830	Oost_Contig00808
Conc_Contig27484	Conc_Contig28512	Conc_Contig28457	Conc_Contig21274	Conc_Contig25803	Conc_Contig12387	Conc_Contig13154	Conc_Contig22790	Conc_Contig07932	Conc_Contig07094	Conc_Contig07402	Conc_Contig00440	Conc_Contig09559	Conc_Contig06622	Conc_Contig05201	Conc_Contig05822	Oost_Contig03924	Oost_Contig05705	Oost_Contig06677	Oost_Contig06420	Oost_Contig09504	Oost_Contig33779	Oost_Contig06325	Oost_Contig07452	Oost_Contig06606	Oost_Contig07194	Oost_Contig08447	Oost_Contig09713	Oost_Contig34827	Oost_Contig00802
Conc_Contig29833	Conc_Contig25849	Conc_Contig20097	Conc_Contig10635	Conc_Contig08759	Conc_Contig23134	Conc_Contig22245	Conc_Contig21564	Conc_Contig00793	Conc_Contig07083	Conc_Contig07398	Conc_Contig00435	Conc_Contig09558	Conc_Contig06619	Conc_Contig00519	Conc_Contig05821	Oost_Contig03913	Oost_Contig05702	Oost_Contig06676	Oost_Contig06382	Oost_Contig09503	Oost_Contig33763	Oost_Contig06322	Oost_Contig07451	Oost_Contig06605	Oost_Contig07190	Oost_Contig08446	Oost_Contig09711	Oost_Contig34784	Oost_Contig00800
Conc_Contig00830	Conc_Contig29830	Conc_Contig26960	Conc_Contig25522	Conc_Contig09270	Conc_Contig18111	Conc_Contig02457	Conc_Contig11788	Conc_Contig00792	Conc_Contig00708	Conc_Contig07394	Conc_Contig00431	Conc_Contig09556	Conc_Contig06618	Conc_Contig05179	Conc_Contig05818	Oost_Contig03898	Oost_Contig05695	Oost_Contig06672	Oost_Contig06361	Oost_Contig09497	Oost_Contig33748	Oost_Contig06321	Oost_Contig07449	Oost_Contig06595	Oost_Contig07188	Oost_Contig08437	Oost_Contig09710	Oost_Contig34775	Oost_Contig00008
Conc_Contig23926	Conc_Contig26870	Conc_Contig05916	Conc_Contig18105	Conc_Contig13984	Conc_Contig13112	Conc_Contig16049	Conc_Contig13575	Conc_Contig00791	Conc_Contig07075	Conc_Contig07393	Conc_Contig04257	Conc_Contig09555	Conc_Contig06615	Conc_Contig00517	Conc_Contig05815	Oost_Contig03896	Oost_Contig05691	Oost_Contig06669	Oost_Contig00627	Oost_Contig09490	Oost_Contig33741	Oost_Contig06245	Oost_Contig00744	Oost_Contig06591	Oost_Contig07187	Oost_Contig08431	Oost_Contig09709	Oost_Contig34765	Oost_Contig00799
Conc_Contig27292	Conc_Contig19677	Conc_Contig30012	Conc_Contig07803	Conc_Contig23663	Conc_Contig20441	Conc_Contig18461	Conc_Contig03696	Conc_Contig00790	Conc_Contig07074	Conc_Contig07391	Conc_Contig04256	Conc_Contig09552	Conc_Contig06594	Conc_Contig00516	Conc_Contig05814	Oost_Contig03894	Oost_Contig05689	Oost_Contig06668	Oost_Contig06096	Oost_Contig09488	Oost_Contig33722	Oost_Contig06238	Oost_Contig07438	Oost_Contig06590	Oost_Contig07183	Oost_Contig08423	Oost_Contig09707	Oost_Contig34760	Oost_Contig00798
Conc_Contig19763	Conc_Contig28258	Conc_Contig06454	Conc_Contig13072	Conc_Contig20603	Conc_Contig12576	Conc_Contig22028	Conc_Contig04473	Conc_Contig07891	Conc_Contig07073	Conc_Contig07387	Conc_Contig00421	Conc_Contig09550	Conc_Contig06593	Conc_Contig00515	Conc_Contig05813	Oost_Contig03891	Oost_Contig05688	Oost_Contig06665	Oost_Contig06095	Oost_Contig09479	Oost_Contig33680	Oost_Contig06213	Oost_Contig07427	Oost_Contig06589	Oost_Contig07180	Oost_Contig08403	Oost_Contig09706	Oost_Contig34759	Oost_Contig00797
Conc_Contig22889	Conc_Contig27470	Conc_Contig06710	Conc_Contig21681	Conc_Contig29220	Conc_Contig07457	Conc_Contig16215	Conc_Contig26325	Conc_Contig07890	Conc_Contig07068	Conc_Contig07384	Conc_Contig04190	Conc_Contig09548	Conc_Contig06590	Conc_Contig05134	Conc_Contig05812	Oost_Contig03884	Oost_Contig05687	Oost_Contig06664	Oost_Contig06082	Oost_Contig09478	Oost_Contig33674	Oost_Contig00062	Oost_Contig07414	Oost_Contig06588	Oost_Contig07179	Oost_Contig08402	Oost_Contig09705	Oost_Contig34755	Oost_Contig07957
Conc_Contig25316	Conc_Contig29971	Conc_Contig19583	Conc_Contig07582	Conc_Contig20749	Conc_Contig24962	Conc_Contig02605	Conc_Contig11199	Conc_Contig00789	Conc_Contig00706	Conc_Contig07382	Conc_Contig00419	Conc_Contig09547	Conc_Contig06589	Conc_Contig05130	Conc_Contig05811	Oost_Contig03881	Oost_Contig05686	Oost_Contig06658	Oost_Contig06081	Oost_Contig09475	Oost_Contig33663	Oost_Contig06192	Oost_Contig07413	Oost_Contig06550	Oost_Contig07177	Oost_Contig08401	Oost_Contig09704	Oost_Contig34748	Oost_Contig00793
Conc_Contig26151	Conc_Contig27000	Conc_Contig19622	Conc_Contig10644	Conc_Contig20608	Conc_Contig04558	Conc_Contig13157	Conc_Contig05722	Conc_Contig00787	Conc_Contig07059	Conc_Contig07381	Conc_Contig00414	Conc_Contig09522	Conc_Contig00657	Conc_Contig00512	Conc_Contig05809	Oost_Contig03873	Oost_Contig05685	Oost_Contig06657	Oost_Contig06008	Oost_Contig09474	Oost_Contig33641	Oost_Contig06185	Oost_Contig07410	Oost_Contig06548	Oost_Contig07176	Oost_Contig08379	Oost_Contig09702	Oost_Contig34735	Oost_Contig00792
Conc_Contig26208	Conc_Contig24354	Conc_Contig06737	Conc_Contig07583	Conc_Contig28147	Conc_Contig25501	Conc_Contig15644	Conc_Contig29308	Conc_Contig00785	Conc_Contig07053	Conc_Contig07376	Conc_Contig00401	Conc_Contig09521	Conc_Contig06559	Conc_Contig05116	Conc_Contig05807	Oost_Contig03872	Oost_Contig05667	Oost_Contig06656	Oost_Contig05986	Oost_Contig09468	Oost_Contig33558	Oost_Contig00617	Oost_Contig07407	Oost_Contig06547	Oost_Contig07172	Oost_Contig08344	Oost_Contig09699	Oost_Contig34656	Oost_Contig07918
Conc_Contig22644	Conc_Contig25874	Conc_Contig06649	Conc_Contig10584	Conc_Contig07713	Conc_Contig13610	Conc_Contig16098	Conc_Contig05737	Conc_Contig00784	Conc_Contig07052	Conc_Contig07375	Conc_Contig00397	Conc_Contig09519	Conc_Contig00654	Conc_Contig00510	Conc_Contig05806	Oost_Contig03871	Oost_Contig05666	Oost_Contig06655	Oost_Contig00597	Oost_Contig09466	Oost_Contig33540	Oost_Contig06125	Oost_Contig07397	Oost_Contig06518	Oost_Contig07170	Oost_Contig08342	Oost_Contig09696	Oost_Contig34640	Oost_Contig07917
Conc_Contig23822	Conc_Contig16273	Conc_Contig06651	Conc_Contig20444	Conc_Contig10625	Conc_Contig06519	Conc_Contig16383	Conc_Contig03729	Conc_Contig00783	Conc_Contig07050	Conc_Contig07373	Conc_Contig00396	Conc_Contig09513	Conc_Contig06519	Conc_Contig00509	Conc_Contig05805	Oost_Contig00385	Oost_Contig05652	Oost_Contig06654	Oost_Contig05900	Oost_Contig09463	Oost_Contig33530	Oost_Contig06124	Oost_Contig07388	Oost_Contig06517	Oost_Contig07169	Oost_Contig08330	Oost_Contig09695	Oost_Contig34572	Oost_Contig00791
Conc_Contig26833	Conc_Contig30022	Conc_Contig19548	Conc_Contig11158	Conc_Contig20636	Conc_Contig18108	Conc_Contig22058	Conc_Contig18308	Conc_Contig00782	Conc_Contig00704	Conc_Contig07371	Conc_Contig00391	Conc_Contig09512	Conc_Contig06485	Conc_Contig05079	Conc_Contig05804	Oost_Contig03833	Oost_Contig05651	Oost_Contig06643	Oost_Contig05882	Oost_Contig09462	Oost_Contig33507	Oost_Contig06087	Oost_Contig07386	Oost_Contig06484	Oost_Contig07164	Oost_Contig08329	Oost_Contig09694	Oost_Contig34563	Oost_Contig00790
Conc_Contig01534	Conc_Contig12404	Conc_Contig05913	Conc_Contig09455	Conc_Contig20887	Conc_Contig18441	Conc_Contig14321	Conc_Contig02296	Conc_Contig00781	Conc_Contig07037	Conc_Contig07369	Conc_Contig00385	Conc_Contig09502	Conc_Contig06484	Conc_Contig05076	Conc_Contig05803	Oost_Contig03765	Oost_Contig05637	Oost_Contig06634	Oost_Contig05868	Oost_Contig09461	Oost_Contig33498	Oost_Contig06086	Oost_Contig00737	Oost_Contig06453	Oost_Contig07157	Oost_Contig08328	Oost_Contig09693	Oost_Contig34530	Oost_Contig00788
Conc_Contig28209	Conc_Contig29198	Conc_Contig19400	Conc_Contig09923	Conc_Contig21027	Conc_Contig15069	Conc_Contig16131	Conc_Contig02368	Conc_Contig00780	Conc_Contig07027	Conc_Contig07367	Conc_Contig00384	Conc_Contig09497	Conc_Contig06449	Conc_Contig00507	Conc_Contig05802	Oost_Contig03720	Oost_Contig05636	Oost_Contig06631	Oost_Contig05867	Oost_Contig09458	Oost_Contig33435	Oost_Contig06085	Oost_Contig07365	Oost_Contig06437	Oost_Contig07156	Oost_Contig08327	Oost_Contig09692	Oost_Contig34529	Oost_Contig00787
Conc_Contig28540	Conc_Contig05892	Conc_Contig24088	Conc_Contig28645	Conc_Contig02291	Conc_Contig22196	Conc_Contig13201	Conc_Contig02089	Conc_Contig00778	Conc_Contig07008	Conc_Contig07365	Conc_Contig00383	Conc_Contig09496	Conc_Contig06447	Conc_Contig05058	Conc_Contig05801	Oost_Contig03719	Oost_Contig05631	Oost_Contig06630	Oost_Contig05825	Oost_Contig09457	Oost_Contig33412	Oost_Contig06079	Oost_Contig00736	Oost_Contig06427	Oost_Contig07151	Oost_Contig08316	Oost_Contig09689	Oost_Contig34500	Oost_Contig00786
Conc_Contig29891	Conc_Contig29882	Conc_Contig06721	Conc_Contig08500	Conc_Contig18875	Conc_Contig13282	Conc_Contig03616	Conc_Contig24607	Conc_Contig00777	Conc_Contig07006	Conc_Contig07363	Conc_Contig00382	Conc_Contig09493	Conc_Contig06438	Conc_Contig05045	Conc_Contig05800	Oost_Contig03702	Oost_Contig05620	Oost_Contig06606	Oost_Contig05820	Oost_Contig09456	Oost_Contig33395	Oost_Contig06078	Oost_Contig07356	Oost_Contig06422	Oost_Contig07142	Oost_Contig08315	Oost_Contig09688	Oost_Contig34491	Oost_Contig00784
Conc_Contig28378	Conc_Contig06057	Conc_Contig06819	Conc_Contig21371	Conc_Contig09561	Conc_Contig07027	Conc_Contig13096	Conc_Contig04920	Conc_Contig00776	Conc_Contig00007	Conc_Contig07353	Conc_Contig00379	Conc_Contig09491	Conc_Contig06419	Conc_Contig05043	Conc_Contig05799	Oost_Contig03701	Oost_Contig05615	Oost_Contig06605	Oost_Contig05810	Oost_Contig09451	Oost_Contig33387	Oost_Contig06077	Oost_Contig07340	Oost_Contig06395	Oost_Contig07140	Oost_Contig08314	Oost_Contig09687	Oost_Contig34461	Oost_Contig00783
Conc_Contig29657	Conc_Contig10292	Conc_Contig07402	Conc_Contig07835	Conc_Contig10581	Conc_Contig27820	Conc_Contig18734	Conc_Contig03719	Conc_Contig07754	Conc_Contig06984	Conc_Contig07338	Conc_Contig00378	Conc_Contig09488	Conc_Contig06418	Conc_Contig05042	Conc_Contig05798	Oost_Contig03670	Oost_Contig05597	Oost_Contig06591	Oost_Contig05780	Oost_Contig09450	Oost_Contig33356	Oost_Contig06052	Oost_Contig07335	Oost_Contig06387	Oost_Contig07134	Oost_Contig08275	Oost_Contig09685	Oost_Contig34439	Oost_Contig00782
Conc_Contig19476	Conc_Contig06223	Conc_Contig07563	Conc_Contig03107	Conc_Contig26490	Conc_Contig13173	Conc_Contig14487	Conc_Contig13952	Conc_Contig07750	Conc_Contig06981	Conc_Contig07337	Conc_Contig03779	Conc_Contig09487	Conc_Contig06404	Conc_Contig05029	Conc_Contig05797	Oost_Contig03661	Oost_Contig05589	Oost_Contig06590	Oost_Contig05777	Oost_Contig09449	Oost_Contig33294	Oost_Contig06051	Oost_Contig00733	Oost_Contig06371	Oost_Contig00713	Oost_Contig08274	Oost_Contig09683	Oost_Contig34421	Oost_Contig00781
Conc_Contig26042	Conc_Contig06229	Conc_Contig06644	Conc_Contig09824	Conc_Contig26519	Conc_Contig19300	Conc_Contig05214	Conc_Contig18093	Conc_Contig00775	Conc_Contig06973	Conc_Contig07333	Conc_Contig03693	Conc_Contig09465	Conc_Contig06401	Conc_Contig04949	Conc_Contig05796	Oost_Contig03660	Oost_Contig05571	Oost_Contig06583	Oost_Contig05751	Oost_Contig09445	Oost_Contig33292	Oost_Contig06042	Oost_Contig07318	Oost_Contig06369	Oost_Contig00712	Oost_Contig08273	Oost_Contig09682	Oost_Contig34377	Oost_Contig00780
Conc_Contig28791	Conc_Contig27520	Conc_Contig27310	Conc_Contig27738	Conc_Contig26276	Conc_Contig28843	Conc_Contig13132	Conc_Contig07982	Conc_Contig00774	Conc_Contig06972	Conc_Contig07329	Conc_Contig03692	Conc_Contig09463	Conc_Contig06351	Conc_Contig04936	Conc_Contig05795	Oost_Contig03649	Oost_Contig05564	Oost_Contig06552	Oost_Contig00573	Oost_Contig09441	Oost_Contig33291	Oost_Contig06008	Oost_Contig07314	Oost_Contig06355	Oost_Contig07118	Oost_Contig08272	Oost_Contig09678	Oost_Contig34346	Oost_Contig00779
Conc_Contig27829	Conc_Contig28979	Conc_Contig06540	Conc_Contig10603	Conc_Contig20625	Conc_Contig28815	Conc_Contig18527	Conc_Contig26568	Conc_Contig00773	Conc_Contig06971	Conc_Contig07310	Conc_Contig03691	Conc_Contig09449	Conc_Contig06343	Conc_Contig04921	Conc_Contig05793	Oost_Contig03644	Oost_Contig05554	Oost_Contig06547	Oost_Contig05690	Oost_Contig09440	Oost_Contig33290	Oost_Contig06003	Oost_Contig00731	Oost_Contig06352	Oost_Contig07113	Oost_Contig08271	Oost_Contig09677	Oost_Contig34235	Oost_Contig00778
Conc_Contig18068	Conc_Contig27891	Conc_Contig12664	Conc_Contig07574	Conc_Contig10670	Conc_Contig20137	Conc_Contig05642	Conc_Contig02324	Conc_Contig00770	Conc_Contig06966	Conc_Contig07303	Conc_Contig03629	Conc_Contig09446	Conc_Contig06319	Conc_Contig04904	Conc_Contig05792	Oost_Contig03640	Oost_Contig05551	Oost_Contig06538	Oost_Contig05669	Oost_Contig09437	Oost_Contig33289	Oost_Contig06001	Oost_Contig00073	Oost_Contig06347	Oost_Contig00711	Oost_Contig08269	Oost_Contig09676	Oost_Contig34226	Oost_Contig00777
Conc_Contig25200	Conc_Contig27472	Conc_Contig23907	Conc_Contig26226	Conc_Contig11594	Conc_Contig12297	Conc_Contig14216	Conc_Contig29493	Conc_Contig00077	Conc_Contig06945	Conc_Contig07301	Conc_Contig03545	Conc_Contig09444	Conc_Contig06292	Conc_Contig04860	Conc_Contig05790	Oost_Contig03637	Oost_Contig05534	Oost_Contig06524	Oost_Contig05537	Oost_Contig09426	Oost_Contig33287	Oost_Contig06000	Oost_Contig00729	Oost_Contig06338	Oost_Contig07108	Oost_Contig00825	Oost_Contig09674	Oost_Contig34218	Oost_Contig00776
Conc_Contig19127	Conc_Contig05999	Conc_Contig29875	Conc_Contig19507	Conc_Contig25005	Conc_Contig25013	Conc_Contig22373	Conc_Contig18344	Conc_Contig00768	Conc_Contig06936	Conc_Contig07300	Conc_Contig00354	Conc_Contig09437	Conc_Contig06287	Conc_Contig04825	Conc_Contig05788	Oost_Contig03631	Oost_Contig05488	Oost_Contig06518	Oost_Contig05528	Oost_Contig09424	Oost_Contig33281	Oost_Contig00006	Oost_Contig00728	Oost_Contig06329	Oost_Contig07107	Oost_Contig08243	Oost_Contig09670	Oost_Contig34216	Oost_Contig00775
Conc_Contig26801	Conc_Contig23638	Conc_Contig23415	Conc_Contig10025	Conc_Contig29304	Conc_Contig12679	Conc_Contig14265	Conc_Contig13401	Conc_Contig00767	Conc_Contig06931	Conc_Contig07299	Conc_Contig00335	Conc_Contig09427	Conc_Contig06279	Conc_Contig04818	Conc_Contig05787	Oost_Contig00358	Oost_Contig05485	Oost_Contig06513	Oost_Contig00548	Oost_Contig09420	Oost_Contig33240	Oost_Contig05999	Oost_Contig07276	Oost_Contig06328	Oost_Contig07106	Oost_Contig08240	Oost_Contig09668	Oost_Contig34215	Oost_Contig07684
Conc_Contig28340	Conc_Contig27244	Conc_Contig29366	Conc_Contig23679	Conc_Contig27309	Conc_Contig06292	Conc_Contig16384	Conc_Contig02261	Conc_Contig00766	Conc_Contig06926	Conc_Contig07298	Conc_Contig03263	Conc_Contig09423	Conc_Contig06263	Conc_Contig04813	Conc_Contig05786	Oost_Contig00356	Oost_Contig05464	Oost_Contig06492	Oost_Contig05479	Oost_Contig09418	Oost_Contig33231	Oost_Contig05996	Oost_Contig07271	Oost_Contig06327	Oost_Contig07105	Oost_Contig08204	Oost_Contig09667	Oost_Contig34214	Oost_Contig07683
Conc_Contig00864	Conc_Contig28124	Conc_Contig06661	Conc_Contig27198	Conc_Contig16320	Conc_Contig12374	Conc_Contig03044	Conc_Contig04286	Conc_Contig00765	Conc_Contig06925	Conc_Contig07297	Conc_Contig03262	Conc_Contig09418	Conc_Contig06251	Conc_Contig00479	Conc_Contig05784	Oost_Contig03536	Oost_Contig05405	Oost_Contig06491	Oost_Contig05430	Oost_Contig09417	Oost_Contig33225	Oost_Contig05995	Oost_Contig00727	Oost_Contig06315	Oost_Contig07100	Oost_Contig08202	Oost_Contig09666	Oost_Contig34187	Oost_Contig07681
Conc_Contig16689	Conc_Contig27730	Conc_Contig18245	Conc_Contig12483	Conc_Contig24464	Conc_Contig13172	Conc_Contig19158	Conc_Contig04292	Conc_Contig00764	Conc_Contig06923	Conc_Contig07294	Conc_Contig03195	Conc_Contig09417	Conc_Contig06247	Conc_Contig04781	Conc_Contig05783	Oost_Contig03513	Oost_Contig05403	Oost_Contig06490	Oost_Contig05409	Oost_Contig09416	Oost_Contig33212	Oost_Contig05985	Oost_Contig07261	Oost_Contig06310	Oost_Contig07099	Oost_Contig08176	Oost_Contig09665	Oost_Contig34183	Oost_Contig00767
Conc_Contig26764	Conc_Contig19493	Conc_Contig06533	Conc_Contig28120	Conc_Contig29542	Conc_Contig02647	Conc_Contig13079	Conc_Contig29760	Conc_Contig00763	Conc_Contig06917	Conc_Contig07287	Conc_Contig03108	Conc_Contig09403	Conc_Contig06233	Conc_Contig04617	Conc_Contig05782	Oost_Contig03489	Oost_Contig05402	Oost_Contig06489	Oost_Contig05333	Oost_Contig09414	Oost_Contig33210	Oost_Contig05984	Oost_Contig07260	Oost_Contig06301	Oost_Contig07092	Oost_Contig08174	Oost_Contig09664	Oost_Contig34173	Oost_Contig00764
Conc_Contig13008	Conc_Contig00399	Conc_Contig00929	Conc_Contig21638	Conc_Contig10275	Conc_Contig12953	Conc_Contig16306	Conc_Contig18393	Conc_Contig00762	Conc_Contig00691	Conc_Contig07286	Conc_Contig03107	Conc_Contig09401	Conc_Contig06217	Conc_Contig04558	Conc_Contig05780	Oost_Contig34864	Oost_Contig05397	Oost_Contig06488	Oost_Contig05283	Oost_Contig09413	Oost_Contig33208	Oost_Contig05983	Oost_Contig00726	Oost_Contig06300	Oost_Contig07085	Oost_Contig08173	Oost_Contig09663	Oost_Contig34148	Oost_Contig00762
Conc_Contig28922	Conc_Contig00432	Conc_Contig05418	Conc_Contig09356	Conc_Contig22041	Conc_Contig04938	Conc_Contig02461	Conc_Contig27025	Conc_Contig00761	Conc_Contig06904	Conc_Contig07280	Conc_Contig30010	Conc_Contig09398	Conc_Contig06214	Conc_Contig00455	Conc_Contig05779	Oost_Contig34862	Oost_Contig05388	Oost_Contig06473	Oost_Contig05264	Oost_Contig09408	Oost_Contig33153	Oost_Contig05982	Oost_Contig00725	Oost_Contig00630	Oost_Contig07082	Oost_Contig08138	Oost_Contig09662	Oost_Contig34108	Oost_Contig00761
Conc_Contig28171	Conc_Contig05863	Conc_Contig26259	Conc_Contig10639	Conc_Contig07598	Conc_Contig23980	Conc_Contig18532	Conc_Contig23352	Conc_Contig00760	Conc_Contig06893	Conc_Contig07277	Conc_Contig30006	Conc_Contig09392	Conc_Contig06206	Conc_Contig04546	Conc_Contig05778	Oost_Contig34860	Oost_Contig05378	Oost_Contig06467	Oost_Contig00526	Oost_Contig09406	Oost_Contig33119	Oost_Contig05981	Oost_Contig07230	Oost_Contig06292	Oost_Contig07081	Oost_Contig08127	Oost_Contig09661	Oost_Contig34107	Oost_Contig00760
Conc_Contig14037	Conc_Contig24176	Conc_Contig05859	Conc_Contig25812	Conc_Contig28757	Conc_Contig16611	Conc_Contig18212	Conc_Contig13389	Conc_Contig00076	Conc_Contig06892	Conc_Contig07276	Conc_Contig29965	Conc_Contig09387	Conc_Contig06204	Conc_Contig04545	Conc_Contig05777	Oost_Contig34855	Oost_Contig05375	Oost_Contig06459	Oost_Contig05253	Oost_Contig09405	Oost_Contig33113	Oost_Contig05980	Oost_Contig07221	Oost_Contig06287	Oost_Contig07080	Oost_Contig08126	Oost_Contig09660	Oost_Contig34095	Oost_Contig00076
Conc_Contig29963	Conc_Contig17654	Conc_Contig09050	Conc_Contig29862	Conc_Contig07578	Conc_Contig29486	Conc_Contig13240	Conc_Contig14198	Conc_Contig00759	Conc_Contig06890	Conc_Contig07275	Conc_Contig29952	Conc_Contig09386	Conc_Contig06196	Conc_Contig04538	Conc_Contig05776	Oost_Contig34845	Oost_Contig05367	Oost_Contig06453	Oost_Contig05245	Oost_Contig09404	Oost_Contig33069	Oost_Contig05979	Oost_Contig07209	Oost_Contig00628	Oost_Contig07073	Oost_Contig08125	Oost_Contig09659	Oost_Contig34092	Oost_Contig00759
Conc_Contig22499	Conc_Contig05874	Conc_Contig27583	Conc_Contig26656	Conc_Contig05754	Conc_Contig02808	Conc_Contig05029	Conc_Contig18166	Conc_Contig00758	Conc_Contig00689	Conc_Contig07270	Conc_Contig29947	Conc_Contig09384	Conc_Contig06181	Conc_Contig04442	Conc_Contig05775	Oost_Contig34844	Oost_Contig05363	Oost_Contig06443	Oost_Contig05239	Oost_Contig09400	Oost_Contig33019	Oost_Contig05964	Oost_Contig07207	Oost_Contig06278	Oost_Contig07072	Oost_Contig08124	Oost_Contig09658	Oost_Contig34085	Oost_Contig00757
Conc_Contig25214	Conc_Contig19481	Conc_Contig17499	Conc_Contig29189	Conc_Contig10783	Conc_Contig22043	Conc_Contig22425	Conc_Contig05811	Conc_Contig00757	Conc_Contig06881	Conc_Contig07268	Conc_Contig29920	Conc_Contig09381	Conc_Contig06162	Conc_Contig04408	Conc_Contig05774	Oost_Contig34839	Oost_Contig05354	Oost_Contig06437	Oost_Contig05208	Oost_Contig09399	Oost_Contig33012	Oost_Contig05866	Oost_Contig07202	Oost_Contig06267	Oost_Contig07065	Oost_Contig08123	Oost_Contig09657	Oost_Contig34084	Oost_Contig00755
Conc_Contig28355	Conc_Contig01023	Conc_Contig24584	Conc_Contig10710	Conc_Contig15494	Conc_Contig25676	Conc_Contig14240	Conc_Contig25670	Conc_Contig07566	Conc_Contig06878	Conc_Contig07267	Conc_Contig29866	Conc_Contig09380	Conc_Contig06135	Conc_Contig04344	Conc_Contig05773	Oost_Contig34833	Oost_Contig05351	Oost_Contig06427	Oost_Contig05143	Oost_Contig09394	Oost_Contig33003	Oost_Contig05823	Oost_Contig07180	Oost_Contig06249	Oost_Contig07062	Oost_Contig08113	Oost_Contig09656	Oost_Contig34072	Oost_Contig00754
Conc_Contig00011	Conc_Contig28780	Conc_Contig19422	Conc_Contig21682	Conc_Contig07618	Conc_Contig13063	Conc_Contig14193	Conc_Contig05752	Conc_Contig00756	Conc_Contig06872	Conc_Contig07263	Conc_Contig29862	Conc_Contig09377	Conc_Contig06134	Conc_Contig04343	Conc_Contig05772	Oost_Contig34829	Oost_Contig05338	Oost_Contig06425	Oost_Contig00514	Oost_Contig09393	Oost_Contig32979	Oost_Contig05668	Oost_Contig07172	Oost_Contig06248	Oost_Contig07056	Oost_Contig08102	Oost_Contig09655	Oost_Contig34063	Oost_Contig00752
Conc_Contig16661	Conc_Contig27149	Conc_Contig07270	Conc_Contig26234	Conc_Contig20620	Conc_Contig29313	Conc_Contig05332	Conc_Contig27033	Conc_Contig07558	Conc_Contig00687	Conc_Contig07261	Conc_Contig29847	Conc_Contig09376	Conc_Contig06133	Conc_Contig04332	Conc_Contig05770	Oost_Contig34826	Oost_Contig05335	Oost_Contig06423	Oost_Contig05113	Oost_Contig09392	Oost_Contig32978	Oost_Contig05646	Oost_Contig07169	Oost_Contig06244	Oost_Contig07055	Oost_Contig08101	Oost_Contig09653	Oost_Contig34035	Oost_Contig00751
Conc_Contig25163	Conc_Contig28592	Conc_Contig07489	Conc_Contig24733	Conc_Contig07583	Conc_Contig27240	Conc_Contig14759	Conc_Contig04556	Conc_Contig07544	Conc_Contig06869	Conc_Contig07260	Conc_Contig29819	Conc_Contig09375	Conc_Contig06126	Conc_Contig04318	Conc_Contig05769	Oost_Contig34824	Oost_Contig05334	Oost_Contig06422	Oost_Contig05108	Oost_Contig09391	Oost_Contig32974	Oost_Contig05628	Oost_Contig07159	Oost_Contig06241	Oost_Contig07046	Oost_Contig08100	Oost_Contig09651	Oost_Contig34019	Oost_Contig00750
Conc_Contig27909	Conc_Contig00930	Conc_Contig23839	Conc_Contig21059	Conc_Contig28244	Conc_Contig03217	Conc_Contig15327	Conc_Contig11847	Conc_Contig00752	Conc_Contig06868	Conc_Contig07259	Conc_Contig29780	Conc_Contig09369	Conc_Contig06120	Conc_Contig04307	Conc_Contig05768	Oost_Contig34821	Oost_Contig05332	Oost_Contig06411	Oost_Contig05086	Oost_Contig09390	Oost_Contig32967	Oost_Contig00056	Oost_Contig07146	Oost_Contig06234	Oost_Contig07032	Oost_Contig08097	Oost_Contig09650	Oost_Contig33992	Oost_Contig00075
Conc_Contig03939	Conc_Contig25935	Conc_Contig29264	Conc_Contig26437	Conc_Contig07582	Conc_Contig23613	Conc_Contig15676	Conc_Contig05270	Conc_Contig07514	Conc_Contig06863	Conc_Contig07255	Conc_Contig29703	Conc_Contig09358	Conc_Contig06112	Conc_Contig04306	Conc_Contig05767	Oost_Contig34812	Oost_Contig05315	Oost_Contig06410	Oost_Contig05073	Oost_Contig09386	Oost_Contig32944	Oost_Contig05575	Oost_Contig07142	Oost_Contig06224	Oost_Contig07023	Oost_Contig08096	Oost_Contig09645	Oost_Contig33906	Oost_Contig00749
Conc_Contig29667	Conc_Contig06203	Conc_Contig22898	Conc_Contig30006	Conc_Contig10278	Conc_Contig19313	Conc_Contig05432	Conc_Contig05667	Conc_Contig07511	Conc_Contig06861	Conc_Contig07254	Conc_Contig02970	Conc_Contig09354	Conc_Contig06105	Conc_Contig04303	Conc_Contig05766	Oost_Contig34807	Oost_Contig05307	Oost_Contig06408	Oost_Contig05072	Oost_Contig09385	Oost_Contig32829	Oost_Contig05515	Oost_Contig07140	Oost_Contig06223	Oost_Contig07017	Oost_Contig08073	Oost_Contig09641	Oost_Contig33858	Oost_Contig00748
Conc_Contig22709	Conc_Contig29612	Conc_Contig20082	Conc_Contig25153	Conc_Contig20862	Conc_Contig22039	Conc_Contig14476	Conc_Contig03511	Conc_Contig00750	Conc_Contig06858	Conc_Contig07249	Conc_Contig29689	Conc_Contig09350	Conc_Contig06091	Conc_Contig04302	Conc_Contig05765	Oost_Contig34806	Oost_Contig05297	Oost_Contig06400	Oost_Contig00504	Oost_Contig09384	Oost_Contig32822	Oost_Contig05494	Oost_Contig00713	Oost_Contig06221	Oost_Contig07003	Oost_Contig08071	Oost_Contig09640	Oost_Contig33857	Oost_Contig00746
Conc_Contig25222	Conc_Contig25971	Conc_Contig05855	Conc_Contig03108	Conc_Contig25808	Conc_Contig28520	Conc_Contig05302	Conc_Contig18467	Conc_Contig00075	Conc_Contig06857	Conc_Contig07247	Conc_Contig29647	Conc_Contig09346	Conc_Contig06087	Conc_Contig04218	Conc_Contig05764	Oost_Contig34805	Oost_Contig05293	Oost_Contig06395	Oost_Contig05035	Oost_Contig09379	Oost_Contig32801	Oost_Contig05473	Oost_Contig07129	Oost_Contig06206	Oost_Contig07002	Oost_Contig08070	Oost_Contig09637	Oost_Contig33854	Oost_Contig00745
Conc_Contig28267	Conc_Contig06054	Conc_Contig29829	Conc_Contig27519	Conc_Contig30016	Conc_Contig29227	Conc_Contig04306	Conc_Contig05658	Conc_Contig07492	Conc_Contig06851	Conc_Contig07243	Conc_Contig02964	Conc_Contig09344	Conc_Contig06071	Conc_Contig04217	Conc_Contig05763	Oost_Contig34804	Oost_Contig05286	Oost_Contig06389	Oost_Contig05034	Oost_Contig09377	Oost_Contig32783	Oost_Contig05469	Oost_Contig07122	Oost_Contig06205	Oost_Contig06998	Oost_Contig08069	Oost_Contig09635	Oost_Contig33833	Oost_Contig07449
Conc_Contig00020	Conc_Contig29031	Conc_Contig27692	Conc_Contig27137	Conc_Contig20637	Conc_Contig28954	Conc_Contig02982	Conc_Contig02923	Conc_Contig00749	Conc_Contig06850	Conc_Contig07242	Conc_Contig02963	Conc_Contig09343	Conc_Contig06065	Conc_Contig04202	Conc_Contig05762	Oost_Contig34802	Oost_Contig05272	Oost_Contig06387	Oost_Contig05033	Oost_Contig09375	Oost_Contig32780	Oost_Contig05466	Oost_Contig00712	Oost_Contig06204	Oost_Contig06979	Oost_Contig08063	Oost_Contig09632	Oost_Contig33828	Oost_Contig00743
Conc_Contig28198	Conc_Contig05998	Conc_Contig28304	Conc_Contig29379	Conc_Contig27604	Conc_Contig12739	Conc_Contig14322	Conc_Contig04327	Conc_Contig00748	Conc_Contig06849	Conc_Contig07241	Conc_Contig02962	Conc_Contig09337	Conc_Contig06050	Conc_Contig04146	Conc_Contig05761	Oost_Contig34801	Oost_Contig05271	Oost_Contig06367	Oost_Contig05023	Oost_Contig09374	Oost_Contig32777	Oost_Contig05463	Oost_Contig07111	Oost_Contig06199	Oost_Contig06976	Oost_Contig08059	Oost_Contig09631	Oost_Contig33826	Oost_Contig00742
Conc_Contig29874	Conc_Contig28112	Conc_Contig28303	Conc_Contig04753	Conc_Contig10763	Conc_Contig21944	Conc_Contig21748	Conc_Contig23119	Conc_Contig00747	Conc_Contig06848	Conc_Contig00724	Conc_Contig02960	Conc_Contig09334	Conc_Contig06043	Conc_Contig04103	Conc_Contig05760	Oost_Contig34798	Oost_Contig05266	Oost_Contig06363	Oost_Contig05003	Oost_Contig09370	Oost_Contig32745	Oost_Contig05455	Oost_Contig00711	Oost_Contig06198	Oost_Contig06972	Oost_Contig08053	Oost_Contig09629	Oost_Contig33817	Oost_Contig07414
Conc_Contig06622	Conc_Contig12496	Conc_Contig28546	Conc_Contig02291	Conc_Contig20619	Conc_Contig03724	Conc_Contig15081	Conc_Contig04547	Conc_Contig07466	Conc_Contig06845	Conc_Contig07235	Conc_Contig29595	Conc_Contig09332	Conc_Contig06040	Conc_Contig04097	Conc_Contig05759	Oost_Contig34794	Oost_Contig05262	Oost_Contig06362	Oost_Contig04967	Oost_Contig09368	Oost_Contig32716	Oost_Contig05374	Oost_Contig07093	Oost_Contig06197	Oost_Contig06970	Oost_Contig08052	Oost_Contig09627	Oost_Contig33814	Oost_Contig07412
Conc_Contig28831	Conc_Contig06377	Conc_Contig19463	Conc_Contig21558	Conc_Contig26481	Conc_Contig06134	Conc_Contig15104	Conc_Contig24820	Conc_Contig07461	Conc_Contig06839	Conc_Contig07233	Conc_Contig29587	Conc_Contig09328	Conc_Contig06032	Conc_Contig04096	Conc_Contig05758	Oost_Contig34792	Oost_Contig05260	Oost_Contig06360	Oost_Contig04946	Oost_Contig09367	Oost_Contig32700	Oost_Contig05306	Oost_Contig00709	Oost_Contig06196	Oost_Contig06967	Oost_Contig08051	Oost_Contig09626	Oost_Contig33809	Oost_Contig00741
Conc_Contig29342	Conc_Contig04228	Conc_Contig06683	Conc_Contig27354	Conc_Contig22857	Conc_Contig28315	Conc_Contig15760	Conc_Contig03822	Conc_Contig07445	Conc_Contig06838	Conc_Contig07232	Conc_Contig29576	Conc_Contig09321	Conc_Contig06028	Conc_Contig04075	Conc_Contig05757	Oost_Contig34791	Oost_Contig05258	Oost_Contig06357	Oost_Contig04944	Oost_Contig09364	Oost_Contig32668	Oost_Contig05283	Oost_Contig07086	Oost_Contig06181	Oost_Contig06965	Oost_Contig08049	Oost_Contig09625	Oost_Contig33788	Oost_Contig00740
Conc_Contig22595	Conc_Contig19475	Conc_Contig06798	Conc_Contig11821	Conc_Contig26470	Conc_Contig03977	Conc_Contig03064	Conc_Contig02297	Conc_Contig07436	Conc_Contig06816	Conc_Contig07230	Conc_Contig29566	Conc_Contig09317	Conc_Contig06026	Conc_Contig04057	Conc_Contig05755	Oost_Contig34780	Oost_Contig05257	Oost_Contig06356	Oost_Contig04901	Oost_Contig09363	Oost_Contig32623	Oost_Contig05279	Oost_Contig07082	Oost_Contig06169	Oost_Contig06962	Oost_Contig08048	Oost_Contig09620	Oost_Contig33779	Oost_Contig07397
Conc_Contig27498	Conc_Contig00212	Conc_Contig19423	Conc_Contig21060	Conc_Contig07676	Conc_Contig17149	Conc_Contig14146	Conc_Contig23322	Conc_Contig00743	Conc_Contig06815	Conc_Contig07227	Conc_Contig29565	Conc_Contig09315	Conc_Contig06009	Conc_Contig03977	Conc_Contig05753	Oost_Contig34778	Oost_Contig05256	Oost_Contig06355	Oost_Contig04900	Oost_Contig09362	Oost_Contig32618	Oost_Contig05249	Oost_Contig07078	Oost_Contig06158	Oost_Contig06961	Oost_Contig08046	Oost_Contig09619	Oost_Contig33763	Oost_Contig00737
Conc_Contig19419	Conc_Contig29838	Conc_Contig25889	Conc_Contig28197	Conc_Contig11268	Conc_Contig07735	Conc_Contig14543	Conc_Contig08765	Conc_Contig07425	Conc_Contig06814	Conc_Contig07222	Conc_Contig29519	Conc_Contig09314	Conc_Contig06008	Conc_Contig03962	Conc_Contig05752	Oost_Contig34777	Oost_Contig05252	Oost_Contig06347	Oost_Contig04899	Oost_Contig09357	Oost_Contig32491	Oost_Contig05187	Oost_Contig07068	Oost_Contig06155	Oost_Contig06952	Oost_Contig08043	Oost_Contig09618	Oost_Contig33748	Oost_Contig00736
Conc_Contig23296	Conc_Contig07059	Conc_Contig27240	Conc_Contig24504	Conc_Contig10133	Conc_Contig29538	Conc_Contig15781	Conc_Contig02314	Conc_Contig00742	Conc_Contig06812	Conc_Contig07217	Conc_Contig29463	Conc_Contig09298	Conc_Contig05989	Conc_Contig03945	Conc_Contig05750	Oost_Contig34774	Oost_Contig05251	Oost_Contig06344	Oost_Contig04889	Oost_Contig09356	Oost_Contig32474	Oost_Contig05166	Oost_Contig07065	Oost_Contig06154	Oost_Contig06947	Oost_Contig08042	Oost_Contig09616	Oost_Contig33741	Oost_Contig07340
Conc_Contig28255	Conc_Contig13018	Conc_Contig19614	Conc_Contig21777	Conc_Contig10717	Conc_Contig26724	Conc_Contig00587	Conc_Contig02310	Conc_Contig00741	Conc_Contig06811	Conc_Contig07215	Conc_Contig29433	Conc_Contig09297	Conc_Contig05988	Conc_Contig03867	Conc_Contig05748	Oost_Contig34772	Oost_Contig05250	Oost_Contig06340	Oost_Contig04876	Oost_Contig09355	Oost_Contig32470	Oost_Contig05139	Oost_Contig07033	Oost_Contig06153	Oost_Contig06945	Oost_Contig08029	Oost_Contig09615	Oost_Contig33680	Oost_Contig00733
Conc_Contig03030	Conc_Contig22491	Conc_Contig17574	Conc_Contig23120	Conc_Contig26571	Conc_Contig06263	Conc_Contig16169	Conc_Contig03103	Conc_Contig00074	Conc_Contig06810	Conc_Contig07212	Conc_Contig29419	Conc_Contig09296	Conc_Contig05959	Conc_Contig03828	Conc_Contig05747	Oost_Contig34769	Oost_Contig05247	Oost_Contig06339	Oost_Contig04875	Oost_Contig09354	Oost_Contig32468	Oost_Contig05105	Oost_Contig07026	Oost_Contig06152	Oost_Contig06944	Oost_Contig08028	Oost_Contig09612	Oost_Contig33674	Oost_Contig00732
Conc_Contig17597	Conc_Contig26651	Conc_Contig25874	Conc_Contig24929	Conc_Contig24814	Conc_Contig25031	Conc_Contig13091	Conc_Contig18082	Conc_Contig00739	Conc_Contig00681	Conc_Contig07211	Conc_Contig29393	Conc_Contig09295	Conc_Contig05953	Conc_Contig03819	Conc_Contig05746	Oost_Contig34761	Oost_Contig05246	Oost_Contig06335	Oost_Contig04874	Oost_Contig09353	Oost_Contig32465	Oost_Contig00051	Oost_Contig07025	Oost_Contig06147	Oost_Contig06940	Oost_Contig08027	Oost_Contig09610	Oost_Contig33663	Oost_Contig00731
Conc_Contig25184	Conc_Contig21515	Conc_Contig27243	Conc_Contig02964	Conc_Contig08452	Conc_Contig13163	Conc_Contig14072	Conc_Contig22063	Conc_Contig07382	Conc_Contig06809	Conc_Contig07206	Conc_Contig29381	Conc_Contig09294	Conc_Contig05951	Conc_Contig00381	Conc_Contig05745	Oost_Contig34757	Oost_Contig05242	Oost_Contig06329	Oost_Contig04873	Oost_Contig09350	Oost_Contig32464	Oost_Contig05080	Oost_Contig07024	Oost_Contig06145	Oost_Contig06937	Oost_Contig08026	Oost_Contig09604	Oost_Contig33641	Oost_Contig00730
Conc_Contig28838	Conc_Contig26255	Conc_Contig06038	Conc_Contig28472	Conc_Contig26284	Conc_Contig26281	Conc_Contig22029	Conc_Contig08256	Conc_Contig00738	Conc_Contig06808	Conc_Contig07203	Conc_Contig29379	Conc_Contig09291	Conc_Contig05950	Conc_Contig03732	Conc_Contig05744	Oost_Contig34754	Oost_Contig05240	Oost_Contig06328	Oost_Contig04872	Oost_Contig09349	Oost_Contig32440	Oost_Contig05060	Oost_Contig07021	Oost_Contig06144	Oost_Contig06936	Oost_Contig08025	Oost_Contig09602	Oost_Contig33571	Oost_Contig00073
Conc_Contig25278	Conc_Contig12610	Conc_Contig23836	Conc_Contig21565	Conc_Contig28166	Conc_Contig12613	Conc_Contig22234	Conc_Contig18813	Conc_Contig00736	Conc_Contig06807	Conc_Contig07202	Conc_Contig29360	Conc_Contig09290	Conc_Contig05949	Conc_Contig03731	Conc_Contig05743	Oost_Contig34740	Oost_Contig05237	Oost_Contig06327	Oost_Contig04871	Oost_Contig09345	Oost_Contig32434	Oost_Contig05052	Oost_Contig07001	Oost_Contig06143	Oost_Contig06933	Oost_Contig08024	Oost_Contig09601	Oost_Contig33558	Oost_Contig00729
Conc_Contig02241	Conc_Contig23810	Conc_Contig05891	Conc_Contig30010	Conc_Contig09296	Conc_Contig09050	Conc_Contig14290	Conc_Contig22575	Conc_Contig07352	Conc_Contig06806	Conc_Contig00720	Conc_Contig29356	Conc_Contig09287	Conc_Contig05948	Conc_Contig03725	Conc_Contig05742	Oost_Contig34736	Oost_Contig05227	Oost_Contig06322	Oost_Contig04841	Oost_Contig09342	Oost_Contig32418	Oost_Contig05033	Oost_Contig00700	Oost_Contig06142	Oost_Contig06932	Oost_Contig08023	Oost_Contig09600	Oost_Contig33540	Oost_Contig00728
Conc_Contig22678	Conc_Contig19682	Conc_Contig20176	Conc_Contig11594	Conc_Contig21010	Conc_Contig23469	Conc_Contig15329	Conc_Contig27043	Conc_Contig00732	Conc_Contig06802	Conc_Contig07197	Conc_Contig29336	Conc_Contig09270	Conc_Contig05947	Conc_Contig03708	Conc_Contig05741	Oost_Contig34726	Oost_Contig05226	Oost_Contig06315	Oost_Contig04831	Oost_Contig09339	Oost_Contig32410	Oost_Contig05018	Oost_Contig00007	Oost_Contig06141	Oost_Contig06930	Oost_Contig08000	Oost_Contig09599	Oost_Contig33530	Oost_Contig07271
Conc_Contig01041	Conc_Contig06639	Conc_Contig06675	Conc_Contig02288	Conc_Contig07599	Conc_Contig20009	Conc_Contig18078	Conc_Contig05655	Conc_Contig07307	Conc_Contig06800	Conc_Contig07193	Conc_Contig29326	Conc_Contig09266	Conc_Contig05945	Conc_Contig03703	Conc_Contig05740	Oost_Contig34725	Oost_Contig05218	Oost_Contig06314	Oost_Contig04829	Oost_Contig09335	Oost_Contig32391	Oost_Contig05007	Oost_Contig06996	Oost_Contig06140	Oost_Contig06929	Oost_Contig07999	Oost_Contig09595	Oost_Contig33507	Oost_Contig00727
Conc_Contig25277	Conc_Contig23935	Conc_Contig06682	Conc_Contig05189	Conc_Contig07586	Conc_Contig12586	Conc_Contig14910	Conc_Contig28498	Conc_Contig07303	Conc_Contig00680	Conc_Contig07188	Conc_Contig29306	Conc_Contig09260	Conc_Contig05944	Conc_Contig03701	Conc_Contig05739	Oost_Contig34722	Oost_Contig05214	Oost_Contig06313	Oost_Contig04813	Oost_Contig09334	Oost_Contig32360	Oost_Contig00005	Oost_Contig00699	Oost_Contig06139	Oost_Contig06918	Oost_Contig07998	Oost_Contig09590	Oost_Contig33503	Oost_Contig00726
Conc_Contig19445	Conc_Contig05910	Conc_Contig28972	Conc_Contig09552	Conc_Contig10751	Conc_Contig01796	Conc_Contig23374	Conc_Contig11048	Conc_Contig00730	Conc_Contig06796	Conc_Contig07187	Conc_Contig29294	Conc_Contig09259	Conc_Contig05943	Conc_Contig03687	Conc_Contig05738	Oost_Contig34714	Oost_Contig05211	Oost_Contig06312	Oost_Contig00463	Oost_Contig09333	Oost_Contig32349	Oost_Contig04945	Oost_Contig06975	Oost_Contig06135	Oost_Contig06917	Oost_Contig07990	Oost_Contig09589	Oost_Contig33498	Oost_Contig00725
Conc_Contig28548	Conc_Contig29484	Conc_Contig06637	Conc_Contig09314	Conc_Contig22980	Conc_Contig20136	Conc_Contig15101	Conc_Contig05456	Conc_Contig07299	Conc_Contig06795	Conc_Contig07183	Conc_Contig29286	Conc_Contig09258	Conc_Contig05942	Conc_Contig03686	Conc_Contig05737	Oost_Contig34706	Oost_Contig05210	Oost_Contig06308	Oost_Contig04562	Oost_Contig09327	Oost_Contig32280	Oost_Contig04914	Oost_Contig06972	Oost_Contig06134	Oost_Contig06914	Oost_Contig07976	Oost_Contig09588	Oost_Contig33449	Oost_Contig00724
Conc_Contig29533	Conc_Contig29403	Conc_Contig20169	Conc_Contig12187	Conc_Contig29049	Conc_Contig13267	Conc_Contig14038	Conc_Contig13263	Conc_Contig07298	Conc_Contig06794	Conc_Contig07182	Conc_Contig29280	Conc_Contig09256	Conc_Contig05937	Conc_Contig03685	Conc_Contig05735	Oost_Contig34704	Oost_Contig05207	Oost_Contig06307	Oost_Contig04532	Oost_Contig09321	Oost_Contig32182	Oost_Contig04913	Oost_Contig06961	Oost_Contig06102	Oost_Contig06908	Oost_Contig07964	Oost_Contig09587	Oost_Contig33435	Oost_Contig07233
Conc_Contig26384	Conc_Contig28503	Conc_Contig07049	Conc_Contig23573	Conc_Contig26461	Conc_Contig24323	Conc_Contig13155	Conc_Contig07658	Conc_Contig00728	Conc_Contig06783	Conc_Contig07180	Conc_Contig29260	Conc_Contig09253	Conc_Contig05910	Conc_Contig03657	Conc_Contig05734	Oost_Contig34701	Oost_Contig05206	Oost_Contig06305	Oost_Contig04502	Oost_Contig09316	Oost_Contig32120	Oost_Contig04912	Oost_Contig06955	Oost_Contig06099	Oost_Contig06903	Oost_Contig07961	Oost_Contig09586	Oost_Contig33412	Oost_Contig00723
Conc_Contig28020	Conc_Contig19433	Conc_Contig08772	Conc_Contig12136	Conc_Contig02268	Conc_Contig11449	Conc_Contig02888	Conc_Contig13150	Conc_Contig00727	Conc_Contig06778	Conc_Contig07171	Conc_Contig29237	Conc_Contig09252	Conc_Contig05897	Conc_Contig03617	Conc_Contig05733	Oost_Contig34700	Oost_Contig05189	Oost_Contig06304	Oost_Contig04477	Oost_Contig09314	Oost_Contig32099	Oost_Contig04905	Oost_Contig06951	Oost_Contig06097	Oost_Contig06901	Oost_Contig07960	Oost_Contig09584	Oost_Contig33395	Oost_Contig07223
Conc_Contig25964	Conc_Contig19476	Conc_Contig29202	Conc_Contig21143	Conc_Contig10752	Conc_Contig15052	Conc_Contig23578	Conc_Contig14099	Conc_Contig00726	Conc_Contig06775	Conc_Contig07167	Conc_Contig29232	Conc_Contig09247	Conc_Contig05896	Conc_Contig03616	Conc_Contig05732	Oost_Contig03470	Oost_Contig05182	Oost_Contig00630	Oost_Contig04386	Oost_Contig09310	Oost_Contig32097	Oost_Contig04818	Oost_Contig06946	Oost_Contig06096	Oost_Contig06895	Oost_Contig07959	Oost_Contig09583	Oost_Contig33387	Oost_Contig07221
Conc_Contig29983	Conc_Contig28041	Conc_Contig24249	Conc_Contig10627	Conc_Contig23217	Conc_Contig12408	Conc_Contig14548	Conc_Contig26997	Conc_Contig00725	Conc_Contig06774	Conc_Contig07163	Conc_Contig29218	Conc_Contig09246	Conc_Contig05895	Conc_Contig03604	Conc_Contig05731	Oost_Contig34699	Oost_Contig05178	Oost_Contig06298	Oost_Contig04351	Oost_Contig09309	Oost_Contig32044	Oost_Contig00048	Oost_Contig06944	Oost_Contig06093	Oost_Contig06888	Oost_Contig07913	Oost_Contig09580	Oost_Contig33356	Oost_Contig00722
Conc_Contig01044	Conc_Contig20071	Conc_Contig21167	Conc_Contig08550	Conc_Contig07616	Conc_Contig12560	Conc_Contig16177	Conc_Contig25587	Conc_Contig07245	Conc_Contig06770	Conc_Contig07162	Conc_Contig29200	Conc_Contig09245	Conc_Contig05894	Conc_Contig03538	Conc_Contig05730	Oost_Contig34696	Oost_Contig05170	Oost_Contig06297	Oost_Contig04308	Oost_Contig09307	Oost_Contig32017	Oost_Contig04788	Oost_Contig06941	Oost_Contig06092	Oost_Contig06875	Oost_Contig07901	Oost_Contig09579	Oost_Contig33294	Oost_Contig00721
Conc_Contig01803	Conc_Contig24104	Conc_Contig27295	Conc_Contig10641	Conc_Contig26457	Conc_Contig26216	Conc_Contig18213	Conc_Contig05547	Conc_Contig00724	Conc_Contig06769	Conc_Contig07158	Conc_Contig29196	Conc_Contig09244	Conc_Contig05892	Conc_Contig03530	Conc_Contig05729	Oost_Contig34693	Oost_Contig05169	Oost_Contig06296	Oost_Contig04284	Oost_Contig09306	Oost_Contig31765	Oost_Contig04730	Oost_Contig06929	Oost_Contig06080	Oost_Contig06870	Oost_Contig07899	Oost_Contig09578	Oost_Contig33292	Oost_Contig07202
Conc_Contig25082	Conc_Contig07053	Conc_Contig03518	Conc_Contig14744	Conc_Contig07670	Conc_Contig08772	Conc_Contig05539	Conc_Contig04541	Conc_Contig07235	Conc_Contig06764	Conc_Contig07156	Conc_Contig29189	Conc_Contig09241	Conc_Contig05891	Conc_Contig03512	Conc_Contig05728	Oost_Contig34688	Oost_Contig05166	Oost_Contig06294	Oost_Contig00427	Oost_Contig09305	Oost_Contig31738	Oost_Contig04702	Oost_Contig06927	Oost_Contig06076	Oost_Contig06866	Oost_Contig07896	Oost_Contig09576	Oost_Contig33291	Oost_Contig00720
Conc_Contig00914	Conc_Contig00253	Conc_Contig06703	Conc_Contig05754	Conc_Contig29756	Conc_Contig21946	Conc_Contig15409	Conc_Contig22023	Conc_Contig00723	Conc_Contig06762	Conc_Contig07155	Conc_Contig29148	Conc_Contig09239	Conc_Contig05890	Conc_Contig03499	Conc_Contig05727	Oost_Contig34683	Oost_Contig00516	Oost_Contig06293	Oost_Contig00426	Oost_Contig09304	Oost_Contig31687	Oost_Contig04669	Oost_Contig06915	Oost_Contig06066	Oost_Contig06851	Oost_Contig07894	Oost_Contig09575	Oost_Contig33290	Oost_Contig00719
Conc_Contig27590	Conc_Contig06618	Conc_Contig09652	Conc_Contig20691	Conc_Contig18077	Conc_Contig20564	Conc_Contig22086	Conc_Contig14019	Conc_Contig07227	Conc_Contig06761	Conc_Contig07144	Conc_Contig29132	Conc_Contig09235	Conc_Contig05888	Conc_Contig03482	Conc_Contig05726	Oost_Contig34680	Oost_Contig05154	Oost_Contig06291	Oost_Contig04228	Oost_Contig09299	Oost_Contig31684	Oost_Contig04659	Oost_Contig06911	Oost_Contig06064	Oost_Contig06847	Oost_Contig07893	Oost_Contig09574	Oost_Contig33289	Oost_Contig07188
Conc_Contig29678	Conc_Contig08606	Conc_Contig28871	Conc_Contig26671	Conc_Contig04069	Conc_Contig26719	Conc_Contig16118	Conc_Contig13261	Conc_Contig00722	Conc_Contig06760	Conc_Contig07139	Conc_Contig29122	Conc_Contig09234	Conc_Contig05878	Conc_Contig03473	Conc_Contig05725	Oost_Contig34677	Oost_Contig05147	Oost_Contig06289	Oost_Contig04147	Oost_Contig09298	Oost_Contig31560	Oost_Contig04633	Oost_Contig06898	Oost_Contig06057	Oost_Contig06843	Oost_Contig07892	Oost_Contig09573	Oost_Contig33287	Oost_Contig00718
Conc_Contig20009	Conc_Contig06703	Conc_Contig26255	Conc_Contig12127	Conc_Contig20126	Conc_Contig17328	Conc_Contig14768	Conc_Contig05774	Conc_Contig00721	Conc_Contig06759	Conc_Contig07137	Conc_Contig29100	Conc_Contig09233	Conc_Contig05876	Conc_Contig03472	Conc_Contig05724	Oost_Contig34672	Oost_Contig05138	Oost_Contig06288	Oost_Contig04107	Oost_Contig09296	Oost_Contig31524	Oost_Contig04612	Oost_Contig06871	Oost_Contig06053	Oost_Contig06842	Oost_Contig07891	Oost_Contig09572	Oost_Contig33281	Oost_Contig07173
Conc_Contig29223	Conc_Contig19386	Conc_Contig20177	Conc_Contig11794	Conc_Contig18834	Conc_Contig02478	Conc_Contig15621	Conc_Contig19203	Conc_Contig07203	Conc_Contig06757	Conc_Contig07136	Conc_Contig29011	Conc_Contig09230	Conc_Contig05871	Conc_Contig03471	Conc_Contig05723	Oost_Contig34649	Oost_Contig05133	Oost_Contig06287	Oost_Contig00407	Oost_Contig09288	Oost_Contig31461	Oost_Contig04606	Oost_Contig06865	Oost_Contig06048	Oost_Contig06831	Oost_Contig00789	Oost_Contig09571	Oost_Contig33240	Oost_Contig00717
Conc_Contig23279	Conc_Contig20059	Conc_Contig19642	Conc_Contig10278	Conc_Contig29625	Conc_Contig03216	Conc_Contig16512	Conc_Contig18078	Conc_Contig00720	Conc_Contig06756	Conc_Contig07135	Conc_Contig28998	Conc_Contig09229	Conc_Contig05870	Conc_Contig03470	Conc_Contig05722	Oost_Contig34646	Oost_Contig05132	Oost_Contig06280	Oost_Contig04007	Oost_Contig09287	Oost_Contig31286	Oost_Contig04589	Oost_Contig06861	Oost_Contig06030	Oost_Contig06827	Oost_Contig07884	Oost_Contig09570	Oost_Contig33231	Oost_Contig00716
Conc_Contig05964	Conc_Contig23677	Conc_Contig06678	Conc_Contig13073	Conc_Contig28931	Conc_Contig05642	Conc_Contig14379	Conc_Contig11305	Conc_Contig07199	Conc_Contig00675	Conc_Contig07134	Conc_Contig28997	Conc_Contig09226	Conc_Contig05866	Conc_Contig03469	Conc_Contig05721	Oost_Contig34639	Oost_Contig05131	Oost_Contig06279	Oost_Contig00389	Oost_Contig09286	Oost_Contig31285	Oost_Contig04500	Oost_Contig06850	Oost_Contig06029	Oost_Contig06816	Oost_Contig07883	Oost_Contig09569	Oost_Contig33225	Oost_Contig00715
Conc_Contig29843	Conc_Contig23693	Conc_Contig00463	Conc_Contig26599	Conc_Contig08001	Conc_Contig29204	Conc_Contig15908	Conc_Contig18664	Conc_Contig07197	Conc_Contig06748	Conc_Contig07133	Conc_Contig28991	Conc_Contig09225	Conc_Contig05865	Conc_Contig03468	Conc_Contig05720	Oost_Contig34638	Oost_Contig05121	Oost_Contig06274	Oost_Contig03880	Oost_Contig09284	Oost_Contig31283	Oost_Contig04469	Oost_Contig06829	Oost_Contig06028	Oost_Contig06813	Oost_Contig07881	Oost_Contig09568	Oost_Contig33222	Oost_Contig00714
Conc_Contig28315	Conc_Contig05861	Conc_Contig24094	Conc_Contig26649	Conc_Contig20591	Conc_Contig23062	Conc_Contig22381	Conc_Contig13402	Conc_Contig00718	Conc_Contig06743	Conc_Contig07131	Conc_Contig28986	Conc_Contig09223	Conc_Contig05862	Conc_Contig03467	Conc_Contig05719	Oost_Contig34637	Oost_Contig05120	Oost_Contig06267	Oost_Contig03875	Oost_Contig09282	Oost_Contig31281	Oost_Contig04467	Oost_Contig06822	Oost_Contig06024	Oost_Contig06812	Oost_Contig07880	Oost_Contig09567	Oost_Contig33212	Oost_Contig07129
Conc_Contig00768	Conc_Contig01140	Conc_Contig26235	Conc_Contig10247	Conc_Contig29964	Conc_Contig12593	Conc_Contig13094	Conc_Contig29793	Conc_Contig07171	Conc_Contig06738	Conc_Contig07129	Conc_Contig28964	Conc_Contig09222	Conc_Contig05847	Conc_Contig03453	Conc_Contig05718	Oost_Contig34633	Oost_Contig05115	Oost_Contig06265	Oost_Contig03861	Oost_Contig09281	Oost_Contig31280	Oost_Contig00438	Oost_Contig06817	Oost_Contig06023	Oost_Contig06810	Oost_Contig07879	Oost_Contig09565	Oost_Contig33210	Oost_Contig00710
Conc_Contig00766	Conc_Contig00008	Conc_Contig28488	Conc_Contig10026	Conc_Contig18936	Conc_Contig12896	Conc_Contig13819	Conc_Contig05514	Conc_Contig07167	Conc_Contig06737	Conc_Contig07128	Conc_Contig28953	Conc_Contig09221	Conc_Contig05846	Conc_Contig03440	Conc_Contig05717	Oost_Contig34628	Oost_Contig05107	Oost_Contig06256	Oost_Contig34870	Oost_Contig09279	Oost_Contig31279	Oost_Contig04321	Oost_Contig06815	Oost_Contig06021	Oost_Contig06808	Oost_Contig07878	Oost_Contig09563	Oost_Contig33208	Oost_Contig00071
Conc_Contig12613	Conc_Contig06351	Conc_Contig17874	Conc_Contig19221	Conc_Contig26673	Conc_Contig26745	Conc_Contig22289	Conc_Contig02358	Conc_Contig07166	Conc_Contig06736	Conc_Contig07122	Conc_Contig28923	Conc_Contig09220	Conc_Contig05845	Conc_Contig03439	Conc_Contig05716	Oost_Contig34625	Oost_Contig05095	Oost_Contig06249	Oost_Contig34867	Oost_Contig09278	Oost_Contig31278	Oost_Contig04245	Oost_Contig06808	Oost_Contig06020	Oost_Contig06803	Oost_Contig07877	Oost_Contig09562	Oost_Contig33205	Oost_Contig00708
Conc_Contig17112	Conc_Contig05961	Conc_Contig25849	Conc_Contig07855	Conc_Contig02290	Conc_Contig12376	Conc_Contig00531	Conc_Contig18698	Conc_Contig07153	Conc_Contig06729	Conc_Contig07121	Conc_Contig28905	Conc_Contig09219	Conc_Contig05844	Conc_Contig03387	Conc_Contig05715	Oost_Contig34624	Oost_Contig05091	Oost_Contig06248	Oost_Contig34866	Oost_Contig09277	Oost_Contig31277	Oost_Contig04227	Oost_Contig06798	Oost_Contig06019	Oost_Contig06800	Oost_Contig07876	Oost_Contig09560	Oost_Contig33166	Oost_Contig07078
Conc_Contig17222	Conc_Contig29432	Conc_Contig25266	Conc_Contig25768	Conc_Contig29505	Conc_Contig02477	Conc_Contig16116	Conc_Contig18019	Conc_Contig07145	Conc_Contig06728	Conc_Contig07120	Conc_Contig28837	Conc_Contig09216	Conc_Contig05841	Conc_Contig03363	Conc_Contig05714	Oost_Contig34618	Oost_Contig05090	Oost_Contig06243	Oost_Contig34859	Oost_Contig09272	Oost_Contig31276	Oost_Contig04188	Oost_Contig06780	Oost_Contig06018	Oost_Contig00680	Oost_Contig07875	Oost_Contig09558	Oost_Contig33153	Oost_Contig07077
Conc_Contig27289	Conc_Contig05836	Conc_Contig11215	Conc_Contig27741	Conc_Contig11691	Conc_Contig11831	Conc_Contig15995	Conc_Contig18309	Conc_Contig00714	Conc_Contig06727	Conc_Contig07119	Conc_Contig28835	Conc_Contig09215	Conc_Contig05840	Conc_Contig03362	Conc_Contig05713	Oost_Contig34617	Oost_Contig05087	Oost_Contig06242	Oost_Contig34851	Oost_Contig09269	Oost_Contig31275	Oost_Contig04143	Oost_Contig06779	Oost_Contig06017	Oost_Contig06799	Oost_Contig07858	Oost_Contig09557	Oost_Contig33119	Oost_Contig00707
Conc_Contig00827	Conc_Contig06563	Conc_Contig05998	Conc_Contig21524	Conc_Contig06280	Conc_Contig13038	Conc_Contig22411	Conc_Contig04180	Conc_Contig00713	Conc_Contig06726	Conc_Contig07116	Conc_Contig28812	Conc_Contig09212	Conc_Contig05837	Conc_Contig03361	Conc_Contig05712	Oost_Contig34614	Oost_Contig05085	Oost_Contig06229	Oost_Contig34848	Oost_Contig09268	Oost_Contig31274	Oost_Contig04116	Oost_Contig06775	Oost_Contig06013	Oost_Contig06796	Oost_Contig07853	Oost_Contig09556	Oost_Contig33113	Oost_Contig00706
Conc_Contig29666	Conc_Contig00456	Conc_Contig19659	Conc_Contig10658	Conc_Contig26266	Conc_Contig12690	Conc_Contig03043	Conc_Contig18826	Conc_Contig07120	Conc_Contig06724	Conc_Contig07112	Conc_Contig28811	Conc_Contig09209	Conc_Contig05791	Conc_Contig03339	Conc_Contig05711	Oost_Contig34613	Oost_Contig05070	Oost_Contig06228	Oost_Contig34840	Oost_Contig09266	Oost_Contig31273	Oost_Contig04103	Oost_Contig06771	Oost_Contig06012	Oost_Contig06792	Oost_Contig07850	Oost_Contig09554	Oost_Contig33069	Oost_Contig00705
Conc_Contig01043	Conc_Contig25481	Conc_Contig19662	Conc_Contig10709	Conc_Contig07590	Conc_Contig29492	Conc_Contig22033	Conc_Contig18465	Conc_Contig00712	Conc_Contig06723	Conc_Contig07110	Conc_Contig28785	Conc_Contig09208	Conc_Contig05642	Conc_Contig03321	Conc_Contig05710	Oost_Contig34609	Oost_Contig05069	Oost_Contig06227	Oost_Contig34838	Oost_Contig09258	Oost_Contig31272	Oost_Contig04083	Oost_Contig06770	Oost_Contig06011	Oost_Contig06790	Oost_Contig07848	Oost_Contig09553	Oost_Contig33019	Oost_Contig00704
Conc_Contig22517	Conc_Contig25973	Conc_Contig06701	Conc_Contig27348	Conc_Contig29654	Conc_Contig18109	Conc_Contig14291	Conc_Contig09662	Conc_Contig07112	Conc_Contig06722	Conc_Contig07106	Conc_Contig28784	Conc_Contig09205	Conc_Contig05542	Conc_Contig03320	Conc_Contig05709	Oost_Contig34608	Oost_Contig05063	Oost_Contig06226	Oost_Contig34836	Oost_Contig09254	Oost_Contig31270	Oost_Contig04024	Oost_Contig06768	Oost_Contig06010	Oost_Contig00679	Oost_Contig07845	Oost_Contig09551	Oost_Contig33012	Oost_Contig07033
Conc_Contig26148	Conc_Contig08083	Conc_Contig26925	Conc_Contig10436	Conc_Contig28174	Conc_Contig26098	Conc_Contig15182	Conc_Contig12126	Conc_Contig00711	Conc_Contig06707	Conc_Contig07105	Conc_Contig28781	Conc_Contig09202	Conc_Contig05452	Conc_Contig03300	Conc_Contig05708	Oost_Contig34606	Oost_Contig05062	Oost_Contig06224	Oost_Contig34832	Oost_Contig09251	Oost_Contig31269	Oost_Contig00400	Oost_Contig06762	Oost_Contig06009	Oost_Contig06787	Oost_Contig07837	Oost_Contig09550	Oost_Contig33008	Oost_Contig00703
Conc_Contig19388	Conc_Contig23564	Conc_Contig28860	Conc_Contig11935	Conc_Contig07637	Conc_Contig12062	Conc_Contig15420	Conc_Contig27720	Conc_Contig07108	Conc_Contig06706	Conc_Contig07102	Conc_Contig28738	Conc_Contig09201	Conc_Contig05446	Conc_Contig03275	Conc_Contig05707	Oost_Contig34605	Oost_Contig05058	Oost_Contig06217	Oost_Contig34817	Oost_Contig09248	Oost_Contig31266	Oost_Contig00004	Oost_Contig06755	Oost_Contig06004	Oost_Contig06779	Oost_Contig07833	Oost_Contig09549	Oost_Contig33003	Oost_Contig07026
Conc_Contig22553	Conc_Contig26250	Conc_Contig23723	Conc_Contig21722	Conc_Contig24806	Conc_Contig25346	Conc_Contig18502	Conc_Contig02244	Conc_Contig00710	Conc_Contig06704	Conc_Contig07097	Conc_Contig28691	Conc_Contig09200	Conc_Contig05377	Conc_Contig03274	Conc_Contig05706	Oost_Contig34602	Oost_Contig05043	Oost_Contig06205	Oost_Contig34816	Oost_Contig09246	Oost_Contig31260	Oost_Contig00399	Oost_Contig06747	Oost_Contig05993	Oost_Contig06778	Oost_Contig07832	Oost_Contig09546	Oost_Contig32995	Oost_Contig07025
Conc_Contig29039	Conc_Contig24249	Conc_Contig20441	Conc_Contig07790	Conc_Contig24444	Conc_Contig23617	Conc_Contig14309	Conc_Contig27047	Conc_Contig07088	Conc_Contig06703	Conc_Contig07096	Conc_Contig28645	Conc_Contig09197	Conc_Contig05351	Conc_Contig03272	Conc_Contig05705	Oost_Contig34601	Oost_Contig05042	Oost_Contig06204	Oost_Contig34815	Oost_Contig09244	Oost_Contig31257	Oost_Contig03951	Oost_Contig06742	Oost_Contig05992	Oost_Contig06777	Oost_Contig07831	Oost_Contig09545	Oost_Contig32987	Oost_Contig07024
Conc_Contig00478	Conc_Contig16768	Conc_Contig25221	Conc_Contig20692	Conc_Contig24877	Conc_Contig02475	Conc_Contig18824	Conc_Contig23502	Conc_Contig07085	Conc_Contig06702	Conc_Contig07095	Conc_Contig28615	Conc_Contig09186	Conc_Contig05347	Conc_Contig03271	Conc_Contig05704	Oost_Contig34596	Oost_Contig05030	Oost_Contig06179	Oost_Contig34814	Oost_Contig09243	Oost_Contig31256	Oost_Contig03937	Oost_Contig06738	Oost_Contig05974	Oost_Contig06776	Oost_Contig07830	Oost_Contig09544	Oost_Contig32979	Oost_Contig07021
Conc_Contig26015	Conc_Contig27917	Conc_Contig22614	Conc_Contig10628	Conc_Contig23644	Conc_Contig12599	Conc_Contig14858	Conc_Contig14199	Conc_Contig07084	Conc_Contig06701	Conc_Contig07094	Conc_Contig28596	Conc_Contig09185	Conc_Contig05331	Conc_Contig03270	Conc_Contig05703	Oost_Contig34590	Oost_Contig05029	Oost_Contig06178	Oost_Contig34811	Oost_Contig09242	Oost_Contig31245	Oost_Contig03894	Oost_Contig06729	Oost_Contig05961	Oost_Contig06775	Oost_Contig07829	Oost_Contig09542	Oost_Contig32978	Oost_Contig00702
Conc_Contig17033	Conc_Contig23735	Conc_Contig24255	Conc_Contig10640	Conc_Contig11559	Conc_Contig12812	Conc_Contig15234	Conc_Contig13943	Conc_Contig07083	Conc_Contig06699	Conc_Contig07091	Conc_Contig28558	Conc_Contig09181	Conc_Contig05301	Conc_Contig03221	Conc_Contig05702	Oost_Contig03459	Oost_Contig05021	Oost_Contig06176	Oost_Contig34810	Oost_Contig09237	Oost_Contig31234	Oost_Contig03891	Oost_Contig06728	Oost_Contig05959	Oost_Contig06774	Oost_Contig07828	Oost_Contig09541	Oost_Contig32974	Oost_Contig00701
Conc_Contig25969	Conc_Contig06699	Conc_Contig17740	Conc_Contig03691	Conc_Contig27607	Conc_Contig18971	Conc_Contig22432	Conc_Contig22061	Conc_Contig00708	Conc_Contig06697	Conc_Contig07090	Conc_Contig28529	Conc_Contig09179	Conc_Contig05262	Conc_Contig03217	Conc_Contig05701	Oost_Contig34583	Oost_Contig05012	Oost_Contig06160	Oost_Contig34799	Oost_Contig09233	Oost_Contig31221	Oost_Contig03875	Oost_Contig06726	Oost_Contig05958	Oost_Contig06767	Oost_Contig07827	Oost_Contig09540	Oost_Contig32967	Oost_Contig07001
Conc_Contig29660	Conc_Contig19659	Conc_Contig07047	Conc_Contig27466	Conc_Contig07711	Conc_Contig20484	Conc_Contig25424	Conc_Contig24601	Conc_Contig07079	Conc_Contig06696	Conc_Contig07089	Conc_Contig28526	Conc_Contig09173	Conc_Contig05245	Conc_Contig03216	Conc_Contig05700	Oost_Contig03458	Oost_Contig05011	Oost_Contig06159	Oost_Contig34797	Oost_Contig09232	Oost_Contig31215	Oost_Contig03872	Oost_Contig06725	Oost_Contig05957	Oost_Contig06764	Oost_Contig07826	Oost_Contig09538	Oost_Contig32944	Oost_Contig00700
Conc_Contig18778	Conc_Contig06032	Conc_Contig07091	Conc_Contig18106	Conc_Contig10757	Conc_Contig20371	Conc_Contig15752	Conc_Contig17649	Conc_Contig07078	Conc_Contig06695	Conc_Contig07088	Conc_Contig28508	Conc_Contig09172	Conc_Contig05181	Conc_Contig03197	Conc_Contig05699	Oost_Contig34579	Oost_Contig05000	Oost_Contig06156	Oost_Contig34790	Oost_Contig09230	Oost_Contig31213	Oost_Contig03833	Oost_Contig06715	Oost_Contig05956	Oost_Contig06760	Oost_Contig07819	Oost_Contig09537	Oost_Contig32829	Oost_Contig00007
Conc_Contig23671	Conc_Contig19492	Conc_Contig07095	Conc_Contig29780	Conc_Contig07975	Conc_Contig21878	Conc_Contig27204	Conc_Contig18098	Conc_Contig07077	Conc_Contig06691	Conc_Contig07083	Conc_Contig28486	Conc_Contig09164	Conc_Contig05134	Conc_Contig03146	Conc_Contig05698	Oost_Contig34576	Oost_Contig04997	Oost_Contig06155	Oost_Contig34785	Oost_Contig09229	Oost_Contig31212	Oost_Contig00038	Oost_Contig06712	Oost_Contig05955	Oost_Contig06758	Oost_Contig07818	Oost_Contig09534	Oost_Contig32822	Oost_Contig00699
Conc_Contig00703	Conc_Contig05883	Conc_Contig07134	Conc_Contig29260	Conc_Contig20592	Conc_Contig29248	Conc_Contig15945	Conc_Contig02248	Conc_Contig07075	Conc_Contig06672	Conc_Contig07082	Conc_Contig28483	Conc_Contig09162	Conc_Contig05110	Conc_Contig03095	Conc_Contig05697	Oost_Contig34574	Oost_Contig04985	Oost_Contig06154	Oost_Contig34775	Oost_Contig09223	Oost_Contig31211	Oost_Contig03719	Oost_Contig06711	Oost_Contig05954	Oost_Contig06757	Oost_Contig07814	Oost_Contig09532	Oost_Contig32801	Oost_Contig06975
Conc_Contig00765	Conc_Contig28607	Conc_Contig07202	Conc_Contig11658	Conc_Contig20270	Conc_Contig18110	Conc_Contig22386	Conc_Contig02616	Conc_Contig07068	Conc_Contig06663	Conc_Contig07081	Conc_Contig28472	Conc_Contig09159	Conc_Contig05058	Conc_Contig03079	Conc_Contig05696	Oost_Contig34571	Oost_Contig04979	Oost_Contig06153	Oost_Contig34762	Oost_Contig09222	Oost_Contig31210	Oost_Contig03702	Oost_Contig06707	Oost_Contig05949	Oost_Contig06749	Oost_Contig07810	Oost_Contig09531	Oost_Contig32783	Oost_Contig00697
Conc_Contig00392	Conc_Contig00218	Conc_Contig07393	Conc_Contig21062	Conc_Contig27311	Conc_Contig29488	Conc_Contig18415	Conc_Contig03824	Conc_Contig07061	Conc_Contig06662	Conc_Contig07078	Conc_Contig28469	Conc_Contig09147	Conc_Contig00503	Conc_Contig03077	Conc_Contig05695	Oost_Contig34564	Oost_Contig04978	Oost_Contig06152	Oost_Contig34756	Oost_Contig09219	Oost_Contig31204	Oost_Contig03701	Oost_Contig06698	Oost_Contig05948	Oost_Contig06745	Oost_Contig07806	Oost_Contig09530	Oost_Contig32780	Oost_Contig06968
Conc_Contig17290	Conc_Contig29281	Conc_Contig06624	Conc_Contig20989	Conc_Contig28142	Conc_Contig06877	Conc_Contig13699	Conc_Contig02250	Conc_Contig00706	Conc_Contig06661	Conc_Contig07074	Conc_Contig28468	Conc_Contig09146	Conc_Contig00499	Conc_Contig03076	Conc_Contig05694	Oost_Contig34559	Oost_Contig04965	Oost_Contig06147	Oost_Contig34753	Oost_Contig09218	Oost_Contig31201	Oost_Contig00037	Oost_Contig06682	Oost_Contig05946	Oost_Contig06744	Oost_Contig07789	Oost_Contig09528	Oost_Contig32777	Oost_Contig06961
Conc_Contig23412	Conc_Contig22670	Conc_Contig06673	Conc_Contig20859	Conc_Contig29826	Conc_Contig13018	Conc_Contig13933	Conc_Contig23131	Conc_Contig07058	Conc_Contig06654	Conc_Contig07073	Conc_Contig28447	Conc_Contig09142	Conc_Contig04938	Conc_Contig03065	Conc_Contig05693	Oost_Contig34557	Oost_Contig04963	Oost_Contig06146	Oost_Contig34751	Oost_Contig09217	Oost_Contig31197	Oost_Contig00365	Oost_Contig06678	Oost_Contig05937	Oost_Contig06732	Oost_Contig07776	Oost_Contig09527	Oost_Contig32745	Oost_Contig00696
Conc_Contig01782	Conc_Contig28693	Conc_Contig06674	Conc_Contig28986	Conc_Contig07667	Conc_Contig26235	Conc_Contig14658	Conc_Contig04359	Conc_Contig07056	Conc_Contig06653	Conc_Contig07072	Conc_Contig28427	Conc_Contig09139	Conc_Contig00493	Conc_Contig03064	Conc_Contig05692	Oost_Contig34546	Oost_Contig04948	Oost_Contig06145	Oost_Contig34749	Oost_Contig09212	Oost_Contig31192	Oost_Contig00363	Oost_Contig06674	Oost_Contig05932	Oost_Contig06729	Oost_Contig07760	Oost_Contig09525	Oost_Contig32716	Oost_Contig06955
Conc_Contig00915	Conc_Contig26254	Conc_Contig06684	Conc_Contig11486	Conc_Contig02289	Conc_Contig12488	Conc_Contig15768	Conc_Contig23375	Conc_Contig07053	Conc_Contig06652	Conc_Contig07071	Conc_Contig28426	Conc_Contig09137	Conc_Contig00492	Conc_Contig03047	Conc_Contig05691	Oost_Contig34534	Oost_Contig04937	Oost_Contig06143	Oost_Contig34744	Oost_Contig09210	Oost_Contig31188	Oost_Contig00358	Oost_Contig06666	Oost_Contig05931	Oost_Contig06724	Oost_Contig07759	Oost_Contig09524	Oost_Contig32700	Oost_Contig06951
Conc_Contig19410	Conc_Contig06094	Conc_Contig06711	Conc_Contig26562	Conc_Contig21721	Conc_Contig12587	Conc_Contig22195	Conc_Contig28664	Conc_Contig00705	Conc_Contig06651	Conc_Contig07070	Conc_Contig28425	Conc_Contig09136	Conc_Contig04896	Conc_Contig03044	Conc_Contig05690	Oost_Contig34525	Oost_Contig04930	Oost_Contig06142	Oost_Contig34742	Oost_Contig09209	Oost_Contig31148	Oost_Contig00356	Oost_Contig06663	Oost_Contig05925	Oost_Contig06722	Oost_Contig07758	Oost_Contig09523	Oost_Contig32668	Oost_Contig06946
Conc_Contig01192	Conc_Contig06247	Conc_Contig07403	Conc_Contig07786	Conc_Contig26455	Conc_Contig12900	Conc_Contig25011	Conc_Contig04317	Conc_Contig00704	Conc_Contig06650	Conc_Contig07064	Conc_Contig28420	Conc_Contig09134	Conc_Contig04893	Conc_Contig03043	Conc_Contig05689	Oost_Contig34524	Oost_Contig04929	Oost_Contig06141	Oost_Contig34729	Oost_Contig09208	Oost_Contig31110	Oost_Contig34864	Oost_Contig00666	Oost_Contig05924	Oost_Contig06721	Oost_Contig07757	Oost_Contig09521	Oost_Contig32623	Oost_Contig06941
Conc_Contig17157	Conc_Contig28889	Conc_Contig20071	Conc_Contig07962	Conc_Contig28054	Conc_Contig21876	Conc_Contig21991	Conc_Contig28970	Conc_Contig00703	Conc_Contig06649	Conc_Contig07063	Conc_Contig28415	Conc_Contig09133	Conc_Contig00489	Conc_Contig03036	Conc_Contig05688	Oost_Contig34522	Oost_Contig04909	Oost_Contig06140	Oost_Contig34728	Oost_Contig09207	Oost_Contig31097	Oost_Contig34856	Oost_Contig06601	Oost_Contig05921	Oost_Contig06718	Oost_Contig07756	Oost_Contig09519	Oost_Contig32618	Oost_Contig06915
Conc_Contig20188	Conc_Contig06099	Conc_Contig05500	Conc_Contig09943	Conc_Contig10784	Conc_Contig21893	Conc_Contig15949	Conc_Contig08766	Conc_Contig07027	Conc_Contig06648	Conc_Contig07062	Conc_Contig28406	Conc_Contig09132	Conc_Contig00488	Conc_Contig03016	Conc_Contig05687	Oost_Contig34519	Oost_Contig04908	Oost_Contig06139	Oost_Contig34720	Oost_Contig09206	Oost_Contig31081	Oost_Contig34855	Oost_Contig06596	Oost_Contig05920	Oost_Contig06717	Oost_Contig07755	Oost_Contig09518	Oost_Contig32491	Oost_Contig06871
Conc_Contig24362	Conc_Contig27240	Conc_Contig06287	Conc_Contig18331	Conc_Contig29303	Conc_Contig24943	Conc_Contig22023	Conc_Contig02387	Conc_Contig00702	Conc_Contig06646	Conc_Contig00706	Conc_Contig28389	Conc_Contig09126	Conc_Contig04874	Conc_Contig29973	Conc_Contig05685	Oost_Contig34512	Oost_Contig04905	Oost_Contig06135	Oost_Contig34717	Oost_Contig09204	Oost_Contig31071	Oost_Contig34853	Oost_Contig06595	Oost_Contig05919	Oost_Contig06715	Oost_Contig07754	Oost_Contig09517	Oost_Contig32474	Oost_Contig06865
Conc_Contig28226	Conc_Contig23709	Conc_Contig27456	Conc_Contig16423	Conc_Contig07939	Conc_Contig24054	Conc_Contig04303	Conc_Contig04287	Conc_Contig00701	Conc_Contig06645	Conc_Contig07057	Conc_Contig28376	Conc_Contig09124	Conc_Contig04860	Conc_Contig02997	Conc_Contig05684	Oost_Contig34509	Oost_Contig04903	Oost_Contig06134	Oost_Contig34716	Oost_Contig09203	Oost_Contig31057	Oost_Contig34852	Oost_Contig00657	Oost_Contig05918	Oost_Contig06714	Oost_Contig07748	Oost_Contig09515	Oost_Contig32470	Oost_Contig06852
Conc_Contig00916	Conc_Contig05930	Conc_Contig20207	Conc_Contig20662	Conc_Contig20588	Conc_Contig12577	Conc_Contig14067	Conc_Contig02920	Conc_Contig00700	Conc_Contig06644	Conc_Contig07056	Conc_Contig28343	Conc_Contig09122	Conc_Contig04822	Conc_Contig29960	Conc_Contig05683	Oost_Contig34505	Oost_Contig04888	Oost_Contig06133	Oost_Contig34707	Oost_Contig09201	Oost_Contig31030	Oost_Contig34847	Oost_Contig06566	Oost_Contig05917	Oost_Contig06709	Oost_Contig07743	Oost_Contig09511	Oost_Contig32468	Oost_Contig06851
Conc_Contig22544	Conc_Contig06504	Conc_Contig06704	Conc_Contig10643	Conc_Contig26439	Conc_Contig19476	Conc_Contig02460	Conc_Contig02585	Conc_Contig00007	Conc_Contig06642	Conc_Contig07054	Conc_Contig28328	Conc_Contig09120	Conc_Contig00479	Conc_Contig29958	Conc_Contig05681	Oost_Contig34499	Oost_Contig04887	Oost_Contig06132	Oost_Contig34689	Oost_Contig09200	Oost_Contig31026	Oost_Contig34846	Oost_Contig06522	Oost_Contig05916	Oost_Contig06708	Oost_Contig07742	Oost_Contig09510	Oost_Contig32465	Oost_Contig06850
Conc_Contig29645	Conc_Contig05844	Conc_Contig23012	Conc_Contig07017	Conc_Contig10623	Conc_Contig20246	Conc_Contig19277	Conc_Contig28403	Conc_Contig00699	Conc_Contig06640	Conc_Contig07053	Conc_Contig28314	Conc_Contig09118	Conc_Contig04769	Conc_Contig29935	Conc_Contig05679	Oost_Contig34492	Oost_Contig04882	Oost_Contig06127	Oost_Contig34687	Oost_Contig09199	Oost_Contig31025	Oost_Contig34845	Oost_Contig06521	Oost_Contig05911	Oost_Contig06706	Oost_Contig07740	Oost_Contig09509	Oost_Contig32464	Oost_Contig06808
Conc_Contig17583	Conc_Contig27124	Conc_Contig27834	Conc_Contig13278	Conc_Contig07597	Conc_Contig21947	Conc_Contig18153	Conc_Contig13806	Conc_Contig06981	Conc_Contig06639	Conc_Contig07052	Conc_Contig28291	Conc_Contig09113	Conc_Contig04767	Conc_Contig29922	Conc_Contig05678	Oost_Contig34486	Oost_Contig04878	Oost_Contig06126	Oost_Contig34684	Oost_Contig09196	Oost_Contig31005	Oost_Contig34844	Oost_Contig06495	Oost_Contig05910	Oost_Contig06705	Oost_Contig00774	Oost_Contig09508	Oost_Contig32440	Oost_Contig06798
Conc_Contig17866	Conc_Contig04560	Conc_Contig27419	Conc_Contig07858	Conc_Contig26652	Conc_Contig24216	Conc_Contig05542	Conc_Contig02413	Conc_Contig00698	Conc_Contig06638	Conc_Contig07050	Conc_Contig28283	Conc_Contig09112	Conc_Contig00471	Conc_Contig29904	Conc_Contig05677	Oost_Contig34480	Oost_Contig04869	Oost_Contig06125	Oost_Contig34674	Oost_Contig09189	Oost_Contig30951	Oost_Contig34839	Oost_Contig06494	Oost_Contig05906	Oost_Contig06704	Oost_Contig07731	Oost_Contig09506	Oost_Contig32434	Oost_Contig06780
Conc_Contig16778	Conc_Contig29698	Conc_Contig20174	Conc_Contig24781	Conc_Contig07718	Conc_Contig29176	Conc_Contig23164	Conc_Contig14773	Conc_Contig06973	Conc_Contig06637	Conc_Contig07049	Conc_Contig28266	Conc_Contig09111	Conc_Contig00470	Conc_Contig29850	Conc_Contig05676	Oost_Contig34471	Oost_Contig04867	Oost_Contig06124	Oost_Contig34660	Oost_Contig09187	Oost_Contig30909	Oost_Contig34834	Oost_Contig06493	Oost_Contig05903	Oost_Contig06700	Oost_Contig00773	Oost_Contig09505	Oost_Contig32424	Oost_Contig06779
Conc_Contig07199	Conc_Contig07488	Conc_Contig30022	Conc_Contig21566	Conc_Contig21248	Conc_Contig29829	Conc_Contig03731	Conc_Contig25656	Conc_Contig06972	Conc_Contig06632	Conc_Contig07047	Conc_Contig28265	Conc_Contig09110	Conc_Contig04678	Conc_Contig02985	Conc_Contig05675	Oost_Contig34465	Oost_Contig04865	Oost_Contig06118	Oost_Contig34657	Oost_Contig09185	Oost_Contig30892	Oost_Contig34829	Oost_Contig06492	Oost_Contig05902	Oost_Contig06699	Oost_Contig07725	Oost_Contig09504	Oost_Contig32418	Oost_Contig06774
Conc_Contig25673	Conc_Contig24277	Conc_Contig20262	Conc_Contig10000	Conc_Contig23703	Conc_Contig28313	Conc_Contig28035	Conc_Contig29382	Conc_Contig00697	Conc_Contig06631	Conc_Contig07045	Conc_Contig28262	Conc_Contig09109	Conc_Contig00466	Conc_Contig02984	Conc_Contig05674	Oost_Contig34464	Oost_Contig04862	Oost_Contig06115	Oost_Contig34653	Oost_Contig09184	Oost_Contig30813	Oost_Contig34821	Oost_Contig06491	Oost_Contig05899	Oost_Contig06697	Oost_Contig07724	Oost_Contig09503	Oost_Contig32412	Oost_Contig06770
Conc_Contig22714	Conc_Contig25336	Conc_Contig19680	Conc_Contig20820	Conc_Contig25665	Conc_Contig02152	Conc_Contig18815	Conc_Contig23232	Conc_Contig00696	Conc_Contig06630	Conc_Contig07041	Conc_Contig28250	Conc_Contig09107	Conc_Contig00465	Conc_Contig02983	Conc_Contig05673	Oost_Contig34460	Oost_Contig04861	Oost_Contig06112	Oost_Contig34650	Oost_Contig09181	Oost_Contig30804	Oost_Contig34812	Oost_Contig06478	Oost_Contig05898	Oost_Contig06687	Oost_Contig07723	Oost_Contig09502	Oost_Contig32410	Oost_Contig06762
Conc_Contig25312	Conc_Contig19616	Conc_Contig10799	Conc_Contig27663	Conc_Contig28895	Conc_Contig01089	Conc_Contig13074	Conc_Contig29345	Conc_Contig06945	Conc_Contig06629	Conc_Contig07040	Conc_Contig28197	Conc_Contig09104	Conc_Contig00464	Conc_Contig02982	Conc_Contig05672	Oost_Contig34455	Oost_Contig04860	Oost_Contig06100	Oost_Contig34629	Oost_Contig09179	Oost_Contig30717	Oost_Contig34807	Oost_Contig06476	Oost_Contig05889	Oost_Contig06686	Oost_Contig07721	Oost_Contig09497	Oost_Contig32406	Oost_Contig06738
Conc_Contig29769	Conc_Contig16625	Conc_Contig12577	Conc_Contig28468	Conc_Contig10111	Conc_Contig28222	Conc_Contig22405	Conc_Contig05382	Conc_Contig06942	Conc_Contig06628	Conc_Contig07037	Conc_Contig28178	Conc_Contig09102	Conc_Contig00462	Conc_Contig29813	Conc_Contig05671	Oost_Contig34450	Oost_Contig04857	Oost_Contig06099	Oost_Contig34604	Oost_Contig09172	Oost_Contig30696	Oost_Contig34804	Oost_Contig06475	Oost_Contig05885	Oost_Contig06685	Oost_Contig07720	Oost_Contig09496	Oost_Contig32391	Oost_Contig06733
Conc_Contig25245	Conc_Contig29521	Conc_Contig23980	Conc_Contig12279	Conc_Contig07626	Conc_Contig06627	Conc_Contig19131	Conc_Contig02922	Conc_Contig00694	Conc_Contig06627	Conc_Contig07035	Conc_Contig28173	Conc_Contig09097	Conc_Contig00461	Conc_Contig29809	Conc_Contig05670	Oost_Contig34449	Oost_Contig04856	Oost_Contig06098	Oost_Contig34600	Oost_Contig09171	Oost_Contig30695	Oost_Contig34788	Oost_Contig06474	Oost_Contig05883	Oost_Contig06684	Oost_Contig00772	Oost_Contig09495	Oost_Contig32380	Oost_Contig06731
Conc_Contig20174	Conc_Contig06707	Conc_Contig12182	Conc_Contig16121	Conc_Contig07775	Conc_Contig12055	Conc_Contig13931	Conc_Contig09059	Conc_Contig00692	Conc_Contig06623	Conc_Contig07030	Conc_Contig28160	Conc_Contig09095	Conc_Contig00460	Conc_Contig29807	Conc_Contig05669	Oost_Contig34448	Oost_Contig04855	Oost_Contig06097	Oost_Contig34597	Oost_Contig09170	Oost_Contig30663	Oost_Contig34780	Oost_Contig06458	Oost_Contig05873	Oost_Contig06683	Oost_Contig07719	Oost_Contig09491	Oost_Contig32360	Oost_Contig06726
Conc_Contig28819	Conc_Contig22151	Conc_Contig20239	Conc_Contig10122	Conc_Contig17144	Conc_Contig24094	Conc_Contig22070	Conc_Contig16815	Conc_Contig06916	Conc_Contig06622	Conc_Contig07029	Conc_Contig28154	Conc_Contig09092	Conc_Contig00459	Conc_Contig29806	Conc_Contig05668	Oost_Contig34447	Oost_Contig04854	Oost_Contig06094	Oost_Contig34595	Oost_Contig09158	Oost_Contig30662	Oost_Contig34777	Oost_Contig06446	Oost_Contig05869	Oost_Contig06682	Oost_Contig00770	Oost_Contig09490	Oost_Contig32349	Oost_Contig06712
Conc_Contig12886	Conc_Contig01901	Conc_Contig06784	Conc_Contig12157	Conc_Contig08032	Conc_Contig21896	Conc_Contig22410	Conc_Contig18126	Conc_Contig06906	Conc_Contig06621	Conc_Contig07027	Conc_Contig28144	Conc_Contig09089	Conc_Contig04570	Conc_Contig29791	Conc_Contig05667	Oost_Contig34446	Oost_Contig04853	Oost_Contig06093	Oost_Contig34593	Oost_Contig09155	Oost_Contig30658	Oost_Contig34763	Oost_Contig06430	Oost_Contig05861	Oost_Contig06681	Oost_Contig00077	Oost_Contig09488	Oost_Contig32280	Oost_Contig06711
Conc_Contig05923	Conc_Contig19402	Conc_Contig19616	Conc_Contig24821	Conc_Contig07816	Conc_Contig12304	Conc_Contig19255	Conc_Contig02924	Conc_Contig06904	Conc_Contig06619	Conc_Contig07017	Conc_Contig28139	Conc_Contig09087	Conc_Contig00456	Conc_Contig29789	Conc_Contig05666	Oost_Contig34445	Oost_Contig04852	Oost_Contig06083	Oost_Contig34562	Oost_Contig09153	Oost_Contig30646	Oost_Contig34761	Oost_Contig06429	Oost_Contig05858	Oost_Contig06680	Oost_Contig07696	Oost_Contig09487	Oost_Contig32272	Oost_Contig06707
Conc_Contig07307	Conc_Contig19639	Conc_Contig25989	Conc_Contig28144	Conc_Contig08361	Conc_Contig12472	Conc_Contig13211	Conc_Contig04507	Conc_Contig06893	Conc_Contig06618	Conc_Contig07016	Conc_Contig28130	Conc_Contig09084	Conc_Contig04558	Conc_Contig29776	Conc_Contig05665	Oost_Contig34443	Oost_Contig04848	Oost_Contig06076	Oost_Contig34561	Oost_Contig09148	Oost_Contig30565	Oost_Contig34736	Oost_Contig06426	Oost_Contig05855	Oost_Contig06678	Oost_Contig07695	Oost_Contig09485	Oost_Contig32191	Oost_Contig06703
Conc_Contig00829	Conc_Contig23727	Conc_Contig29201	Conc_Contig08164	Conc_Contig18782	Conc_Contig12993	Conc_Contig15502	Conc_Contig02283	Conc_Contig06890	Conc_Contig06617	Conc_Contig07015	Conc_Contig28122	Conc_Contig09079	Conc_Contig00455	Conc_Contig29755	Conc_Contig05664	Oost_Contig03444	Oost_Contig04847	Oost_Contig06075	Oost_Contig34559	Oost_Contig09147	Oost_Contig30478	Oost_Contig34723	Oost_Contig06424	Oost_Contig05854	Oost_Contig06677	Oost_Contig07694	Oost_Contig09484	Oost_Contig32182	Oost_Contig06698
Conc_Contig22957	Conc_Contig25938	Conc_Contig29525	Conc_Contig25151	Conc_Contig07861	Conc_Contig17588	Conc_Contig22455	Conc_Contig18074	Conc_Contig00689	Conc_Contig06615	Conc_Contig07012	Conc_Contig28120	Conc_Contig09078	Conc_Contig04481	Conc_Contig29749	Conc_Contig05663	Oost_Contig34434	Oost_Contig04846	Oost_Contig06074	Oost_Contig34556	Oost_Contig09141	Oost_Contig30452	Oost_Contig34722	Oost_Contig06418	Oost_Contig05853	Oost_Contig06676	Oost_Contig07693	Oost_Contig09482	Oost_Contig32120	Oost_Contig06692
Conc_Contig25404	Conc_Contig12632	Conc_Contig28177	Conc_Contig11638	Conc_Contig29022	Conc_Contig26018	Conc_Contig03274	Conc_Contig18371	Conc_Contig06877	Conc_Contig06613	Conc_Contig07008	Conc_Contig28109	Conc_Contig09076	Conc_Contig04466	Conc_Contig29742	Conc_Contig05662	Oost_Contig34427	Oost_Contig04843	Oost_Contig06072	Oost_Contig34551	Oost_Contig09139	Oost_Contig30450	Oost_Contig34709	Oost_Contig06417	Oost_Contig05852	Oost_Contig06672	Oost_Contig07692	Oost_Contig09481	Oost_Contig32099	Oost_Contig06687
Conc_Contig01560	Conc_Contig27982	Conc_Contig05847	Conc_Contig07861	Conc_Contig10254	Conc_Contig25771	Conc_Contig13442	Conc_Contig20836	Conc_Contig06874	Conc_Contig06607	Conc_Contig07006	Conc_Contig28103	Conc_Contig09075	Conc_Contig04295	Conc_Contig29741	Conc_Contig05661	Oost_Contig34412	Oost_Contig04842	Oost_Contig06071	Oost_Contig34548	Oost_Contig09138	Oost_Contig30432	Oost_Contig34700	Oost_Contig06414	Oost_Contig05850	Oost_Contig06670	Oost_Contig07689	Oost_Contig09479	Oost_Contig32097	Oost_Contig06669
Conc_Contig16720	Conc_Contig20835	Conc_Contig19799	Conc_Contig28265	Conc_Contig28776	Conc_Contig13130	Conc_Contig22141	Conc_Contig05593	Conc_Contig06870	Conc_Contig06606	Conc_Contig07005	Conc_Contig28068	Conc_Contig09073	Conc_Contig00041	Conc_Contig29725	Conc_Contig05660	Oost_Contig34400	Oost_Contig04840	Oost_Contig06070	Oost_Contig34544	Oost_Contig09137	Oost_Contig30284	Oost_Contig34696	Oost_Contig06407	Oost_Contig05847	Oost_Contig06669	Oost_Contig07688	Oost_Contig09478	Oost_Contig32082	Oost_Contig06663
Conc_Contig17089	Conc_Contig25396	Conc_Contig29124	Conc_Contig28781	Conc_Contig10762	Conc_Contig25500	Conc_Contig28764	Conc_Contig08764	Conc_Contig00687	Conc_Contig06602	Conc_Contig07002	Conc_Contig28058	Conc_Contig09072	Conc_Contig04075	Conc_Contig29708	Conc_Contig05659	Oost_Contig34392	Oost_Contig04839	Oost_Contig06069	Oost_Contig34540	Oost_Contig09135	Oost_Contig30229	Oost_Contig34683	Oost_Contig06399	Oost_Contig05842	Oost_Contig06668	Oost_Contig07687	Oost_Contig09477	Oost_Contig32054	Oost_Contig06659
Conc_Contig17138	Conc_Contig05866	Conc_Contig24040	Conc_Contig29294	Conc_Contig21612	Conc_Contig06630	Conc_Contig13697	Conc_Contig04888	Conc_Contig06868	Conc_Contig06598	Conc_Contig06992	Conc_Contig28056	Conc_Contig09071	Conc_Contig04027	Conc_Contig29679	Conc_Contig05658	Oost_Contig34390	Oost_Contig04832	Oost_Contig06068	Oost_Contig34530	Oost_Contig09130	Oost_Contig30224	Oost_Contig34682	Oost_Contig06398	Oost_Contig05838	Oost_Contig06665	Oost_Contig07678	Oost_Contig09476	Oost_Contig32044	Oost_Contig06600
Conc_Contig22646	Conc_Contig24291	Conc_Contig20167	Conc_Contig02290	Conc_Contig20621	Conc_Contig27124	Conc_Contig15483	Conc_Contig27006	Conc_Contig06865	Conc_Contig06595	Conc_Contig06991	Conc_Contig02804	Conc_Contig09067	Conc_Contig03987	Conc_Contig29607	Conc_Contig05657	Oost_Contig34387	Oost_Contig04831	Oost_Contig06067	Oost_Contig34523	Oost_Contig09129	Oost_Contig30185	Oost_Contig34677	Oost_Contig06392	Oost_Contig05836	Oost_Contig06664	Oost_Contig07677	Oost_Contig09475	Oost_Contig32017	Oost_Contig06582
Conc_Contig00782	Conc_Contig06839	Conc_Contig06785	Conc_Contig24225	Conc_Contig26454	Conc_Contig13107	Conc_Contig15834	Conc_Contig02257	Conc_Contig00686	Conc_Contig06593	Conc_Contig06990	Conc_Contig28012	Conc_Contig09066	Conc_Contig03977	Conc_Contig29587	Conc_Contig05656	Oost_Contig34385	Oost_Contig04830	Oost_Contig06066	Oost_Contig34520	Oost_Contig09126	Oost_Contig30178	Oost_Contig34664	Oost_Contig06391	Oost_Contig05831	Oost_Contig06662	Oost_Contig07674	Oost_Contig09474	Oost_Contig31827	Oost_Contig06522
Conc_Contig00894	Conc_Contig06484	Conc_Contig23826	Conc_Contig28526	Conc_Contig18562	Conc_Contig21877	Conc_Contig16516	Conc_Contig26628	Conc_Contig06859	Conc_Contig06590	Conc_Contig06984	Conc_Contig28010	Conc_Contig09059	Conc_Contig03976	Conc_Contig29585	Conc_Contig05655	Oost_Contig34369	Oost_Contig04827	Oost_Contig06065	Oost_Contig34493	Oost_Contig09124	Oost_Contig30077	Oost_Contig34644	Oost_Contig06390	Oost_Contig05827	Oost_Contig06658	Oost_Contig07673	Oost_Contig09472	Oost_Contig31765	Oost_Contig06493
Conc_Contig01158	Conc_Contig29675	Conc_Contig26254	Conc_Contig12266	Conc_Contig20623	Conc_Contig22758	Conc_Contig26729	Conc_Contig24545	Conc_Contig06856	Conc_Contig06589	Conc_Contig06983	Conc_Contig27956	Conc_Contig09056	Conc_Contig03952	Conc_Contig29581	Conc_Contig05654	Oost_Contig34362	Oost_Contig04826	Oost_Contig06064	Oost_Contig34487	Oost_Contig09123	Oost_Contig30054	Oost_Contig34643	Oost_Contig06385	Oost_Contig05825	Oost_Contig06657	Oost_Contig07671	Oost_Contig09471	Oost_Contig31738	Oost_Contig06484
Conc_Contig01536	Conc_Contig28187	Conc_Contig17543	Conc_Contig24615	Conc_Contig28836	Conc_Contig23374	Conc_Contig15339	Conc_Contig17404	Conc_Contig00684	Conc_Contig06580	Conc_Contig06974	Conc_Contig02793	Conc_Contig09055	Conc_Contig03949	Conc_Contig29572	Conc_Contig05653	Oost_Contig34338	Oost_Contig04825	Oost_Contig06056	Oost_Contig34481	Oost_Contig09122	Oost_Contig29993	Oost_Contig34623	Oost_Contig06383	Oost_Contig05824	Oost_Contig06656	Oost_Contig07670	Oost_Contig09470	Oost_Contig31687	Oost_Contig06470
Conc_Contig16740	Conc_Contig27752	Conc_Contig02186	Conc_Contig29847	Conc_Contig28193	Conc_Contig28269	Conc_Contig14503	Conc_Contig04508	Conc_Contig06829	Conc_Contig06569	Conc_Contig06971	Conc_Contig27914	Conc_Contig09054	Conc_Contig03948	Conc_Contig29564	Conc_Contig05652	Oost_Contig34337	Oost_Contig04823	Oost_Contig06055	Oost_Contig34479	Oost_Contig09116	Oost_Contig29836	Oost_Contig34621	Oost_Contig06381	Oost_Contig05823	Oost_Contig06655	Oost_Contig07669	Oost_Contig09468	Oost_Contig31684	Oost_Contig06456
Conc_Contig16833	Conc_Contig07511	Conc_Contig26296	Conc_Contig19264	Conc_Contig29181	Conc_Contig29823	Conc_Contig05553	Conc_Contig08533	Conc_Contig06827	Conc_Contig06566	Conc_Contig06970	Conc_Contig27813	Conc_Contig09044	Conc_Contig03942	Conc_Contig29555	Conc_Contig05651	Oost_Contig34335	Oost_Contig04822	Oost_Contig06054	Oost_Contig34461	Oost_Contig09115	Oost_Contig29792	Oost_Contig34614	Oost_Contig06372	Oost_Contig05822	Oost_Contig06654	Oost_Contig07668	Oost_Contig09467	Oost_Contig31560	Oost_Contig06438
Conc_Contig26102	Conc_Contig19587	Conc_Contig06091	Conc_Contig26655	Conc_Contig24561	Conc_Contig12367	Conc_Contig14909	Conc_Contig18256	Conc_Contig06825	Conc_Contig06565	Conc_Contig06969	Conc_Contig27789	Conc_Contig09041	Conc_Contig03939	Conc_Contig29527	Conc_Contig05650	Oost_Contig34332	Oost_Contig04821	Oost_Contig06053	Oost_Contig34457	Oost_Contig09111	Oost_Contig29684	Oost_Contig34612	Oost_Contig06370	Oost_Contig05819	Oost_Contig06643	Oost_Contig07667	Oost_Contig09466	Oost_Contig31524	Oost_Contig06437
Conc_Contig26331	Conc_Contig00725	Conc_Contig24097	Conc_Contig10606	Conc_Contig29642	Conc_Contig12368	Conc_Contig13087	Conc_Contig23262	Conc_Contig06824	Conc_Contig06563	Conc_Contig06966	Conc_Contig27783	Conc_Contig09038	Conc_Contig03932	Conc_Contig29487	Conc_Contig05649	Oost_Contig34331	Oost_Contig04820	Oost_Contig06048	Oost_Contig34454	Oost_Contig09106	Oost_Contig29544	Oost_Contig34606	Oost_Contig06369	Oost_Contig05814	Oost_Contig06634	Oost_Contig07664	Oost_Contig09464	Oost_Contig31461	Oost_Contig06430
Conc_Contig29369	Conc_Contig26021	Conc_Contig06635	Conc_Contig18286	Conc_Contig13073	Conc_Contig12429	Conc_Contig22036	Conc_Contig11465	Conc_Contig06822	Conc_Contig06559	Conc_Contig06949	Conc_Contig27762	Conc_Contig09035	Conc_Contig03931	Conc_Contig02948	Conc_Contig05648	Oost_Contig34327	Oost_Contig04818	Oost_Contig06047	Oost_Contig34453	Oost_Contig09104	Oost_Contig29450	Oost_Contig34602	Oost_Contig06367	Oost_Contig05812	Oost_Contig06633	Oost_Contig07663	Oost_Contig09463	Oost_Contig31286	Oost_Contig06409
Conc_Contig25072	Conc_Contig27295	Conc_Contig06776	Conc_Contig11909	Conc_Contig07778	Conc_Contig12607	Conc_Contig04558	Conc_Contig11944	Conc_Contig06815	Conc_Contig06558	Conc_Contig06942	Conc_Contig27758	Conc_Contig09033	Conc_Contig03915	Conc_Contig29478	Conc_Contig05647	Oost_Contig34326	Oost_Contig04812	Oost_Contig06024	Oost_Contig34451	Oost_Contig09102	Oost_Contig29440	Oost_Contig34601	Oost_Contig06366	Oost_Contig05810	Oost_Contig06631	Oost_Contig07662	Oost_Contig09462	Oost_Contig31285	Oost_Contig06392
Conc_Contig29854	Conc_Contig06469	Conc_Contig25501	Conc_Contig07575	Conc_Contig20595	Conc_Contig12981	Conc_Contig14246	Conc_Contig18223	Conc_Contig06814	Conc_Contig06556	Conc_Contig06940	Conc_Contig27757	Conc_Contig09029	Conc_Contig00039	Conc_Contig02947	Conc_Contig05646	Oost_Contig34321	Oost_Contig04788	Oost_Contig06013	Oost_Contig34429	Oost_Contig09097	Oost_Contig29429	Oost_Contig34592	Oost_Contig06358	Oost_Contig05807	Oost_Contig06630	Oost_Contig07660	Oost_Contig09461	Oost_Contig31283	Oost_Contig06390
Conc_Contig28501	Conc_Contig18829	Conc_Contig23683	Conc_Contig24824	Conc_Contig06368	Conc_Contig21970	Conc_Contig15629	Conc_Contig04687	Conc_Contig06812	Conc_Contig06550	Conc_Contig00694	Conc_Contig27756	Conc_Contig09028	Conc_Contig03789	Conc_Contig02946	Conc_Contig05645	Oost_Contig34319	Oost_Contig04746	Oost_Contig06011	Oost_Contig34424	Oost_Contig09093	Oost_Contig29428	Oost_Contig03459	Oost_Contig06353	Oost_Contig05806	Oost_Contig06613	Oost_Contig07659	Oost_Contig09459	Oost_Contig31281	Oost_Contig06385
Conc_Contig12621	Conc_Contig06630	Conc_Contig26080	Conc_Contig28420	Conc_Contig07674	Conc_Contig18906	Conc_Contig16442	Conc_Contig02497	Conc_Contig06811	Conc_Contig06541	Conc_Contig06936	Conc_Contig27754	Conc_Contig09027	Conc_Contig03788	Conc_Contig29455	Conc_Contig05644	Oost_Contig34318	Oost_Contig04714	Oost_Contig06010	Oost_Contig34416	Oost_Contig09090	Oost_Contig29425	Oost_Contig34583	Oost_Contig06352	Oost_Contig05800	Oost_Contig06606	Oost_Contig07658	Oost_Contig09458	Oost_Contig31280	Oost_Contig06383
Conc_Contig19053	Conc_Contig23694	Conc_Contig29841	Conc_Contig29100	Conc_Contig18379	Conc_Contig06484	Conc_Contig22120	Conc_Contig05707	Conc_Contig06810	Conc_Contig00654	Conc_Contig06933	Conc_Contig27747	Conc_Contig09026	Conc_Contig03781	Conc_Contig29453	Conc_Contig05643	Oost_Contig34306	Oost_Contig00467	Oost_Contig06009	Oost_Contig34410	Oost_Contig09088	Oost_Contig29422	Oost_Contig03458	Oost_Contig06350	Oost_Contig05799	Oost_Contig06605	Oost_Contig07657	Oost_Contig09457	Oost_Contig31279	Oost_Contig06381
Conc_Contig23820	Conc_Contig29516	Conc_Contig05020	Conc_Contig10529	Conc_Contig11837	Conc_Contig13106	Conc_Contig22450	Conc_Contig18103	Conc_Contig00681	Conc_Contig06538	Conc_Contig06925	Conc_Contig27746	Conc_Contig09024	Conc_Contig03725	Conc_Contig29452	Conc_Contig05642	Oost_Contig00343	Oost_Contig04669	Oost_Contig06006	Oost_Contig34403	Oost_Contig09084	Oost_Contig29421	Oost_Contig34579	Oost_Contig06349	Oost_Contig05797	Oost_Contig06594	Oost_Contig07656	Oost_Contig09456	Oost_Contig31278	Oost_Contig06369
Conc_Contig25114	Conc_Contig06249	Conc_Contig27470	Conc_Contig29866	Conc_Contig21147	Conc_Contig27103	Conc_Contig15561	Conc_Contig22054	Conc_Contig06802	Conc_Contig06533	Conc_Contig06923	Conc_Contig27745	Conc_Contig09023	Conc_Contig03724	Conc_Contig29443	Conc_Contig05641	Oost_Contig34294	Oost_Contig04445	Oost_Contig05993	Oost_Contig34402	Oost_Contig09081	Oost_Contig29419	Oost_Contig34576	Oost_Contig06347	Oost_Contig05795	Oost_Contig06591	Oost_Contig07654	Oost_Contig09451	Oost_Contig31277	Oost_Contig06367
Conc_Contig25304	Conc_Contig19613	Conc_Contig28866	Conc_Contig26438	Conc_Contig24827	Conc_Contig18064	Conc_Contig03617	Conc_Contig03825	Conc_Contig06800	Conc_Contig06531	Conc_Contig06919	Conc_Contig27744	Conc_Contig09021	Conc_Contig03686	Conc_Contig29441	Conc_Contig05640	Oost_Contig34293	Oost_Contig04185	Oost_Contig05992	Oost_Contig34399	Oost_Contig09079	Oost_Contig29417	Oost_Contig34564	Oost_Contig06338	Oost_Contig05791	Oost_Contig06590	Oost_Contig07653	Oost_Contig09450	Oost_Contig31276	Oost_Contig06362
Conc_Contig27273	Conc_Contig23741	Conc_Contig00432	Conc_Contig02512	Conc_Contig18944	Conc_Contig01165	Conc_Contig25563	Conc_Contig05053	Conc_Contig00680	Conc_Contig06530	Conc_Contig06917	Conc_Contig27743	Conc_Contig09015	Conc_Contig03685	Conc_Contig29440	Conc_Contig05639	Oost_Contig34292	Oost_Contig04173	Oost_Contig05991	Oost_Contig34391	Oost_Contig09078	Oost_Contig29414	Oost_Contig34546	Oost_Contig06336	Oost_Contig05788	Oost_Contig06588	Oost_Contig07652	Oost_Contig09449	Oost_Contig31275	Oost_Contig06358
Conc_Contig28348	Conc_Contig23785	Conc_Contig25500	Conc_Contig17765	Conc_Contig09314	Conc_Contig12480	Conc_Contig13619	Conc_Contig28977	Conc_Contig00679	Conc_Contig06525	Conc_Contig00691	Conc_Contig27742	Conc_Contig09014	Conc_Contig03657	Conc_Contig29415	Conc_Contig05638	Oost_Contig34289	Oost_Contig04076	Oost_Contig05990	Oost_Contig34388	Oost_Contig09077	Oost_Contig29413	Oost_Contig34541	Oost_Contig06332	Oost_Contig05787	Oost_Contig06583	Oost_Contig07650	Oost_Contig09447	Oost_Contig31274	Oost_Contig06354
Conc_Contig24123	Conc_Contig24211	Conc_Contig25680	Conc_Contig27744	Conc_Contig21326	Conc_Contig19202	Conc_Contig15612	Conc_Contig29968	Conc_Contig06772	Conc_Contig06523	Conc_Contig06906	Conc_Contig27741	Conc_Contig09013	Conc_Contig03607	Conc_Contig29390	Conc_Contig05637	Oost_Contig34288	Oost_Contig04019	Oost_Contig05978	Oost_Contig34384	Oost_Contig09069	Oost_Contig29412	Oost_Contig34538	Oost_Contig06330	Oost_Contig05785	Oost_Contig06560	Oost_Contig07649	Oost_Contig09446	Oost_Contig31273	Oost_Contig06353
Conc_Contig25108	Conc_Contig06056	Conc_Contig07734	Conc_Contig27253	Conc_Contig24832	Conc_Contig27798	Conc_Contig16297	Conc_Contig03461	Conc_Contig00677	Conc_Contig06518	Conc_Contig06904	Conc_Contig27738	Conc_Contig09012	Conc_Contig03606	Conc_Contig29381	Conc_Contig05636	Oost_Contig34287	Oost_Contig04017	Oost_Contig05977	Oost_Contig34383	Oost_Contig09067	Oost_Contig29408	Oost_Contig34534	Oost_Contig00633	Oost_Contig05781	Oost_Contig06552	Oost_Contig07648	Oost_Contig09445	Oost_Contig31272	Oost_Contig06349
Conc_Contig26031	Conc_Contig06566	Conc_Contig12462	Conc_Contig28160	Conc_Contig21777	Conc_Contig27325	Conc_Contig16440	Conc_Contig23194	Conc_Contig06769	Conc_Contig06508	Conc_Contig06903	Conc_Contig27737	Conc_Contig09007	Conc_Contig03590	Conc_Contig29372	Conc_Contig05635	Oost_Contig34286	Oost_Contig04007	Oost_Contig05976	Oost_Contig34381	Oost_Contig09065	Oost_Contig29407	Oost_Contig34531	Oost_Contig06328	Oost_Contig05779	Oost_Contig06548	Oost_Contig07647	Oost_Contig09441	Oost_Contig31271	Oost_Contig06338
Conc_Contig29934	Conc_Contig19440	Conc_Contig24104	Conc_Contig12161	Conc_Contig27227	Conc_Contig12353	Conc_Contig22322	Conc_Contig02515	Conc_Contig06762	Conc_Contig06506	Conc_Contig06901	Conc_Contig27712	Conc_Contig09005	Conc_Contig03571	Conc_Contig29357	Conc_Contig05634	Oost_Contig34275	Oost_Contig03998	Oost_Contig05968	Oost_Contig34380	Oost_Contig09059	Oost_Contig29401	Oost_Contig34525	Oost_Contig06326	Oost_Contig05777	Oost_Contig06547	Oost_Contig07646	Oost_Contig09440	Oost_Contig31270	Oost_Contig06336
Conc_Contig30017	Conc_Contig05848	Conc_Contig06249	Conc_Contig21767	Conc_Contig29431	Conc_Contig12887	Conc_Contig22437	Conc_Contig04544	Conc_Contig06761	Conc_Contig06504	Conc_Contig06900	Conc_Contig27701	Conc_Contig09004	Conc_Contig03473	Conc_Contig29351	Conc_Contig05633	Oost_Contig34269	Oost_Contig03918	Oost_Contig05966	Oost_Contig34372	Oost_Contig09055	Oost_Contig29397	Oost_Contig34524	Oost_Contig06325	Oost_Contig05774	Oost_Contig06546	Oost_Contig07645	Oost_Contig09439	Oost_Contig31269	Oost_Contig06335
Conc_Contig16779	Conc_Contig05849	Conc_Contig12632	Conc_Contig20911	Conc_Contig21611	Conc_Contig29121	Conc_Contig24956	Conc_Contig05582	Conc_Contig06760	Conc_Contig06485	Conc_Contig00690	Conc_Contig27689	Conc_Contig09003	Conc_Contig03424	Conc_Contig29347	Conc_Contig05632	Oost_Contig34264	Oost_Contig03882	Oost_Contig05961	Oost_Contig34364	Oost_Contig09052	Oost_Contig29388	Oost_Contig34519	Oost_Contig06323	Oost_Contig05773	Oost_Contig06541	Oost_Contig07644	Oost_Contig09437	Oost_Contig31266	Oost_Contig06334
Conc_Contig29167	Conc_Contig28147	Conc_Contig04447	Conc_Contig19564	Conc_Contig23882	Conc_Contig02240	Conc_Contig25037	Conc_Contig02359	Conc_Contig00676	Conc_Contig06484	Conc_Contig06897	Conc_Contig27663	Conc_Contig08998	Conc_Contig03363	Conc_Contig29343	Conc_Contig05631	Oost_Contig34262	Oost_Contig03873	Oost_Contig05959	Oost_Contig34360	Oost_Contig09050	Oost_Contig29387	Oost_Contig34518	Oost_Contig06322	Oost_Contig05771	Oost_Contig06540	Oost_Contig07643	Oost_Contig09434	Oost_Contig31262	Oost_Contig06332
Conc_Contig16662	Conc_Contig28225	Conc_Contig06925	Conc_Contig06931	Conc_Contig24435	Conc_Contig24946	Conc_Contig14791	Conc_Contig02867	Conc_Contig06759	Conc_Contig06473	Conc_Contig06894	Conc_Contig27634	Conc_Contig08995	Conc_Contig03362	Conc_Contig29340	Conc_Contig05630	Oost_Contig34260	Oost_Contig03872	Oost_Contig05958	Oost_Contig34359	Oost_Contig09049	Oost_Contig29386	Oost_Contig34517	Oost_Contig00632	Oost_Contig05769	Oost_Contig06538	Oost_Contig07642	Oost_Contig09432	Oost_Contig31260	Oost_Contig06330
Conc_Contig24047	Conc_Contig28151	Conc_Contig07259	Conc_Contig09579	Conc_Contig06681	Conc_Contig13421	Conc_Contig21979	Conc_Contig05088	Conc_Contig06757	Conc_Contig06472	Conc_Contig06893	Conc_Contig27620	Conc_Contig08991	Conc_Contig03361	Conc_Contig29322	Conc_Contig05629	Oost_Contig34259	Oost_Contig03705	Oost_Contig05957	Oost_Contig34356	Oost_Contig09048	Oost_Contig29384	Oost_Contig34512	Oost_Contig06319	Oost_Contig05768	Oost_Contig06524	Oost_Contig07640	Oost_Contig09430	Oost_Contig31258	Oost_Contig06325
Conc_Contig24128	Conc_Contig19412	Conc_Contig27255	Conc_Contig20694	Conc_Contig26926	Conc_Contig28933	Conc_Contig22030	Conc_Contig05577	Conc_Contig06756	Conc_Contig06469	Conc_Contig06892	Conc_Contig27611	Conc_Contig08990	Conc_Contig03321	Conc_Contig29320	Conc_Contig05627	Oost_Contig34256	Oost_Contig03702	Oost_Contig05956	Oost_Contig34353	Oost_Contig09047	Oost_Contig29382	Oost_Contig34505	Oost_Contig06306	Oost_Contig05766	Oost_Contig06518	Oost_Contig07639	Oost_Contig09426	Oost_Contig31257	Oost_Contig06323
Conc_Contig25110	Conc_Contig17518	Conc_Contig24087	Conc_Contig10752	Conc_Contig10715	Conc_Contig22853	Conc_Contig15068	Conc_Contig10217	Conc_Contig00675	Conc_Contig06467	Conc_Contig06891	Conc_Contig27602	Conc_Contig08987	Conc_Contig03320	Conc_Contig02930	Conc_Contig05626	Oost_Contig34254	Oost_Contig03701	Oost_Contig05954	Oost_Contig34347	Oost_Contig09045	Oost_Contig29380	Oost_Contig34488	Oost_Contig06283	Oost_Contig05765	Oost_Contig06517	Oost_Contig07638	Oost_Contig09424	Oost_Contig31256	Oost_Contig06322
Conc_Contig03031	Conc_Contig28777	Conc_Contig25481	Conc_Contig07580	Conc_Contig09952	Conc_Contig12630	Conc_Contig15570	Conc_Contig18130	Conc_Contig06738	Conc_Contig06463	Conc_Contig06890	Conc_Contig27596	Conc_Contig08986	Conc_Contig03302	Conc_Contig29296	Conc_Contig05625	Oost_Contig34253	Oost_Contig03621	Oost_Contig05953	Oost_Contig34346	Oost_Contig09044	Oost_Contig29379	Oost_Contig34480	Oost_Contig06281	Oost_Contig05763	Oost_Contig06514	Oost_Contig07637	Oost_Contig09421	Oost_Contig31254	Oost_Contig06321
Conc_Contig00764	Conc_Contig27963	Conc_Contig28189	Conc_Contig25090	Conc_Contig24191	Conc_Contig17614	Conc_Contig22379	Conc_Contig25526	Conc_Contig06736	Conc_Contig06462	Conc_Contig06883	Conc_Contig27587	Conc_Contig08981	Conc_Contig03301	Conc_Contig29290	Conc_Contig05624	Oost_Contig34251	Oost_Contig00357	Oost_Contig05950	Oost_Contig34313	Oost_Contig09043	Oost_Contig29375	Oost_Contig03447	Oost_Contig00628	Oost_Contig05762	Oost_Contig06513	Oost_Contig07636	Oost_Contig09420	Oost_Contig31245	Oost_Contig06319
Conc_Contig05965	Conc_Contig24096	Conc_Contig20063	Conc_Contig20643	Conc_Contig27038	Conc_Contig21914	Conc_Contig26634	Conc_Contig02921	Conc_Contig06735	Conc_Contig06460	Conc_Contig06882	Conc_Contig27579	Conc_Contig08980	Conc_Contig03300	Conc_Contig29256	Conc_Contig05623	Oost_Contig34250	Oost_Contig03523	Oost_Contig05949	Oost_Contig34299	Oost_Contig09042	Oost_Contig29372	Oost_Contig34467	Oost_Contig06277	Oost_Contig05755	Oost_Contig06496	Oost_Contig07634	Oost_Contig09418	Oost_Contig31234	Oost_Contig06318
Conc_Contig16944	Conc_Contig06447	Conc_Contig23002	Conc_Contig10100	Conc_Contig07648	Conc_Contig24944	Conc_Contig13075	Conc_Contig05641	Conc_Contig06728	Conc_Contig06454	Conc_Contig06881	Conc_Contig27574	Conc_Contig08975	Conc_Contig03273	Conc_Contig29232	Conc_Contig05622	Oost_Contig34249	Oost_Contig34865	Oost_Contig05948	Oost_Contig34271	Oost_Contig09040	Oost_Contig29371	Oost_Contig34464	Oost_Contig06270	Oost_Contig05753	Oost_Contig06494	Oost_Contig07633	Oost_Contig09417	Oost_Contig31221	Oost_Contig00630
Conc_Contig17032	Conc_Contig19427	Conc_Contig23986	Conc_Contig09085	Conc_Contig20622	Conc_Contig00460	Conc_Contig15426	Conc_Contig28957	Conc_Contig06727	Conc_Contig06448	Conc_Contig06878	Conc_Contig27571	Conc_Contig08974	Conc_Contig03271	Conc_Contig29219	Conc_Contig05621	Oost_Contig34248	Oost_Contig34847	Oost_Contig05946	Oost_Contig34256	Oost_Contig09039	Oost_Contig29370	Oost_Contig34460	Oost_Contig06248	Oost_Contig05749	Oost_Contig06492	Oost_Contig07632	Oost_Contig09416	Oost_Contig31215	Oost_Contig06283
Conc_Contig01928	Conc_Contig25974	Conc_Contig24999	Conc_Contig15211	Conc_Contig29913	Conc_Contig29607	Conc_Contig22281	Conc_Contig02456	Conc_Contig06726	Conc_Contig06447	Conc_Contig06877	Conc_Contig27568	Conc_Contig08965	Conc_Contig03270	Conc_Contig02919	Conc_Contig05620	Oost_Contig34247	Oost_Contig34834	Oost_Contig05937	Oost_Contig34252	Oost_Contig09036	Oost_Contig29369	Oost_Contig34455	Oost_Contig06246	Oost_Contig05742	Oost_Contig06491	Oost_Contig07631	Oost_Contig09414	Oost_Contig31213	Oost_Contig06282
Conc_Contig00961	Conc_Contig26421	Conc_Contig27018	Conc_Contig04681	Conc_Contig07647	Conc_Contig06028	Conc_Contig14795	Conc_Contig25793	Conc_Contig00671	Conc_Contig06441	Conc_Contig06874	Conc_Contig27566	Conc_Contig08964	Conc_Contig03229	Conc_Contig02918	Conc_Contig05619	Oost_Contig34245	Oost_Contig34831	Oost_Contig05936	Oost_Contig34241	Oost_Contig09035	Oost_Contig29368	Oost_Contig34452	Oost_Contig06245	Oost_Contig05741	Oost_Contig06490	Oost_Contig07629	Oost_Contig09413	Oost_Contig31212	Oost_Contig06277
Conc_Contig00963	Conc_Contig19443	Conc_Contig05647	Conc_Contig12185	Conc_Contig02653	Conc_Contig00654	Conc_Contig15115	Conc_Contig28141	Conc_Contig00670	Conc_Contig06438	Conc_Contig06872	Conc_Contig27552	Conc_Contig08960	Conc_Contig03217	Conc_Contig29179	Conc_Contig05617	Oost_Contig34239	Oost_Contig34796	Oost_Contig05935	Oost_Contig34209	Oost_Contig09031	Oost_Contig29367	Oost_Contig34447	Oost_Contig06238	Oost_Contig05740	Oost_Contig06489	Oost_Contig07627	Oost_Contig09411	Oost_Contig31211	Oost_Contig06270
Conc_Contig25125	Conc_Contig05916	Conc_Contig29331	Conc_Contig20873	Conc_Contig24590	Conc_Contig20070	Conc_Contig15535	Conc_Contig02412	Conc_Contig06697	Conc_Contig06436	Conc_Contig06869	Conc_Contig27546	Conc_Contig08955	Conc_Contig03216	Conc_Contig02917	Conc_Contig05616	Oost_Contig34232	Oost_Contig34763	Oost_Contig05934	Oost_Contig34207	Oost_Contig09030	Oost_Contig29366	Oost_Contig34445	Oost_Contig06221	Oost_Contig05731	Oost_Contig06488	Oost_Contig07626	Oost_Contig09410	Oost_Contig31210	Oost_Contig06245
Conc_Contig25378	Conc_Contig11831	Conc_Contig24149	Conc_Contig22980	Conc_Contig25522	Conc_Contig07425	Conc_Contig15761	Conc_Contig28474	Conc_Contig06696	Conc_Contig06435	Conc_Contig06868	Conc_Contig27525	Conc_Contig08953	Conc_Contig03119	Conc_Contig29168	Conc_Contig05615	Oost_Contig34229	Oost_Contig34757	Oost_Contig05932	Oost_Contig34206	Oost_Contig09028	Oost_Contig29365	Oost_Contig34443	Oost_Contig06214	Oost_Contig05730	Oost_Contig06480	Oost_Contig07625	Oost_Contig09409	Oost_Contig31207	Oost_Contig06241
Conc_Contig25727	Conc_Contig29699	Conc_Contig06740	Conc_Contig19333	Conc_Contig29999	Conc_Contig23559	Conc_Contig16050	Conc_Contig18246	Conc_Contig06695	Conc_Contig06432	Conc_Contig06867	Conc_Contig27519	Conc_Contig08942	Conc_Contig03105	Conc_Contig29155	Conc_Contig05614	Oost_Contig34224	Oost_Contig34736	Oost_Contig05931	Oost_Contig34205	Oost_Contig09026	Oost_Contig29364	Oost_Contig34437	Oost_Contig06213	Oost_Contig05729	Oost_Contig06479	Oost_Contig07619	Oost_Contig09408	Oost_Contig31204	Oost_Contig06238
Conc_Contig05982	Conc_Contig06049	Conc_Contig00456	Conc_Contig16605	Conc_Contig10069	Conc_Contig07511	Conc_Contig05488	Conc_Contig02385	Conc_Contig00669	Conc_Contig06429	Conc_Contig06866	Conc_Contig27466	Conc_Contig08937	Conc_Contig00305	Conc_Contig29153	Conc_Contig05613	Oost_Contig34222	Oost_Contig34735	Oost_Contig05926	Oost_Contig34202	Oost_Contig09024	Oost_Contig29363	Oost_Contig34413	Oost_Contig06199	Oost_Contig05713	Oost_Contig06473	Oost_Contig07618	Oost_Contig09407	Oost_Contig31201	Oost_Contig06221
Conc_Contig05937	Conc_Contig08900	Conc_Contig15167	Conc_Contig24415	Conc_Contig27862	Conc_Contig19354	Conc_Contig13655	Conc_Contig26906	Conc_Contig00668	Conc_Contig06428	Conc_Contig06863	Conc_Contig27445	Conc_Contig08935	Conc_Contig03046	Conc_Contig29134	Conc_Contig05612	Oost_Contig34203	Oost_Contig34732	Oost_Contig05925	Oost_Contig34199	Oost_Contig09022	Oost_Contig29362	Oost_Contig34412	Oost_Contig06198	Oost_Contig05709	Oost_Contig06470	Oost_Contig07617	Oost_Contig09406	Oost_Contig31197	Oost_Contig06213
Conc_Contig23792	Conc_Contig00891	Conc_Contig28609	Conc_Contig07707	Conc_Contig20635	Conc_Contig20133	Conc_Contig14479	Conc_Contig27592	Conc_Contig00667	Conc_Contig06424	Conc_Contig06862	Conc_Contig27432	Conc_Contig08934	Conc_Contig03025	Conc_Contig29105	Conc_Contig05611	Oost_Contig34188	Oost_Contig34725	Oost_Contig05924	Oost_Contig34196	Oost_Contig09021	Oost_Contig29361	Oost_Contig34407	Oost_Contig06197	Oost_Contig05707	Oost_Contig06469	Oost_Contig07616	Oost_Contig09405	Oost_Contig31192	Oost_Contig00062
Conc_Contig30005	Conc_Contig26166	Conc_Contig23013	Conc_Contig26217	Conc_Contig07776	Conc_Contig20514	Conc_Contig16004	Conc_Contig28695	Conc_Contig00666	Conc_Contig06422	Conc_Contig06860	Conc_Contig27400	Conc_Contig08933	Conc_Contig03024	Conc_Contig29090	Conc_Contig05610	Oost_Contig34169	Oost_Contig34693	Oost_Contig05922	Oost_Contig34195	Oost_Contig09020	Oost_Contig29360	Oost_Contig34390	Oost_Contig06196	Oost_Contig05706	Oost_Contig06467	Oost_Contig07601	Oost_Contig09404	Oost_Contig31188	Oost_Contig06194
Conc_Contig16728	Conc_Contig06086	Conc_Contig05987	Conc_Contig11485	Conc_Contig11122	Conc_Contig20584	Conc_Contig22124	Conc_Contig27952	Conc_Contig00665	Conc_Contig06420	Conc_Contig06859	Conc_Contig27388	Conc_Contig08932	Conc_Contig30022	Conc_Contig29080	Conc_Contig05609	Oost_Contig34155	Oost_Contig34665	Oost_Contig05921	Oost_Contig34193	Oost_Contig09018	Oost_Contig29359	Oost_Contig34387	Oost_Contig06192	Oost_Contig05705	Oost_Contig06464	Oost_Contig07594	Oost_Contig09402	Oost_Contig31148	Oost_Contig06192
Conc_Contig16729	Conc_Contig19479	Conc_Contig29057	Conc_Contig24913	Conc_Contig15192	Conc_Contig07147	Conc_Contig22204	Conc_Contig04821	Conc_Contig00664	Conc_Contig06419	Conc_Contig06858	Conc_Contig27371	Conc_Contig08931	Conc_Contig30021	Conc_Contig29012	Conc_Contig05608	Oost_Contig34153	Oost_Contig34661	Oost_Contig05920	Oost_Contig34175	Oost_Contig09017	Oost_Contig29357	Oost_Contig34385	Oost_Contig06179	Oost_Contig05702	Oost_Contig06462	Oost_Contig07589	Oost_Contig09401	Oost_Contig31140	Oost_Contig06188
Conc_Contig20004	Conc_Contig19780	Conc_Contig29488	Conc_Contig00120	Conc_Contig20341	Conc_Contig09227	Conc_Contig14039	Conc_Contig05474	Conc_Contig06630	Conc_Contig06418	Conc_Contig06857	Conc_Contig27364	Conc_Contig08929	Conc_Contig30019	Conc_Contig29008	Conc_Contig05607	Oost_Contig34152	Oost_Contig34655	Oost_Contig05919	Oost_Contig34172	Oost_Contig09015	Oost_Contig29356	Oost_Contig34369	Oost_Contig06178	Oost_Contig05699	Oost_Contig06459	Oost_Contig07587	Oost_Contig09400	Oost_Contig31132	Oost_Contig06186
Conc_Contig22839	Conc_Contig05953	Conc_Contig28867	Conc_Contig15550	Conc_Contig20607	Conc_Contig20300	Conc_Contig14212	Conc_Contig26702	Conc_Contig00663	Conc_Contig06417	Conc_Contig06856	Conc_Contig27354	Conc_Contig08928	Conc_Contig30015	Conc_Contig29005	Conc_Contig05606	Oost_Contig34150	Oost_Contig34647	Oost_Contig05918	Oost_Contig34170	Oost_Contig09014	Oost_Contig29346	Oost_Contig34339	Oost_Contig06175	Oost_Contig05695	Oost_Contig06453	Oost_Contig07586	Oost_Contig09399	Oost_Contig31125	Oost_Contig06185
Conc_Contig25098	Conc_Contig19376	Conc_Contig05999	Conc_Contig09174	Conc_Contig26456	Conc_Contig29543	Conc_Contig15477	Conc_Contig23281	Conc_Contig06629	Conc_Contig06413	Conc_Contig06853	Conc_Contig27348	Conc_Contig08927	Conc_Contig30013	Conc_Contig29004	Conc_Contig05605	Oost_Contig34147	Oost_Contig34584	Oost_Contig05917	Oost_Contig34167	Oost_Contig09013	Oost_Contig29341	Oost_Contig34335	Oost_Contig00617	Oost_Contig05691	Oost_Contig06448	Oost_Contig07582	Oost_Contig09398	Oost_Contig31115	Oost_Contig00617
Conc_Contig25107	Conc_Contig27265	Conc_Contig28815	Conc_Contig25826	Conc_Contig18076	Conc_Contig12517	Conc_Contig25569	Conc_Contig05768	Conc_Contig06627	Conc_Contig06410	Conc_Contig06852	Conc_Contig27319	Conc_Contig08926	Conc_Contig30012	Conc_Contig28989	Conc_Contig05604	Oost_Contig34142	Oost_Contig34582	Oost_Contig05916	Oost_Contig34163	Oost_Contig09012	Oost_Contig29338	Oost_Contig34331	Oost_Contig06154	Oost_Contig05689	Oost_Contig06443	Oost_Contig07579	Oost_Contig09395	Oost_Contig31110	Oost_Contig06169
Conc_Contig26830	Conc_Contig27539	Conc_Contig25468	Conc_Contig10777	Conc_Contig20660	Conc_Contig12600	Conc_Contig13739	Conc_Contig18737	Conc_Contig06622	Conc_Contig06405	Conc_Contig06851	Conc_Contig27253	Conc_Contig08924	Conc_Contig30011	Conc_Contig28986	Conc_Contig05602	Oost_Contig34140	Oost_Contig34581	Oost_Contig05915	Oost_Contig34162	Oost_Contig09010	Oost_Contig29333	Oost_Contig34329	Oost_Contig06153	Oost_Contig05688	Oost_Contig06437	Oost_Contig07576	Oost_Contig09394	Oost_Contig31097	Oost_Contig06166
Conc_Contig27580	Conc_Contig19423	Conc_Contig29698	Conc_Contig18477	Conc_Contig10750	Conc_Contig12762	Conc_Contig26745	Conc_Contig26704	Conc_Contig00662	Conc_Contig06404	Conc_Contig06850	Conc_Contig27247	Conc_Contig08922	Conc_Contig29997	Conc_Contig28978	Conc_Contig05601	Oost_Contig34129	Oost_Contig34562	Oost_Contig05914	Oost_Contig34160	Oost_Contig09009	Oost_Contig29327	Oost_Contig34325	Oost_Contig06129	Oost_Contig05687	Oost_Contig06427	Oost_Contig07575	Oost_Contig09393	Oost_Contig31081	Oost_Contig06154
Conc_Contig29969	Conc_Contig05845	Conc_Contig25446	Conc_Contig11023	Conc_Contig08762	Conc_Contig05951	Conc_Contig13956	Conc_Contig02255	Conc_Contig06619	Conc_Contig06401	Conc_Contig06849	Conc_Contig27234	Conc_Contig08921	Conc_Contig29996	Conc_Contig28976	Conc_Contig05600	Oost_Contig34124	Oost_Contig34557	Oost_Contig05913	Oost_Contig34157	Oost_Contig09005	Oost_Contig29326	Oost_Contig34316	Oost_Contig06123	Oost_Contig05686	Oost_Contig06425	Oost_Contig07574	Oost_Contig09392	Oost_Contig31071	Oost_Contig06152
Conc_Contig25557	Conc_Contig19620	Conc_Contig25933	Conc_Contig10198	Conc_Contig29100	Conc_Contig01901	Conc_Contig25008	Conc_Contig27283	Conc_Contig00661	Conc_Contig06395	Conc_Contig06848	Conc_Contig27228	Conc_Contig08920	Conc_Contig29992	Conc_Contig28947	Conc_Contig05599	Oost_Contig34121	Oost_Contig34555	Oost_Contig05912	Oost_Contig34136	Oost_Contig09004	Oost_Contig29324	Oost_Contig34292	Oost_Contig06122	Oost_Contig05685	Oost_Contig06423	Oost_Contig07538	Oost_Contig09391	Oost_Contig31057	Oost_Contig06129
Conc_Contig25609	Conc_Contig05882	Conc_Contig26872	Conc_Contig29419	Conc_Contig07660	Conc_Contig23278	Conc_Contig14421	Conc_Contig02295	Conc_Contig00660	Conc_Contig06392	Conc_Contig06847	Conc_Contig27200	Conc_Contig08919	Conc_Contig29987	Conc_Contig28946	Conc_Contig05598	Oost_Contig34120	Oost_Contig34550	Oost_Contig05910	Oost_Contig34119	Oost_Contig09002	Oost_Contig00293	Oost_Contig34285	Oost_Contig06092	Oost_Contig05683	Oost_Contig06422	Oost_Contig07537	Oost_Contig09390	Oost_Contig31030	Oost_Contig06125
Conc_Contig29037	Conc_Contig07074	Conc_Contig05986	Conc_Contig06025	Conc_Contig30009	Conc_Contig29541	Conc_Contig24556	Conc_Contig02410	Conc_Contig00659	Conc_Contig06377	Conc_Contig06839	Conc_Contig27198	Conc_Contig08918	Conc_Contig29971	Conc_Contig02893	Conc_Contig05597	Oost_Contig03412	Oost_Contig34547	Oost_Contig05909	Oost_Contig34116	Oost_Contig08999	Oost_Contig29289	Oost_Contig34280	Oost_Contig06087	Oost_Contig05681	Oost_Contig06417	Oost_Contig07536	Oost_Contig09387	Oost_Contig31026	Oost_Contig06124
Conc_Contig16659	Conc_Contig29096	Conc_Contig24155	Conc_Contig29519	Conc_Contig19072	Conc_Contig05791	Conc_Contig13130	Conc_Contig18226	Conc_Contig00657	Conc_Contig06370	Conc_Contig06838	Conc_Contig27192	Conc_Contig08917	Conc_Contig29970	Conc_Contig28929	Conc_Contig05596	Oost_Contig34110	Oost_Contig34485	Oost_Contig05907	Oost_Contig34103	Oost_Contig08998	Oost_Contig29278	Oost_Contig34275	Oost_Contig06086	Oost_Contig05680	Oost_Contig06411	Oost_Contig07535	Oost_Contig09386	Oost_Contig31025	Oost_Contig06118
Conc_Contig16816	Conc_Contig02011	Conc_Contig28225	Conc_Contig27742	Conc_Contig09686	Conc_Contig13593	Conc_Contig14929	Conc_Contig13586	Conc_Contig06563	Conc_Contig06366	Conc_Contig06836	Conc_Contig27188	Conc_Contig08914	Conc_Contig29959	Conc_Contig02892	Conc_Contig05595	Oost_Contig34087	Oost_Contig34474	Oost_Contig05906	Oost_Contig34100	Oost_Contig08992	Oost_Contig29255	Oost_Contig34259	Oost_Contig06085	Oost_Contig05674	Oost_Contig06410	Oost_Contig07534	Oost_Contig09385	Oost_Contig31015	Oost_Contig00611
Conc_Contig17096	Conc_Contig27675	Conc_Contig20173	Conc_Contig29647	Conc_Contig26930	Conc_Contig05847	Conc_Contig14833	Conc_Contig21769	Conc_Contig00656	Conc_Contig06362	Conc_Contig06828	Conc_Contig27183	Conc_Contig08911	Conc_Contig29956	Conc_Contig02891	Conc_Contig05594	Oost_Contig34070	Oost_Contig34456	Oost_Contig05905	Oost_Contig34097	Oost_Contig08989	Oost_Contig29253	Oost_Contig34247	Oost_Contig06079	Oost_Contig05673	Oost_Contig06408	Oost_Contig07533	Oost_Contig09384	Oost_Contig31005	Oost_Contig06092
Conc_Contig17349	Conc_Contig28189	Conc_Contig20258	Conc_Contig11177	Conc_Contig10310	Conc_Contig06629	Conc_Contig15634	Conc_Contig03277	Conc_Contig06556	Conc_Contig06361	Conc_Contig06827	Conc_Contig27140	Conc_Contig08910	Conc_Contig29954	Conc_Contig02890	Conc_Contig05593	Oost_Contig03407	Oost_Contig34431	Oost_Contig05904	Oost_Contig34096	Oost_Contig08980	Oost_Contig29252	Oost_Contig34245	Oost_Contig06078	Oost_Contig05671	Oost_Contig06401	Oost_Contig07532	Oost_Contig09383	Oost_Contig31004	Oost_Contig06087
Conc_Contig18548	Conc_Contig19602	Conc_Contig06582	Conc_Contig15016	Conc_Contig21017	Conc_Contig06707	Conc_Contig15901	Conc_Contig04179	Conc_Contig00654	Conc_Contig06357	Conc_Contig06822	Conc_Contig27137	Conc_Contig08909	Conc_Contig29952	Conc_Contig02889	Conc_Contig05592	Oost_Contig34051	Oost_Contig34430	Oost_Contig05903	Oost_Contig34086	Oost_Contig08979	Oost_Contig29223	Oost_Contig34243	Oost_Contig06077	Oost_Contig05667	Oost_Contig06400	Oost_Contig07531	Oost_Contig09381	Oost_Contig30989	Oost_Contig06086
Conc_Contig23778	Conc_Contig25960	Conc_Contig07071	Conc_Contig21600	Conc_Contig29644	Conc_Contig29832	Conc_Contig13084	Conc_Contig05830	Conc_Contig06530	Conc_Contig06356	Conc_Contig06819	Conc_Contig27126	Conc_Contig08907	Conc_Contig29950	Conc_Contig28886	Conc_Contig05591	Oost_Contig34044	Oost_Contig34415	Oost_Contig05902	Oost_Contig34084	Oost_Contig08978	Oost_Contig29215	Oost_Contig34240	Oost_Contig06063	Oost_Contig05666	Oost_Contig06398	Oost_Contig07514	Oost_Contig09380	Oost_Contig30973	Oost_Contig06085
Conc_Contig00466	Conc_Contig20175	Conc_Contig20264	Conc_Contig20589	Conc_Contig29998	Conc_Contig24087	Conc_Contig13938	Conc_Contig21411	Conc_Contig00653	Conc_Contig06355	Conc_Contig06818	Conc_Contig27101	Conc_Contig08904	Conc_Contig29949	Conc_Contig02888	Conc_Contig05589	Oost_Contig34043	Oost_Contig34414	Oost_Contig05901	Oost_Contig34079	Oost_Contig08976	Oost_Contig29212	Oost_Contig34239	Oost_Contig06059	Oost_Contig05661	Oost_Contig06396	Oost_Contig07513	Oost_Contig09379	Oost_Contig30951	Oost_Contig06079
Conc_Contig28307	Conc_Contig29815	Conc_Contig06029	Conc_Contig11173	Conc_Contig28793	Conc_Contig17574	Conc_Contig23592	Conc_Contig16605	Conc_Contig06523	Conc_Contig06354	Conc_Contig06816	Conc_Contig27096	Conc_Contig08902	Conc_Contig29941	Conc_Contig28841	Conc_Contig05588	Oost_Contig34040	Oost_Contig34373	Oost_Contig05899	Oost_Contig34074	Oost_Contig08969	Oost_Contig29208	Oost_Contig34229	Oost_Contig06052	Oost_Contig05660	Oost_Contig06395	Oost_Contig07512	Oost_Contig09377	Oost_Contig30950	Oost_Contig06078
Conc_Contig16697	Conc_Contig06672	Conc_Contig06634	Conc_Contig24683	Conc_Contig10022	Conc_Contig13048	Conc_Contig18572	Conc_Contig29108	Conc_Contig06502	Conc_Contig06351	Conc_Contig06815	Conc_Contig27032	Conc_Contig08894	Conc_Contig29939	Conc_Contig28827	Conc_Contig05587	Oost_Contig34039	Oost_Contig34371	Oost_Contig05898	Oost_Contig34065	Oost_Contig08963	Oost_Contig29195	Oost_Contig34224	Oost_Contig06051	Oost_Contig05658	Oost_Contig06389	Oost_Contig07506	Oost_Contig09376	Oost_Contig30938	Oost_Contig06077
Conc_Contig00820	Conc_Contig00890	Conc_Contig01165	Conc_Contig10206	Conc_Contig09894	Conc_Contig13177	Conc_Contig13672	Conc_Contig23359	Conc_Contig06485	Conc_Contig06350	Conc_Contig06814	Conc_Contig27017	Conc_Contig08893	Conc_Contig29938	Conc_Contig28809	Conc_Contig05586	Oost_Contig34036	Oost_Contig34365	Oost_Contig05896	Oost_Contig34064	Oost_Contig08960	Oost_Contig29184	Oost_Contig34222	Oost_Contig00604	Oost_Contig05655	Oost_Contig06388	Oost_Contig07504	Oost_Contig09375	Oost_Contig30923	Oost_Contig06052
Conc_Contig01648	Conc_Contig25362	Conc_Contig26329	Conc_Contig24806	Conc_Contig21143	Conc_Contig20030	Conc_Contig15560	Conc_Contig28034	Conc_Contig06484	Conc_Contig06344	Conc_Contig06813	Conc_Contig26912	Conc_Contig08885	Conc_Contig29936	Conc_Contig28805	Conc_Contig05583	Oost_Contig34034	Oost_Contig34352	Oost_Contig05893	Oost_Contig34063	Oost_Contig08957	Oost_Contig29173	Oost_Contig34221	Oost_Contig06023	Oost_Contig05652	Oost_Contig06387	Oost_Contig07503	Oost_Contig09374	Oost_Contig30909	Oost_Contig06051
Conc_Contig01896	Conc_Contig22906	Conc_Contig05301	Conc_Contig28139	Conc_Contig20702	Conc_Contig26118	Conc_Contig05774	Conc_Contig13264	Conc_Contig06460	Conc_Contig06342	Conc_Contig06812	Conc_Contig26875	Conc_Contig08884	Conc_Contig29922	Conc_Contig28771	Conc_Contig05582	Oost_Contig34031	Oost_Contig34343	Oost_Contig05892	Oost_Contig34035	Oost_Contig08956	Oost_Contig29164	Oost_Contig34220	Oost_Contig06021	Oost_Contig05651	Oost_Contig06371	Oost_Contig07502	Oost_Contig09370	Oost_Contig30892	Oost_Contig06043
Conc_Contig01950	Conc_Contig27583	Conc_Contig19586	Conc_Contig27756	Conc_Contig09901	Conc_Contig00690	Conc_Contig02917	Conc_Contig18464	Conc_Contig06459	Conc_Contig06341	Conc_Contig06811	Conc_Contig26780	Conc_Contig08878	Conc_Contig29919	Conc_Contig28767	Conc_Contig05580	Oost_Contig34030	Oost_Contig34298	Oost_Contig05890	Oost_Contig34032	Oost_Contig08955	Oost_Contig29162	Oost_Contig34188	Oost_Contig06020	Oost_Contig05647	Oost_Contig06370	Oost_Contig07501	Oost_Contig09369	Oost_Contig30813	Oost_Contig06042
Conc_Contig25273	Conc_Contig28153	Conc_Contig19739	Conc_Contig09408	Conc_Contig23874	Conc_Contig12350	Conc_Contig25779	Conc_Contig09656	Conc_Contig06449	Conc_Contig06340	Conc_Contig06810	Conc_Contig26738	Conc_Contig08874	Conc_Contig29917	Conc_Contig28764	Conc_Contig05579	Oost_Contig34024	Oost_Contig34297	Oost_Contig05889	Oost_Contig34021	Oost_Contig08950	Oost_Contig29160	Oost_Contig34169	Oost_Contig06019	Oost_Contig05640	Oost_Contig06367	Oost_Contig07500	Oost_Contig09368	Oost_Contig30804	Oost_Contig06041
Conc_Contig27320	Conc_Contig00398	Conc_Contig28961	Conc_Contig12056	Conc_Contig03264	Conc_Contig12396	Conc_Contig03361	Conc_Contig02499	Conc_Contig06447	Conc_Contig06338	Conc_Contig00681	Conc_Contig26680	Conc_Contig08866	Conc_Contig29910	Conc_Contig28763	Conc_Contig05578	Oost_Contig34022	Oost_Contig34290	Oost_Contig05888	Oost_Contig33996	Oost_Contig08948	Oost_Contig29159	Oost_Contig34153	Oost_Contig06018	Oost_Contig05637	Oost_Contig06364	Oost_Contig07497	Oost_Contig09367	Oost_Contig30793	Oost_Contig06040
Conc_Contig28253	Conc_Contig19095	Conc_Contig28710	Conc_Contig10575	Conc_Contig07970	Conc_Contig12403	Conc_Contig05752	Conc_Contig05777	Conc_Contig06441	Conc_Contig06336	Conc_Contig06809	Conc_Contig26671	Conc_Contig08865	Conc_Contig29901	Conc_Contig28762	Conc_Contig05577	Oost_Contig34020	Oost_Contig34249	Oost_Contig05887	Oost_Contig33994	Oost_Contig08944	Oost_Contig29151	Oost_Contig34152	Oost_Contig06017	Oost_Contig05636	Oost_Contig06363	Oost_Contig07491	Oost_Contig09366	Oost_Contig30788	Oost_Contig06039
Conc_Contig28863	Conc_Contig19415	Conc_Contig16445	Conc_Contig28691	Conc_Contig07790	Conc_Contig21940	Conc_Contig13568	Conc_Contig11656	Conc_Contig06435	Conc_Contig06334	Conc_Contig06808	Conc_Contig26667	Conc_Contig08864	Conc_Contig29896	Conc_Contig28718	Conc_Contig05576	Oost_Contig03402	Oost_Contig34237	Oost_Contig05883	Oost_Contig33975	Oost_Contig08940	Oost_Contig29140	Oost_Contig34150	Oost_Contig06015	Oost_Contig05635	Oost_Contig06362	Oost_Contig07482	Oost_Contig09364	Oost_Contig30747	Oost_Contig06038
Conc_Contig19383	Conc_Contig05842	Conc_Contig28599	Conc_Contig24753	Conc_Contig23503	Conc_Contig26307	Conc_Contig14041	Conc_Contig18315	Conc_Contig06432	Conc_Contig06329	Conc_Contig06807	Conc_Contig26659	Conc_Contig08862	Conc_Contig29893	Conc_Contig28699	Conc_Contig05575	Oost_Contig34014	Oost_Contig34194	Oost_Contig05882	Oost_Contig33970	Oost_Contig08939	Oost_Contig29136	Oost_Contig34149	Oost_Contig06012	Oost_Contig05631	Oost_Contig06360	Oost_Contig07481	Oost_Contig09363	Oost_Contig30724	Oost_Contig06035
Conc_Contig25067	Conc_Contig19396	Conc_Contig20160	Conc_Contig26495	Conc_Contig09297	Conc_Contig29777	Conc_Contig15401	Conc_Contig18811	Conc_Contig06420	Conc_Contig06326	Conc_Contig06806	Conc_Contig26657	Conc_Contig08861	Conc_Contig29889	Conc_Contig28691	Conc_Contig05574	Oost_Contig03401	Oost_Contig03419	Oost_Contig05880	Oost_Contig33955	Oost_Contig08934	Oost_Contig29128	Oost_Contig34129	Oost_Contig06011	Oost_Contig05626	Oost_Contig06359	Oost_Contig07479	Oost_Contig09362	Oost_Contig30717	Oost_Contig06034
Conc_Contig28877	Conc_Contig07143	Conc_Contig23846	Conc_Contig01551	Conc_Contig21715	Conc_Contig21924	Conc_Contig18539	Conc_Contig02439	Conc_Contig06418	Conc_Contig06323	Conc_Contig06803	Conc_Contig26656	Conc_Contig08860	Conc_Contig29888	Conc_Contig28646	Conc_Contig05573	Oost_Contig34009	Oost_Contig34141	Oost_Contig05879	Oost_Contig33954	Oost_Contig08933	Oost_Contig29118	Oost_Contig34076	Oost_Contig06005	Oost_Contig05625	Oost_Contig06357	Oost_Contig07478	Oost_Contig09358	Oost_Contig30696	Oost_Contig06033
Conc_Contig29875	Conc_Contig29927	Conc_Contig29820	Conc_Contig02963	Conc_Contig29526	Conc_Contig12303	Conc_Contig13233	Conc_Contig22807	Conc_Contig06417	Conc_Contig06322	Conc_Contig06802	Conc_Contig26655	Conc_Contig08857	Conc_Contig29887	Conc_Contig28628	Conc_Contig05571	Oost_Contig34002	Oost_Contig34132	Oost_Contig05878	Oost_Contig33945	Oost_Contig08932	Oost_Contig29101	Oost_Contig34070	Oost_Contig06004	Oost_Contig05620	Oost_Contig06356	Oost_Contig07477	Oost_Contig09357	Oost_Contig30695	Oost_Contig06032
Conc_Contig13018	Conc_Contig18051	Conc_Contig27265	Conc_Contig06128	Conc_Contig10905	Conc_Contig12323	Conc_Contig13815	Conc_Contig04837	Conc_Contig06408	Conc_Contig06320	Conc_Contig06800	Conc_Contig26653	Conc_Contig08856	Conc_Contig29875	Conc_Contig28627	Conc_Contig05570	Oost_Contig34001	Oost_Contig34128	Oost_Contig05875	Oost_Contig33935	Oost_Contig08931	Oost_Contig29095	Oost_Contig34066	Oost_Contig06003	Oost_Contig05615	Oost_Contig06355	Oost_Contig07476	Oost_Contig09356	Oost_Contig30686	Oost_Contig06031
Conc_Contig19947	Conc_Contig19784	Conc_Contig19681	Conc_Contig12106	Conc_Contig23382	Conc_Contig12349	Conc_Contig14420	Conc_Contig02367	Conc_Contig06370	Conc_Contig06319	Conc_Contig06798	Conc_Contig26651	Conc_Contig08850	Conc_Contig29874	Conc_Contig28601	Conc_Contig05568	Oost_Contig34000	Oost_Contig34120	Oost_Contig05874	Oost_Contig33902	Oost_Contig08930	Oost_Contig29084	Oost_Contig34043	Oost_Contig06002	Oost_Contig05607	Oost_Contig06354	Oost_Contig07475	Oost_Contig09355	Oost_Contig30663	Oost_Contig06020
Conc_Contig17329	Conc_Contig19985	Conc_Contig19969	Conc_Contig01712	Conc_Contig27582	Conc_Contig12474	Conc_Contig15537	Conc_Contig03826	Conc_Contig06357	Conc_Contig06315	Conc_Contig06797	Conc_Contig26649	Conc_Contig08849	Conc_Contig29865	Conc_Contig28596	Conc_Contig05567	Oost_Contig33990	Oost_Contig34118	Oost_Contig05872	Oost_Contig33877	Oost_Contig08929	Oost_Contig29076	Oost_Contig34042	Oost_Contig06001	Oost_Contig05600	Oost_Contig06350	Oost_Contig07474	Oost_Contig09354	Oost_Contig30662	Oost_Contig06018
Conc_Contig22488	Conc_Contig05905	Conc_Contig20172	Conc_Contig10748	Conc_Contig07636	Conc_Contig12568	Conc_Contig16462	Conc_Contig05669	Conc_Contig06351	Conc_Contig06314	Conc_Contig06796	Conc_Contig26648	Conc_Contig08848	Conc_Contig29860	Conc_Contig28567	Conc_Contig05566	Oost_Contig33989	Oost_Contig34113	Oost_Contig05871	Oost_Contig33872	Oost_Contig08927	Oost_Contig29066	Oost_Contig34036	Oost_Contig06000	Oost_Contig05597	Oost_Contig06347	Oost_Contig07467	Oost_Contig09353	Oost_Contig30658	Oost_Contig06017
Conc_Contig23707	Conc_Contig20009	Conc_Contig27149	Conc_Contig28469	Conc_Contig28868	Conc_Contig12659	Conc_Contig22109	Conc_Contig27636	Conc_Contig06348	Conc_Contig06307	Conc_Contig06794	Conc_Contig26637	Conc_Contig08847	Conc_Contig29858	Conc_Contig28534	Conc_Contig05564	Oost_Contig33982	Oost_Contig34109	Oost_Contig05870	Oost_Contig33863	Oost_Contig08925	Oost_Contig28976	Oost_Contig34034	Oost_Contig00006	Oost_Contig05589	Oost_Contig06345	Oost_Contig07465	Oost_Contig09351	Oost_Contig30646	Oost_Contig06015
Conc_Contig25077	Conc_Contig23632	Conc_Contig26299	Conc_Contig11566	Conc_Contig24848	Conc_Contig12843	Conc_Contig22473	Conc_Contig23924	Conc_Contig06342	Conc_Contig06306	Conc_Contig06787	Conc_Contig26609	Conc_Contig08842	Conc_Contig29853	Conc_Contig28521	Conc_Contig05562	Oost_Contig33980	Oost_Contig34101	Oost_Contig05869	Oost_Contig33861	Oost_Contig08921	Oost_Contig28975	Oost_Contig34024	Oost_Contig05999	Oost_Contig05588	Oost_Contig06344	Oost_Contig07464	Oost_Contig09350	Oost_Contig30621	Oost_Contig06008
Conc_Contig26947	Conc_Contig25500	Conc_Contig27903	Conc_Contig10672	Conc_Contig29052	Conc_Contig17651	Conc_Contig03708	Conc_Contig05770	Conc_Contig06326	Conc_Contig06303	Conc_Contig06786	Conc_Contig26606	Conc_Contig08838	Conc_Contig29843	Conc_Contig28520	Conc_Contig05561	Oost_Contig03398	Oost_Contig34090	Oost_Contig05865	Oost_Contig33845	Oost_Contig08920	Oost_Contig28957	Oost_Contig34020	Oost_Contig05998	Oost_Contig05585	Oost_Contig06340	Oost_Contig07462	Oost_Contig09349	Oost_Contig30565	Oost_Contig06005
Conc_Contig29046	Conc_Contig06629	Conc_Contig20943	Conc_Contig22987	Conc_Contig20373	Conc_Contig21899	Conc_Contig13464	Conc_Contig02286	Conc_Contig06323	Conc_Contig06296	Conc_Contig06785	Conc_Contig26605	Conc_Contig08836	Conc_Contig29832	Conc_Contig28514	Conc_Contig05560	Oost_Contig33969	Oost_Contig34089	Oost_Contig05864	Oost_Contig33844	Oost_Contig08916	Oost_Contig28942	Oost_Contig34014	Oost_Contig05997	Oost_Contig05571	Oost_Contig06339	Oost_Contig07457	Oost_Contig09347	Oost_Contig30478	Oost_Contig06004
Conc_Contig00853	Conc_Contig28613	Conc_Contig26216	Conc_Contig28010	Conc_Contig15869	Conc_Contig24940	Conc_Contig16328	Conc_Contig05803	Conc_Contig06319	Conc_Contig06295	Conc_Contig06784	Conc_Contig26599	Conc_Contig08835	Conc_Contig29829	Conc_Contig28486	Conc_Contig05558	Oost_Contig33968	Oost_Contig34081	Oost_Contig05861	Oost_Contig33843	Oost_Contig08915	Oost_Contig28936	Oost_Contig33978	Oost_Contig05996	Oost_Contig05564	Oost_Contig06335	Oost_Contig07456	Oost_Contig09345	Oost_Contig30452	Oost_Contig06003
Conc_Contig00854	Conc_Contig19409	Conc_Contig15753	Conc_Contig28103	Conc_Contig28873	Conc_Contig06204	Conc_Contig13095	Conc_Contig08534	Conc_Contig06307	Conc_Contig06294	Conc_Contig06783	Conc_Contig26562	Conc_Contig08834	Conc_Contig29824	Conc_Contig28482	Conc_Contig05555	Oost_Contig33967	Oost_Contig34071	Oost_Contig05860	Oost_Contig33838	Oost_Contig08913	Oost_Contig28934	Oost_Contig33969	Oost_Contig05995	Oost_Contig05554	Oost_Contig06331	Oost_Contig07455	Oost_Contig09344	Oost_Contig30450	Oost_Contig06002
Conc_Contig17082	Conc_Contig26797	Conc_Contig20505	Conc_Contig19873	Conc_Contig09512	Conc_Contig26182	Conc_Contig14138	Conc_Contig15057	Conc_Contig06282	Conc_Contig06293	Conc_Contig06781	Conc_Contig26561	Conc_Contig08833	Conc_Contig29823	Conc_Contig28480	Conc_Contig05554	Oost_Contig33966	Oost_Contig34059	Oost_Contig05859	Oost_Contig33837	Oost_Contig08912	Oost_Contig28933	Oost_Contig33967	Oost_Contig05965	Oost_Contig05551	Oost_Contig06329	Oost_Contig07452	Oost_Contig09343	Oost_Contig30432	Oost_Contig06001
Conc_Contig17249	Conc_Contig05987	Conc_Contig00223	Conc_Contig23218	Conc_Contig28479	Conc_Contig04466	Conc_Contig14802	Conc_Contig23371	Conc_Contig06279	Conc_Contig06288	Conc_Contig06780	Conc_Contig26535	Conc_Contig08831	Conc_Contig29822	Conc_Contig28474	Conc_Contig05553	Oost_Contig33963	Oost_Contig34047	Oost_Contig05858	Oost_Contig33834	Oost_Contig08911	Oost_Contig28911	Oost_Contig33963	Oost_Contig05964	Oost_Contig05546	Oost_Contig06328	Oost_Contig07446	Oost_Contig09342	Oost_Contig30284	Oost_Contig06000
Conc_Contig22503	Conc_Contig25070	Conc_Contig26240	Conc_Contig23122	Conc_Contig29184	Conc_Contig24092	Conc_Contig22046	Conc_Contig26746	Conc_Contig06276	Conc_Contig06287	Conc_Contig06779	Conc_Contig26530	Conc_Contig08829	Conc_Contig29818	Conc_Contig28455	Conc_Contig05552	Oost_Contig33960	Oost_Contig34040	Oost_Contig05857	Oost_Contig33832	Oost_Contig08907	Oost_Contig28906	Oost_Contig33957	Oost_Contig05955	Oost_Contig05537	Oost_Contig06327	Oost_Contig07442	Oost_Contig09341	Oost_Contig30229	Oost_Contig00006
Conc_Contig22506	Conc_Contig11164	Conc_Contig06734	Conc_Contig11534	Conc_Contig28829	Conc_Contig29690	Conc_Contig25010	Conc_Contig28636	Conc_Contig06271	Conc_Contig06285	Conc_Contig06778	Conc_Contig26516	Conc_Contig08825	Conc_Contig29817	Conc_Contig28445	Conc_Contig05550	Oost_Contig33958	Oost_Contig34020	Oost_Contig05856	Oost_Contig33831	Oost_Contig08906	Oost_Contig28897	Oost_Contig33952	Oost_Contig05953	Oost_Contig05534	Oost_Contig06324	Oost_Contig00744	Oost_Contig09339	Oost_Contig30224	Oost_Contig05999
Conc_Contig22965	Conc_Contig29036	Conc_Contig07089	Conc_Contig29920	Conc_Contig26526	Conc_Contig00180	Conc_Contig13077	Conc_Contig28363	Conc_Contig06268	Conc_Contig06284	Conc_Contig06777	Conc_Contig26514	Conc_Contig08822	Conc_Contig29816	Conc_Contig28428	Conc_Contig05549	Oost_Contig33952	Oost_Contig34017	Oost_Contig05850	Oost_Contig33830	Oost_Contig08904	Oost_Contig28869	Oost_Contig33944	Oost_Contig05931	Oost_Contig05528	Oost_Contig06322	Oost_Contig07436	Oost_Contig09338	Oost_Contig30185	Oost_Contig05998
Conc_Contig23748	Conc_Contig14364	Conc_Contig07139	Conc_Contig27552	Conc_Contig24404	Conc_Contig22151	Conc_Contig13604	Conc_Contig25506	Conc_Contig06266	Conc_Contig06283	Conc_Contig06776	Conc_Contig26502	Conc_Contig08819	Conc_Contig29811	Conc_Contig28422	Conc_Contig05548	Oost_Contig33950	Oost_Contig34016	Oost_Contig05844	Oost_Contig33827	Oost_Contig08903	Oost_Contig28854	Oost_Contig33942	Oost_Contig05877	Oost_Contig05495	Oost_Contig06317	Oost_Contig07428	Oost_Contig09336	Oost_Contig30178	Oost_Contig05997
Conc_Contig23992	Conc_Contig24116	Conc_Contig07568	Conc_Contig24765	Conc_Contig18788	Conc_Contig26105	Conc_Contig22853	Conc_Contig26305	Conc_Contig06257	Conc_Contig06282	Conc_Contig06775	Conc_Contig26495	Conc_Contig08810	Conc_Contig29801	Conc_Contig28415	Conc_Contig05547	Oost_Contig33946	Oost_Contig34007	Oost_Contig05838	Oost_Contig33825	Oost_Contig08901	Oost_Contig28831	Oost_Contig33941	Oost_Contig05873	Oost_Contig05488	Oost_Contig06315	Oost_Contig07415	Oost_Contig09335	Oost_Contig30107	Oost_Contig05996
Conc_Contig06824	Conc_Contig25866	Conc_Contig20106	Conc_Contig28998	Conc_Contig24533	Conc_Contig12404	Conc_Contig14765	Conc_Contig02991	Conc_Contig06256	Conc_Contig06279	Conc_Contig06774	Conc_Contig26469	Conc_Contig08807	Conc_Contig29797	Conc_Contig28403	Conc_Contig05546	Oost_Contig33944	Oost_Contig33986	Oost_Contig05824	Oost_Contig33821	Oost_Contig08900	Oost_Contig28786	Oost_Contig33937	Oost_Contig05867	Oost_Contig05485	Oost_Contig06314	Oost_Contig07371	Oost_Contig09334	Oost_Contig30077	Oost_Contig05995
Conc_Contig00781	Conc_Contig26810	Conc_Contig06779	Conc_Contig06243	Conc_Contig13119	Conc_Contig23385	Conc_Contig15933	Conc_Contig05664	Conc_Contig06250	Conc_Contig06278	Conc_Contig06772	Conc_Contig26468	Conc_Contig08805	Conc_Contig29794	Conc_Contig28360	Conc_Contig05545	Oost_Contig33942	Oost_Contig33930	Oost_Contig05822	Oost_Contig33815	Oost_Contig08899	Oost_Contig28785	Oost_Contig33929	Oost_Contig05866	Oost_Contig05464	Oost_Contig06313	Oost_Contig07364	Oost_Contig09333	Oost_Contig30054	Oost_Contig05985
Conc_Contig16715	Conc_Contig07363	Conc_Contig07029	Conc_Contig21613	Conc_Contig04280	Conc_Contig19509	Conc_Contig22309	Conc_Contig23171	Conc_Contig06241	Conc_Contig06277	Conc_Contig06770	Conc_Contig26465	Conc_Contig08801	Conc_Contig29788	Conc_Contig28346	Conc_Contig05544	Oost_Contig33937	Oost_Contig33906	Oost_Contig05791	Oost_Contig33813	Oost_Contig08894	Oost_Contig28782	Oost_Contig33928	Oost_Contig05863	Oost_Contig05445	Oost_Contig06312	Oost_Contig07351	Oost_Contig09332	Oost_Contig30015	Oost_Contig05984
Conc_Contig24333	Conc_Contig29217	Conc_Contig19409	Conc_Contig27602	Conc_Contig06680	Conc_Contig24040	Conc_Contig13370	Conc_Contig03332	Conc_Contig06239	Conc_Contig06276	Conc_Contig06769	Conc_Contig26438	Conc_Contig08798	Conc_Contig29787	Conc_Contig28337	Conc_Contig05543	Oost_Contig33936	Oost_Contig33894	Oost_Contig05788	Oost_Contig33808	Oost_Contig08891	Oost_Contig28777	Oost_Contig33922	Oost_Contig05862	Oost_Contig05436	Oost_Contig06311	Oost_Contig07345	Oost_Contig09330	Oost_Contig29993	Oost_Contig05983
Conc_Contig26787	Conc_Contig27231	Conc_Contig20244	Conc_Contig23449	Conc_Contig14042	Conc_Contig06287	Conc_Contig15547	Conc_Contig03737	Conc_Contig06238	Conc_Contig06271	Conc_Contig06765	Conc_Contig26437	Conc_Contig08797	Conc_Contig29785	Conc_Contig28311	Conc_Contig05542	Oost_Contig33928	Oost_Contig33881	Oost_Contig05773	Oost_Contig33802	Oost_Contig08890	Oost_Contig28771	Oost_Contig33917	Oost_Contig05853	Oost_Contig05422	Oost_Contig06309	Oost_Contig07333	Oost_Contig09327	Oost_Contig29920	Oost_Contig05982
Conc_Contig25993	Conc_Contig03024	Conc_Contig25932	Conc_Contig26912	Conc_Contig29452	Conc_Contig14498	Conc_Contig16278	Conc_Contig14649	Conc_Contig06237	Conc_Contig06268	Conc_Contig06764	Conc_Contig26425	Conc_Contig08796	Conc_Contig29777	Conc_Contig28308	Conc_Contig05541	Oost_Contig33927	Oost_Contig33875	Oost_Contig05769	Oost_Contig33801	Oost_Contig08889	Oost_Contig28760	Oost_Contig33913	Oost_Contig05849	Oost_Contig05418	Oost_Contig06308	Oost_Contig07324	Oost_Contig09325	Oost_Contig29854	Oost_Contig05981
Conc_Contig01607	Conc_Contig19614	Conc_Contig05984	Conc_Contig28012	Conc_Contig28373	Conc_Contig15399	Conc_Contig13121	Conc_Contig02334	Conc_Contig06234	Conc_Contig06266	Conc_Contig06763	Conc_Contig26422	Conc_Contig08795	Conc_Contig29773	Conc_Contig28300	Conc_Contig05540	Oost_Contig33924	Oost_Contig33860	Oost_Contig05766	Oost_Contig33800	Oost_Contig08888	Oost_Contig28744	Oost_Contig33910	Oost_Contig05847	Oost_Contig05405	Oost_Contig06307	Oost_Contig07306	Oost_Contig09323	Oost_Contig29836	Oost_Contig05980
Conc_Contig00697	Conc_Contig27018	Conc_Contig06816	Conc_Contig21554	Conc_Contig28178	Conc_Contig02476	Conc_Contig13202	Conc_Contig07721	Conc_Contig06228	Conc_Contig06263	Conc_Contig06762	Conc_Contig26388	Conc_Contig08794	Conc_Contig29772	Conc_Contig28274	Conc_Contig05539	Oost_Contig33923	Oost_Contig33841	Oost_Contig05714	Oost_Contig33792	Oost_Contig08882	Oost_Contig28693	Oost_Contig33906	Oost_Contig05838	Oost_Contig05403	Oost_Contig06305	Oost_Contig07283	Oost_Contig09321	Oost_Contig29792	Oost_Contig05979
Conc_Contig16791	Conc_Contig18639	Conc_Contig10393	Conc_Contig21036	Conc_Contig27517	Conc_Contig02480	Conc_Contig13481	Conc_Contig13824	Conc_Contig06224	Conc_Contig06262	Conc_Contig06761	Conc_Contig26380	Conc_Contig08793	Conc_Contig29771	Conc_Contig28246	Conc_Contig05536	Oost_Contig33922	Oost_Contig33840	Oost_Contig05691	Oost_Contig33787	Oost_Contig08878	Oost_Contig28603	Oost_Contig33904	Oost_Contig05823	Oost_Contig05402	Oost_Contig06304	Oost_Contig07252	Oost_Contig09319	Oost_Contig29544	Oost_Contig05964
Conc_Contig25075	Conc_Contig23789	Conc_Contig29248	Conc_Contig27247	Conc_Contig28047	Conc_Contig19066	Conc_Contig14779	Conc_Contig16477	Conc_Contig06216	Conc_Contig06257	Conc_Contig06760	Conc_Contig26374	Conc_Contig08791	Conc_Contig29766	Conc_Contig02819	Conc_Contig05534	Oost_Contig33920	Oost_Contig33839	Oost_Contig05681	Oost_Contig33785	Oost_Contig08875	Oost_Contig28602	Oost_Contig33903	Oost_Contig05810	Oost_Contig05401	Oost_Contig06300	Oost_Contig00722	Oost_Contig09316	Oost_Contig29450	Oost_Contig05915
Conc_Contig28416	Conc_Contig25962	Conc_Contig29728	Conc_Contig28389	Conc_Contig20704	Conc_Contig20174	Conc_Contig13151	Conc_Contig25527	Conc_Contig06214	Conc_Contig06256	Conc_Contig06759	Conc_Contig26234	Conc_Contig08788	Conc_Contig29758	Conc_Contig28168	Conc_Contig05532	Oost_Contig33917	Oost_Contig33835	Oost_Contig05680	Oost_Contig33749	Oost_Contig08874	Oost_Contig28568	Oost_Contig33901	Oost_Contig05806	Oost_Contig05397	Oost_Contig00630	Oost_Contig07201	Oost_Contig09314	Oost_Contig29440	Oost_Contig05912
Conc_Contig25874	Conc_Contig06067	Conc_Contig19439	Conc_Contig12265	Conc_Contig04694	Conc_Contig26522	Conc_Contig13147	Conc_Contig02278	Conc_Contig06180	Conc_Contig06255	Conc_Contig06757	Conc_Contig26231	Conc_Contig08784	Conc_Contig29754	Conc_Contig28166	Conc_Contig05531	Oost_Contig33914	Oost_Contig33828	Oost_Contig05679	Oost_Contig33743	Oost_Contig08873	Oost_Contig28552	Oost_Contig33899	Oost_Contig05796	Oost_Contig05388	Oost_Contig06298	Oost_Contig07197	Oost_Contig09312	Oost_Contig29430	Oost_Contig05866
Conc_Contig27791	Conc_Contig00727	Conc_Contig00930	Conc_Contig27747	Conc_Contig20721	Conc_Contig12299	Conc_Contig22452	Conc_Contig03943	Conc_Contig06143	Conc_Contig06251	Conc_Contig06756	Conc_Contig26226	Conc_Contig08778	Conc_Contig29749	Conc_Contig28148	Conc_Contig05530	Oost_Contig33913	Oost_Contig33823	Oost_Contig05671	Oost_Contig33733	Oost_Contig08869	Oost_Contig28541	Oost_Contig33898	Oost_Contig05771	Oost_Contig05378	Oost_Contig06297	Oost_Contig07171	Oost_Contig09310	Oost_Contig29429	Oost_Contig05862
Conc_Contig28258	Conc_Contig08695	Conc_Contig23818	Conc_Contig10684	Conc_Contig28951	Conc_Contig12375	Conc_Contig13076	Conc_Contig27710	Conc_Contig06135	Conc_Contig06250	Conc_Contig06753	Conc_Contig26224	Conc_Contig08777	Conc_Contig29748	Conc_Contig28144	Conc_Contig05528	Oost_Contig33911	Oost_Contig33812	Oost_Contig05660	Oost_Contig33729	Oost_Contig08865	Oost_Contig28540	Oost_Contig33895	Oost_Contig05768	Oost_Contig05375	Oost_Contig06296	Oost_Contig07166	Oost_Contig09309	Oost_Contig29428	Oost_Contig05823
Conc_Contig16651	Conc_Contig25491	Conc_Contig23963	Conc_Contig20594	Conc_Contig07669	Conc_Contig12748	Conc_Contig24042	Conc_Contig19152	Conc_Contig06134	Conc_Contig06249	Conc_Contig06751	Conc_Contig26217	Conc_Contig08774	Conc_Contig29741	Conc_Contig28141	Conc_Contig05525	Oost_Contig33910	Oost_Contig33811	Oost_Contig05658	Oost_Contig33726	Oost_Contig08863	Oost_Contig28539	Oost_Contig33893	Oost_Contig05749	Oost_Contig05367	Oost_Contig06295	Oost_Contig07140	Oost_Contig09308	Oost_Contig29425	Oost_Contig05820
Conc_Contig26838	Conc_Contig25496	Conc_Contig24763	Conc_Contig28835	Conc_Contig07725	Conc_Contig12752	Conc_Contig13940	Conc_Contig25540	Conc_Contig06122	Conc_Contig06248	Conc_Contig06750	Conc_Contig26204	Conc_Contig08773	Conc_Contig29740	Conc_Contig28140	Conc_Contig05523	Oost_Contig33909	Oost_Contig33798	Oost_Contig05652	Oost_Contig33723	Oost_Contig08857	Oost_Contig28526	Oost_Contig33892	Oost_Contig05746	Oost_Contig05363	Oost_Contig06294	Oost_Contig00714	Oost_Contig09307	Oost_Contig29423	Oost_Contig05810
Conc_Contig00704	Conc_Contig29364	Conc_Contig25994	Conc_Contig25909	Conc_Contig27562	Conc_Contig13064	Conc_Contig16045	Conc_Contig05521	Conc_Contig06120	Conc_Contig06247	Conc_Contig06748	Conc_Contig26198	Conc_Contig08771	Conc_Contig29739	Conc_Contig02814	Conc_Contig05522	Oost_Contig33908	Oost_Contig33797	Oost_Contig05651	Oost_Contig33714	Oost_Contig08856	Oost_Contig28364	Oost_Contig33890	Oost_Contig05741	Oost_Contig05358	Oost_Contig06293	Oost_Contig07122	Oost_Contig09306	Oost_Contig29422	Oost_Contig05780
Conc_Contig12459	Conc_Contig19413	Conc_Contig06724	Conc_Contig20696	Conc_Contig08059	Conc_Contig21905	Conc_Contig22219	Conc_Contig11642	Conc_Contig06117	Conc_Contig06242	Conc_Contig06747	Conc_Contig26197	Conc_Contig08769	Conc_Contig29738	Conc_Contig28138	Conc_Contig05521	Oost_Contig33907	Oost_Contig33796	Oost_Contig05637	Oost_Contig33711	Oost_Contig08853	Oost_Contig28358	Oost_Contig33887	Oost_Contig00574	Oost_Contig05354	Oost_Contig06291	Oost_Contig07109	Oost_Contig09305	Oost_Contig29421	Oost_Contig05746
Conc_Contig12496	Conc_Contig19467	Conc_Contig06774	Conc_Contig27701	Conc_Contig10621	Conc_Contig12912	Conc_Contig24620	Conc_Contig02418	Conc_Contig06115	Conc_Contig06241	Conc_Contig06745	Conc_Contig26195	Conc_Contig08768	Conc_Contig29732	Conc_Contig28136	Conc_Contig05520	Oost_Contig33905	Oost_Contig33784	Oost_Contig05635	Oost_Contig33706	Oost_Contig08848	Oost_Contig28349	Oost_Contig33884	Oost_Contig05730	Oost_Contig05351	Oost_Contig06289	Oost_Contig00710	Oost_Contig09304	Oost_Contig29419	Oost_Contig00057
Conc_Contig29932	Conc_Contig05932	Conc_Contig07275	Conc_Contig19505	Conc_Contig13071	Conc_Contig17863	Conc_Contig13203	Conc_Contig05567	Conc_Contig06112	Conc_Contig06240	Conc_Contig06744	Conc_Contig26108	Conc_Contig08763	Conc_Contig29728	Conc_Contig28133	Conc_Contig05518	Oost_Contig33904	Oost_Contig33732	Oost_Contig05596	Oost_Contig33704	Oost_Contig08842	Oost_Contig28346	Oost_Contig33879	Oost_Contig05729	Oost_Contig05348	Oost_Contig06288	Oost_Contig00709	Oost_Contig09303	Oost_Contig29417	Oost_Contig05668
Conc_Contig25884	Conc_Contig19429	Conc_Contig20156	Conc_Contig11869	Conc_Contig20589	Conc_Contig20530	Conc_Contig14194	Conc_Contig19255	Conc_Contig06111	Conc_Contig06239	Conc_Contig06743	Conc_Contig26046	Conc_Contig08762	Conc_Contig29726	Conc_Contig28131	Conc_Contig05517	Oost_Contig33903	Oost_Contig33712	Oost_Contig05542	Oost_Contig33695	Oost_Contig08839	Oost_Contig28329	Oost_Contig33878	Oost_Contig05714	Oost_Contig05339	Oost_Contig06287	Oost_Contig07088	Oost_Contig09302	Oost_Contig29414	Oost_Contig05666
Conc_Contig09032	Conc_Contig19900	Conc_Contig23471	Conc_Contig12116	Conc_Contig10614	Conc_Contig28276	Conc_Contig14763	Conc_Contig18243	Conc_Contig06093	Conc_Contig06238	Conc_Contig06742	Conc_Contig25990	Conc_Contig08759	Conc_Contig29723	Conc_Contig02813	Conc_Contig05516	Oost_Contig33901	Oost_Contig33710	Oost_Contig05504	Oost_Contig33685	Oost_Contig08836	Oost_Contig28324	Oost_Contig33876	Oost_Contig05712	Oost_Contig05338	Oost_Contig06280	Oost_Contig00708	Oost_Contig09299	Oost_Contig29413	Oost_Contig05646
Conc_Contig17066	Conc_Contig05940	Conc_Contig25973	Conc_Contig21344	Conc_Contig13209	Conc_Contig18355	Conc_Contig16044	Conc_Contig29844	Conc_Contig06080	Conc_Contig06237	Conc_Contig06741	Conc_Contig25924	Conc_Contig08758	Conc_Contig29721	Conc_Contig28127	Conc_Contig05515	Oost_Contig33900	Oost_Contig33709	Oost_Contig05493	Oost_Contig33672	Oost_Contig08834	Oost_Contig28294	Oost_Contig33872	Oost_Contig05709	Oost_Contig05337	Oost_Contig06279	Oost_Contig07057	Oost_Contig09298	Oost_Contig29412	Oost_Contig05635
Conc_Contig17068	Conc_Contig06602	Conc_Contig29403	Conc_Contig26374	Conc_Contig10622	Conc_Contig20134	Conc_Contig22269	Conc_Contig02245	Conc_Contig06064	Conc_Contig06233	Conc_Contig06740	Conc_Contig25910	Conc_Contig08757	Conc_Contig29720	Conc_Contig28103	Conc_Contig05514	Oost_Contig33899	Oost_Contig33708	Oost_Contig05464	Oost_Contig33665	Oost_Contig08826	Oost_Contig28268	Oost_Contig33870	Oost_Contig05707	Oost_Contig05335	Oost_Contig06274	Oost_Contig07041	Oost_Contig09296	Oost_Contig29411	Oost_Contig05628
Conc_Contig17076	Conc_Contig23091	Conc_Contig29763	Conc_Contig23099	Conc_Contig10067	Conc_Contig23636	Conc_Contig13546	Conc_Contig04912	Conc_Contig06060	Conc_Contig06232	Conc_Contig06739	Conc_Contig25909	Conc_Contig08756	Conc_Contig29718	Conc_Contig28091	Conc_Contig05513	Oost_Contig33898	Oost_Contig33697	Oost_Contig05451	Oost_Contig33662	Oost_Contig08822	Oost_Contig28259	Oost_Contig03387	Oost_Contig05700	Oost_Contig05334	Oost_Contig06273	Oost_Contig07032	Oost_Contig09294	Oost_Contig29410	Oost_Contig00056
Conc_Contig17273	Conc_Contig05913	Conc_Contig25562	Conc_Contig00162	Conc_Contig20420	Conc_Contig22652	Conc_Contig15007	Conc_Contig27134	Conc_Contig06053	Conc_Contig06231	Conc_Contig06738	Conc_Contig25885	Conc_Contig08753	Conc_Contig29716	Conc_Contig28089	Conc_Contig05512	Oost_Contig33893	Oost_Contig33696	Oost_Contig05430	Oost_Contig33647	Oost_Contig08820	Oost_Contig28237	Oost_Contig33869	Oost_Contig05699	Oost_Contig05332	Oost_Contig06267	Oost_Contig00702	Oost_Contig09293	Oost_Contig29408	Oost_Contig05583
Conc_Contig17622	Conc_Contig20136	Conc_Contig23692	Conc_Contig25642	Conc_Contig20791	Conc_Contig12943	Conc_Contig13369	Conc_Contig24599	Conc_Contig06048	Conc_Contig06230	Conc_Contig06737	Conc_Contig25838	Conc_Contig08752	Conc_Contig29714	Conc_Contig28083	Conc_Contig05511	Oost_Contig33892	Oost_Contig33693	Oost_Contig05413	Oost_Contig33641	Oost_Contig08815	Oost_Contig28213	Oost_Contig33866	Oost_Contig05681	Oost_Contig05320	Oost_Contig06265	Oost_Contig06996	Oost_Contig09290	Oost_Contig29407	Oost_Contig05575
Conc_Contig22649	Conc_Contig26334	Conc_Contig20190	Conc_Contig21568	Conc_Contig24597	Conc_Contig23721	Conc_Contig14068	Conc_Contig13482	Conc_Contig06044	Conc_Contig06229	Conc_Contig06734	Conc_Contig25826	Conc_Contig08749	Conc_Contig29707	Conc_Contig28082	Conc_Contig05510	Oost_Contig33889	Oost_Contig33692	Oost_Contig05363	Oost_Contig33629	Oost_Contig08814	Oost_Contig28212	Oost_Contig33865	Oost_Contig05674	Oost_Contig05319	Oost_Contig06257	Oost_Contig00699	Oost_Contig09289	Oost_Contig29401	Oost_Contig05550
Conc_Contig22725	Conc_Contig23696	Conc_Contig20261	Conc_Contig25802	Conc_Contig25527	Conc_Contig26078	Conc_Contig22188	Conc_Contig15805	Conc_Contig06032	Conc_Contig06228	Conc_Contig06733	Conc_Contig25812	Conc_Contig08747	Conc_Contig29705	Conc_Contig28077	Conc_Contig05509	Oost_Contig33887	Oost_Contig33689	Oost_Contig05335	Oost_Contig33626	Oost_Contig08810	Oost_Contig28204	Oost_Contig33862	Oost_Contig05668	Oost_Contig05318	Oost_Contig06256	Oost_Contig06950	Oost_Contig09288	Oost_Contig29399	Oost_Contig05541
Conc_Contig22742	Conc_Contig01272	Conc_Contig26181	Conc_Contig13683	Conc_Contig24405	Conc_Contig10620	Conc_Contig22237	Conc_Contig02786	Conc_Contig00006	Conc_Contig06227	Conc_Contig06730	Conc_Contig25802	Conc_Contig08746	Conc_Contig00297	Conc_Contig28072	Conc_Contig05508	Oost_Contig33876	Oost_Contig33686	Oost_Contig05330	Oost_Contig33622	Oost_Contig08805	Oost_Contig28202	Oost_Contig33782	Oost_Contig05666	Oost_Contig05315	Oost_Contig06249	Oost_Contig06940	Oost_Contig09287	Oost_Contig29397	Oost_Contig05530
Conc_Contig23909	Conc_Contig17917	Conc_Contig06631	Conc_Contig15167	Conc_Contig24403	Conc_Contig12493	Conc_Contig22402	Conc_Contig05483	Conc_Contig05993	Conc_Contig06225	Conc_Contig06729	Conc_Contig25798	Conc_Contig08744	Conc_Contig29698	Conc_Contig28066	Conc_Contig05507	Oost_Contig33873	Oost_Contig33683	Oost_Contig05320	Oost_Contig33621	Oost_Contig08802	Oost_Contig28139	Oost_Contig33777	Oost_Contig05647	Oost_Contig05314	Oost_Contig06248	Oost_Contig06926	Oost_Contig09286	Oost_Contig29396	Oost_Contig05528
Conc_Contig28285	Conc_Contig23788	Conc_Contig06632	Conc_Contig24690	Conc_Contig28391	Conc_Contig06628	Conc_Contig00611	Conc_Contig18097	Conc_Contig05983	Conc_Contig06224	Conc_Contig06728	Conc_Contig25768	Conc_Contig08743	Conc_Contig29695	Conc_Contig28065	Conc_Contig05506	Oost_Contig33870	Oost_Contig33671	Oost_Contig05318	Oost_Contig33617	Oost_Contig08798	Oost_Contig28132	Oost_Contig33770	Oost_Contig05646	Oost_Contig05307	Oost_Contig06244	Oost_Contig06904	Oost_Contig09285	Oost_Contig29392	Oost_Contig05515
Conc_Contig00679	Conc_Contig25457	Conc_Contig06733	Conc_Contig00396	Conc_Contig20614	Conc_Contig01656	Conc_Contig22377	Conc_Contig02495	Conc_Contig05982	Conc_Contig06223	Conc_Contig06727	Conc_Contig25755	Conc_Contig08740	Conc_Contig29694	Conc_Contig28055	Conc_Contig05505	Oost_Contig03387	Oost_Contig33656	Oost_Contig05315	Oost_Contig33609	Oost_Contig08789	Oost_Contig28128	Oost_Contig33754	Oost_Contig05643	Oost_Contig05303	Oost_Contig06243	Oost_Contig06894	Oost_Contig09284	Oost_Contig29390	Oost_Contig05495
Conc_Contig12754	Conc_Contig25873	Conc_Contig06777	Conc_Contig26224	Conc_Contig28075	Conc_Contig21936	Conc_Contig25018	Conc_Contig23233	Conc_Contig05978	Conc_Contig06221	Conc_Contig06726	Conc_Contig25719	Conc_Contig08733	Conc_Contig29692	Conc_Contig28051	Conc_Contig05504	Oost_Contig33868	Oost_Contig33648	Oost_Contig05291	Oost_Contig33607	Oost_Contig08781	Oost_Contig28107	Oost_Contig33750	Oost_Contig05635	Oost_Contig05301	Oost_Contig06242	Oost_Contig06890	Oost_Contig09282	Oost_Contig29389	Oost_Contig05494
Conc_Contig23587	Conc_Contig05904	Conc_Contig06867	Conc_Contig10719	Conc_Contig07600	Conc_Contig24831	Conc_Contig05423	Conc_Contig28495	Conc_Contig05965	Conc_Contig06217	Conc_Contig06724	Conc_Contig25683	Conc_Contig08730	Conc_Contig29691	Conc_Contig28046	Conc_Contig05502	Oost_Contig33867	Oost_Contig33646	Oost_Contig05277	Oost_Contig33596	Oost_Contig08779	Oost_Contig28074	Oost_Contig33740	Oost_Contig05632	Oost_Contig05300	Oost_Contig06234	Oost_Contig06889	Oost_Contig09281	Oost_Contig29388	Oost_Contig05482
Conc_Contig27923	Conc_Contig08248	Conc_Contig07254	Conc_Contig21283	Conc_Contig09317	Conc_Contig28168	Conc_Contig14486	Conc_Contig29612	Conc_Contig05964	Conc_Contig06216	Conc_Contig06723	Conc_Contig25655	Conc_Contig08729	Conc_Contig29690	Conc_Contig28042	Conc_Contig05499	Oost_Contig33866	Oost_Contig33635	Oost_Contig05274	Oost_Contig33579	Oost_Contig08778	Oost_Contig28052	Oost_Contig33736	Oost_Contig05628	Oost_Contig05297	Oost_Contig06229	Oost_Contig06886	Oost_Contig09279	Oost_Contig29387	Oost_Contig05476
Conc_Contig26098	Conc_Contig27977	Conc_Contig07294	Conc_Contig21627	Conc_Contig24126	Conc_Contig06769	Conc_Contig14756	Conc_Contig02762	Conc_Contig05961	Conc_Contig06215	Conc_Contig06722	Conc_Contig25647	Conc_Contig08720	Conc_Contig29687	Conc_Contig28041	Conc_Contig05496	Oost_Contig33865	Oost_Contig33619	Oost_Contig05273	Oost_Contig33567	Oost_Contig08777	Oost_Contig28034	Oost_Contig33730	Oost_Contig05608	Oost_Contig05293	Oost_Contig06228	Oost_Contig06883	Oost_Contig09278	Oost_Contig29386	Oost_Contig05473
Conc_Contig01214	Conc_Contig03022	Conc_Contig07367	Conc_Contig24811	Conc_Contig29048	Conc_Contig27472	Conc_Contig14953	Conc_Contig04276	Conc_Contig05958	Conc_Contig06214	Conc_Contig06721	Conc_Contig25645	Conc_Contig08716	Conc_Contig29676	Conc_Contig28035	Conc_Contig05495	Oost_Contig33847	Oost_Contig33612	Oost_Contig05272	Oost_Contig33557	Oost_Contig08776	Oost_Contig28033	Oost_Contig33721	Oost_Contig05607	Oost_Contig05292	Oost_Contig06227	Oost_Contig06880	Oost_Contig09277	Oost_Contig29385	Oost_Contig05469
Conc_Contig16666	Conc_Contig28192	Conc_Contig07427	Conc_Contig21407	Conc_Contig09552	Conc_Contig12315	Conc_Contig15413	Conc_Contig02351	Conc_Contig05944	Conc_Contig06211	Conc_Contig06718	Conc_Contig25642	Conc_Contig08713	Conc_Contig29675	Conc_Contig28012	Conc_Contig05493	Oost_Contig33839	Oost_Contig33601	Oost_Contig05271	Oost_Contig33545	Oost_Contig08775	Oost_Contig28013	Oost_Contig33708	Oost_Contig05603	Oost_Contig05291	Oost_Contig06226	Oost_Contig06863	Oost_Contig09273	Oost_Contig29384	Oost_Contig05468
Conc_Contig17078	Conc_Contig29895	Conc_Contig26002	Conc_Contig10973	Conc_Contig11604	Conc_Contig12433	Conc_Contig14764	Conc_Contig28900	Conc_Contig05943	Conc_Contig06210	Conc_Contig06717	Conc_Contig25631	Conc_Contig08710	Conc_Contig29674	Conc_Contig28005	Conc_Contig05492	Oost_Contig03383	Oost_Contig33598	Oost_Contig05266	Oost_Contig33543	Oost_Contig08761	Oost_Contig27940	Oost_Contig33705	Oost_Contig05600	Oost_Contig00529	Oost_Contig06224	Oost_Contig06860	Oost_Contig09272	Oost_Contig29382	Oost_Contig05466
Conc_Contig26770	Conc_Contig17400	Conc_Contig27076	Conc_Contig10023	Conc_Contig26226	Conc_Contig21849	Conc_Contig15233	Conc_Contig02260	Conc_Contig05942	Conc_Contig06209	Conc_Contig06716	Conc_Contig25573	Conc_Contig08705	Conc_Contig29667	Conc_Contig27997	Conc_Contig05491	Oost_Contig33824	Oost_Contig33584	Oost_Contig05258	Oost_Contig33539	Oost_Contig08758	Oost_Contig27613	Oost_Contig33702	Oost_Contig05583	Oost_Contig05286	Oost_Contig06217	Oost_Contig06854	Oost_Contig09269	Oost_Contig29380	Oost_Contig05463
Conc_Contig00667	Conc_Contig22590	Conc_Contig28180	Conc_Contig11232	Conc_Contig10206	Conc_Contig26056	Conc_Contig22218	Conc_Contig05653	Conc_Contig05940	Conc_Contig06204	Conc_Contig06715	Conc_Contig25547	Conc_Contig08703	Conc_Contig29649	Conc_Contig27964	Conc_Contig05487	Oost_Contig33790	Oost_Contig33548	Oost_Contig05256	Oost_Contig33532	Oost_Contig08745	Oost_Contig27609	Oost_Contig33701	Oost_Contig05575	Oost_Contig05282	Oost_Contig06214	Oost_Contig06853	Oost_Contig09268	Oost_Contig29379	Oost_Contig05455
Conc_Contig00804	Conc_Contig25925	Conc_Contig20553	Conc_Contig29306	Conc_Contig05189	Conc_Contig28524	Conc_Contig02525	Conc_Contig18161	Conc_Contig05937	Conc_Contig06203	Conc_Contig06714	Conc_Contig25542	Conc_Contig08701	Conc_Contig29640	Conc_Contig27932	Conc_Contig05486	Oost_Contig33782	Oost_Contig33519	Oost_Contig05251	Oost_Contig33529	Oost_Contig08744	Oost_Contig27585	Oost_Contig33689	Oost_Contig05554	Oost_Contig05280	Oost_Contig06205	Oost_Contig06839	Oost_Contig09266	Oost_Contig29375	Oost_Contig05446
Conc_Contig23708	Conc_Contig25939	Conc_Contig28856	Conc_Contig10625	Conc_Contig29944	Conc_Contig27042	Conc_Contig16196	Conc_Contig00105	Conc_Contig05926	Conc_Contig06202	Conc_Contig06713	Conc_Contig25535	Conc_Contig08700	Conc_Contig29638	Conc_Contig27862	Conc_Contig05485	Oost_Contig33781	Oost_Contig33516	Oost_Contig05248	Oost_Contig33510	Oost_Contig08743	Oost_Contig27563	Oost_Contig33667	Oost_Contig05550	Oost_Contig05277	Oost_Contig06204	Oost_Contig06838	Oost_Contig09264	Oost_Contig29372	Oost_Contig05438
Conc_Contig25364	Conc_Contig29051	Conc_Contig05985	Conc_Contig21465	Conc_Contig10006	Conc_Contig12858	Conc_Contig13603	Conc_Contig18763	Conc_Contig05925	Conc_Contig06200	Conc_Contig06712	Conc_Contig25522	Conc_Contig08696	Conc_Contig29623	Conc_Contig27824	Conc_Contig05484	Oost_Contig33777	Oost_Contig33513	Oost_Contig05246	Oost_Contig33507	Oost_Contig08740	Oost_Contig27498	Oost_Contig33664	Oost_Contig05541	Oost_Contig05273	Oost_Contig06181	Oost_Contig06824	Oost_Contig09263	Oost_Contig29371	Oost_Contig05431
Conc_Contig13014	Conc_Contig09040	Conc_Contig12618	Conc_Contig11813	Conc_Contig26046	Conc_Contig23775	Conc_Contig05411	Conc_Contig23353	Conc_Contig05923	Conc_Contig06196	Conc_Contig06711	Conc_Contig25400	Conc_Contig08694	Conc_Contig29620	Conc_Contig27822	Conc_Contig05483	Oost_Contig33767	Oost_Contig33506	Oost_Contig05227	Oost_Contig33502	Oost_Contig08737	Oost_Contig27447	Oost_Contig33661	Oost_Contig05528	Oost_Contig05272	Oost_Contig06179	Oost_Contig06820	Oost_Contig09261	Oost_Contig29370	Oost_Contig05426
Conc_Contig27238	Conc_Contig17799	Conc_Contig28803	Conc_Contig24722	Conc_Contig28666	Conc_Contig24761	Conc_Contig05460	Conc_Contig17274	Conc_Contig05922	Conc_Contig06180	Conc_Contig06710	Conc_Contig25244	Conc_Contig08691	Conc_Contig29619	Conc_Contig27820	Conc_Contig05482	Oost_Contig33766	Oost_Contig33484	Oost_Contig05226	Oost_Contig33485	Oost_Contig08734	Oost_Contig27399	Oost_Contig03366	Oost_Contig05515	Oost_Contig05271	Oost_Contig06178	Oost_Contig00681	Oost_Contig09259	Oost_Contig29369	Oost_Contig05399
Conc_Contig21416	Conc_Contig19840	Conc_Contig05937	Conc_Contig00354	Conc_Contig20667	Conc_Contig28593	Conc_Contig13915	Conc_Contig22053	Conc_Contig05921	Conc_Contig06172	Conc_Contig06707	Conc_Contig25153	Conc_Contig08689	Conc_Contig29614	Conc_Contig27819	Conc_Contig05481	Oost_Contig33765	Oost_Contig33479	Oost_Contig05192	Oost_Contig33480	Oost_Contig08733	Oost_Contig27394	Oost_Contig33653	Oost_Contig05495	Oost_Contig05269	Oost_Contig06177	Oost_Contig06807	Oost_Contig09258	Oost_Contig29368	Oost_Contig05385
Conc_Contig28338	Conc_Contig24029	Conc_Contig00398	Conc_Contig24429	Conc_Contig08209	Conc_Contig06181	Conc_Contig14268	Conc_Contig18560	Conc_Contig05910	Conc_Contig06162	Conc_Contig06706	Conc_Contig25151	Conc_Contig08688	Conc_Contig29607	Conc_Contig27814	Conc_Contig05479	Oost_Contig33760	Oost_Contig33452	Oost_Contig05189	Oost_Contig33466	Oost_Contig08731	Oost_Contig27354	Oost_Contig33651	Oost_Contig05494	Oost_Contig05266	Oost_Contig06176	Oost_Contig06790	Oost_Contig09257	Oost_Contig29367	Oost_Contig05374
Conc_Contig24293	Conc_Contig26353	Conc_Contig06751	Conc_Contig26108	Conc_Contig06679	Conc_Contig12496	Conc_Contig14754	Conc_Contig28983	Conc_Contig05900	Conc_Contig06155	Conc_Contig06704	Conc_Contig25143	Conc_Contig08687	Conc_Contig29603	Conc_Contig02781	Conc_Contig05477	Oost_Contig33754	Oost_Contig33451	Oost_Contig05182	Oost_Contig33459	Oost_Contig08730	Oost_Contig27352	Oost_Contig33640	Oost_Contig05488	Oost_Contig05265	Oost_Contig06175	Oost_Contig06786	Oost_Contig09255	Oost_Contig29366	Oost_Contig05358
Conc_Contig26707	Conc_Contig27903	Conc_Contig06780	Conc_Contig29393	Conc_Contig11711	Conc_Contig28106	Conc_Contig14832	Conc_Contig03844	Conc_Contig00059	Conc_Contig06152	Conc_Contig06703	Conc_Contig02512	Conc_Contig08686	Conc_Contig29602	Conc_Contig27797	Conc_Contig05476	Oost_Contig33746	Oost_Contig33430	Oost_Contig05178	Oost_Contig33458	Oost_Contig08729	Oost_Contig27282	Oost_Contig03364	Oost_Contig05482	Oost_Contig05264	Oost_Contig06170	Oost_Contig06782	Oost_Contig09254	Oost_Contig29365	Oost_Contig05357
Conc_Contig00130	Conc_Contig29494	Conc_Contig06787	Conc_Contig26465	Conc_Contig24398	Conc_Contig17632	Conc_Contig15097	Conc_Contig19318	Conc_Contig05899	Conc_Contig06151	Conc_Contig06702	Conc_Contig25090	Conc_Contig08684	Conc_Contig29601	Conc_Contig27796	Conc_Contig05475	Oost_Contig33740	Oost_Contig33404	Oost_Contig05166	Oost_Contig33457	Oost_Contig08728	Oost_Contig27246	Oost_Contig33638	Oost_Contig05476	Oost_Contig05262	Oost_Contig06169	Oost_Contig06771	Oost_Contig09251	Oost_Contig29364	Oost_Contig05328
Conc_Contig16811	Conc_Contig06134	Conc_Contig07097	Conc_Contig10929	Conc_Contig07620	Conc_Contig20108	Conc_Contig15940	Conc_Contig05674	Conc_Contig05897	Conc_Contig06147	Conc_Contig06701	Conc_Contig25050	Conc_Contig08683	Conc_Contig29588	Conc_Contig27795	Conc_Contig05474	Oost_Contig33736	Oost_Contig33375	Oost_Contig05161	Oost_Contig33450	Oost_Contig08726	Oost_Contig27228	Oost_Contig33631	Oost_Contig05473	Oost_Contig05261	Oost_Contig06167	Oost_Contig06765	Oost_Contig09248	Oost_Contig29363	Oost_Contig05306
Conc_Contig22497	Conc_Contig19444	Conc_Contig07129	Conc_Contig21756	Conc_Contig07780	Conc_Contig21793	Conc_Contig16313	Conc_Contig02271	Conc_Contig05896	Conc_Contig06143	Conc_Contig06700	Conc_Contig24973	Conc_Contig08682	Conc_Contig29581	Conc_Contig27788	Conc_Contig05473	Oost_Contig33735	Oost_Contig33357	Oost_Contig00516	Oost_Contig33440	Oost_Contig08725	Oost_Contig27162	Oost_Contig33606	Oost_Contig05468	Oost_Contig05260	Oost_Contig06166	Oost_Contig06763	Oost_Contig09247	Oost_Contig29362	Oost_Contig05302
Conc_Contig22667	Conc_Contig29043	Conc_Contig07462	Conc_Contig07787	Conc_Contig26539	Conc_Contig21843	Conc_Contig22255	Conc_Contig03336	Conc_Contig05895	Conc_Contig06138	Conc_Contig06699	Conc_Contig24929	Conc_Contig08681	Conc_Contig29580	Conc_Contig27775	Conc_Contig05471	Oost_Contig33730	Oost_Contig33343	Oost_Contig05158	Oost_Contig33422	Oost_Contig08724	Oost_Contig27145	Oost_Contig33605	Oost_Contig05466	Oost_Contig05258	Oost_Contig06165	Oost_Contig06750	Oost_Contig09246	Oost_Contig29361	Oost_Contig05299
Conc_Contig23003	Conc_Contig26960	Conc_Contig07471	Conc_Contig10618	Conc_Contig17994	Conc_Contig28071	Conc_Contig22394	Conc_Contig05063	Conc_Contig05894	Conc_Contig06135	Conc_Contig06698	Conc_Contig24927	Conc_Contig08680	Conc_Contig29574	Conc_Contig27772	Conc_Contig05470	Oost_Contig33728	Oost_Contig33315	Oost_Contig05133	Oost_Contig33418	Oost_Contig08723	Oost_Contig27140	Oost_Contig33599	Oost_Contig05463	Oost_Contig05257	Oost_Contig06163	Oost_Contig06740	Oost_Contig09245	Oost_Contig29360	Oost_Contig05294
Conc_Contig23713	Conc_Contig05865	Conc_Contig23747	Conc_Contig24847	Conc_Contig20907	Conc_Contig05937	Conc_Contig15863	Conc_Contig03813	Conc_Contig05877	Conc_Contig06134	Conc_Contig06697	Conc_Contig24926	Conc_Contig08678	Conc_Contig29572	Conc_Contig27763	Conc_Contig05469	Oost_Contig33722	Oost_Contig33308	Oost_Contig05130	Oost_Contig33406	Oost_Contig08722	Oost_Contig27040	Oost_Contig33591	Oost_Contig05460	Oost_Contig05256	Oost_Contig06160	Oost_Contig06736	Oost_Contig09244	Oost_Contig29359	Oost_Contig05283
Conc_Contig24009	Conc_Contig29140	Conc_Contig26886	Conc_Contig10972	Conc_Contig18477	Conc_Contig13164	Conc_Contig14192	Conc_Contig18095	Conc_Contig05876	Conc_Contig06133	Conc_Contig06696	Conc_Contig24922	Conc_Contig08677	Conc_Contig29559	Conc_Contig27735	Conc_Contig05468	Oost_Contig33721	Oost_Contig33259	Oost_Contig05129	Oost_Contig33402	Oost_Contig08720	Oost_Contig27017	Oost_Contig33586	Oost_Contig05455	Oost_Contig05254	Oost_Contig06159	Oost_Contig06724	Oost_Contig09243	Oost_Contig29357	Oost_Contig05282
Conc_Contig25300	Conc_Contig16906	Conc_Contig28840	Conc_Contig23163	Conc_Contig14301	Conc_Contig21831	Conc_Contig22471	Conc_Contig18541	Conc_Contig05875	Conc_Contig06131	Conc_Contig06695	Conc_Contig24913	Conc_Contig08670	Conc_Contig29557	Conc_Contig27731	Conc_Contig05467	Oost_Contig33718	Oost_Contig33256	Oost_Contig05097	Oost_Contig00334	Oost_Contig08719	Oost_Contig27003	Oost_Contig33576	Oost_Contig05446	Oost_Contig05252	Oost_Contig06158	Oost_Contig06719	Oost_Contig09242	Oost_Contig29356	Oost_Contig05279
Conc_Contig27477	Conc_Contig19480	Conc_Contig23624	Conc_Contig21015	Conc_Contig15805	Conc_Contig27797	Conc_Contig22476	Conc_Contig03652	Conc_Contig05854	Conc_Contig06130	Conc_Contig06694	Conc_Contig24899	Conc_Contig08669	Conc_Contig29543	Conc_Contig27726	Conc_Contig05466	Oost_Contig33708	Oost_Contig33241	Oost_Contig05096	Oost_Contig33393	Oost_Contig08713	Oost_Contig26876	Oost_Contig33568	Oost_Contig05434	Oost_Contig05251	Oost_Contig06156	Oost_Contig06718	Oost_Contig09240	Oost_Contig29350	Oost_Contig05274
Conc_Contig27233	Conc_Contig19551	Conc_Contig24450	Conc_Contig24669	Conc_Contig24432	Conc_Contig12307	Conc_Contig19271	Conc_Contig04724	Conc_Contig05851	Conc_Contig06126	Conc_Contig06693	Conc_Contig24895	Conc_Contig08668	Conc_Contig29541	Conc_Contig27723	Conc_Contig05465	Oost_Contig33705	Oost_Contig33217	Oost_Contig05067	Oost_Contig33384	Oost_Contig08712	Oost_Contig26857	Oost_Contig33565	Oost_Contig05431	Oost_Contig05250	Oost_Contig06155	Oost_Contig06704	Oost_Contig09237	Oost_Contig29348	Oost_Contig05270
Conc_Contig01116	Conc_Contig19881	Conc_Contig19443	Conc_Contig25631	Conc_Contig28110	Conc_Contig12811	Conc_Contig13104	Conc_Contig05799	Conc_Contig05841	Conc_Contig06122	Conc_Contig06692	Conc_Contig24882	Conc_Contig08666	Conc_Contig29538	Conc_Contig27716	Conc_Contig05464	Oost_Contig33702	Oost_Contig33193	Oost_Contig05046	Oost_Contig33382	Oost_Contig08709	Oost_Contig26707	Oost_Contig33561	Oost_Contig05427	Oost_Contig05247	Oost_Contig06154	Oost_Contig06702	Oost_Contig09233	Oost_Contig29346	Oost_Contig05267
Conc_Contig01137	Conc_Contig20025	Conc_Contig29936	Conc_Contig23712	Conc_Contig21525	Conc_Contig26413	Conc_Contig19245	Conc_Contig21149	Conc_Contig05840	Conc_Contig06120	Conc_Contig06691	Conc_Contig24879	Conc_Contig08664	Conc_Contig29537	Conc_Contig27698	Conc_Contig05462	Oost_Contig33690	Oost_Contig33189	Oost_Contig05044	Oost_Contig33365	Oost_Contig08708	Oost_Contig26689	Oost_Contig33558	Oost_Contig05426	Oost_Contig05246	Oost_Contig06153	Oost_Contig06701	Oost_Contig09232	Oost_Contig29343	Oost_Contig05263
Conc_Contig12641	Conc_Contig29275	Conc_Contig25965	Conc_Contig20693	Conc_Contig29557	Conc_Contig29017	Conc_Contig22042	Conc_Contig05666	Conc_Contig05837	Conc_Contig06117	Conc_Contig06690	Conc_Contig24872	Conc_Contig08663	Conc_Contig29534	Conc_Contig27696	Conc_Contig05461	Oost_Contig33689	Oost_Contig33185	Oost_Contig05043	Oost_Contig33364	Oost_Contig08706	Oost_Contig26640	Oost_Contig33550	Oost_Contig05386	Oost_Contig05243	Oost_Contig06152	Oost_Contig06673	Oost_Contig09230	Oost_Contig29341	Oost_Contig05261
Conc_Contig16730	Conc_Contig17447	Conc_Contig27451	Conc_Contig27587	Conc_Contig28797	Conc_Contig28318	Conc_Contig15944	Conc_Contig29102	Conc_Contig05791	Conc_Contig06115	Conc_Contig06687	Conc_Contig24868	Conc_Contig08662	Conc_Contig29531	Conc_Contig27688	Conc_Contig05460	Oost_Contig33664	Oost_Contig33182	Oost_Contig05042	Oost_Contig33358	Oost_Contig08705	Oost_Contig26600	Oost_Contig33512	Oost_Contig05385	Oost_Contig05242	Oost_Contig06147	Oost_Contig06670	Oost_Contig09229	Oost_Contig29338	Oost_Contig05254
Conc_Contig16774	Conc_Contig23654	Conc_Contig07363	Conc_Contig00690	Conc_Contig21116	Conc_Contig21548	Conc_Contig03828	Conc_Contig29094	Conc_Contig05682	Conc_Contig06114	Conc_Contig06686	Conc_Contig24860	Conc_Contig08661	Conc_Contig29529	Conc_Contig27666	Conc_Contig05458	Oost_Contig03366	Oost_Contig33174	Oost_Contig05030	Oost_Contig33335	Oost_Contig08704	Oost_Contig26532	Oost_Contig33491	Oost_Contig05374	Oost_Contig05240	Oost_Contig06146	Oost_Contig06661	Oost_Contig09224	Oost_Contig29333	Oost_Contig05249
Conc_Contig17215	Conc_Contig05971	Conc_Contig27896	Conc_Contig28596	Conc_Contig08067	Conc_Contig28607	Conc_Contig14766	Conc_Contig18422	Conc_Contig00547	Conc_Contig06112	Conc_Contig06685	Conc_Contig24847	Conc_Contig08658	Conc_Contig29525	Conc_Contig27665	Conc_Contig05457	Oost_Contig33659	Oost_Contig33169	Oost_Contig04998	Oost_Contig33320	Oost_Contig08698	Oost_Contig26531	Oost_Contig33473	Oost_Contig05357	Oost_Contig00524	Oost_Contig06145	Oost_Contig06659	Oost_Contig09223	Oost_Contig29328	Oost_Contig05199
Conc_Contig02065	Conc_Contig23012	Conc_Contig06809	Conc_Contig12277	Conc_Contig08490	Conc_Contig26327	Conc_Contig14798	Conc_Contig18083	Conc_Contig00538	Conc_Contig06111	Conc_Contig06684	Conc_Contig24845	Conc_Contig08649	Conc_Contig29524	Conc_Contig27656	Conc_Contig05456	Oost_Contig33644	Oost_Contig33168	Oost_Contig04987	Oost_Contig33316	Oost_Contig08696	Oost_Contig26530	Oost_Contig33472	Oost_Contig05355	Oost_Contig05239	Oost_Contig06144	Oost_Contig00660	Oost_Contig09222	Oost_Contig29327	Oost_Contig05187
Conc_Contig23964	Conc_Contig27342	Conc_Contig06877	Conc_Contig21372	Conc_Contig27916	Conc_Contig24354	Conc_Contig14927	Conc_Contig04656	Conc_Contig05360	Conc_Contig06108	Conc_Contig06683	Conc_Contig24842	Conc_Contig08648	Conc_Contig29522	Conc_Contig27621	Conc_Contig05454	Oost_Contig33639	Oost_Contig33167	Oost_Contig04979	Oost_Contig33307	Oost_Contig08695	Oost_Contig26524	Oost_Contig33464	Oost_Contig05352	Oost_Contig05237	Oost_Contig06143	Oost_Contig06595	Oost_Contig09219	Oost_Contig29326	Oost_Contig05166
Conc_Contig27588	Conc_Contig28783	Conc_Contig26870	Conc_Contig09331	Conc_Contig09139	Conc_Contig20602	Conc_Contig15061	Conc_Contig18602	Conc_Contig05350	Conc_Contig06105	Conc_Contig06682	Conc_Contig24835	Conc_Contig08647	Conc_Contig29518	Conc_Contig27615	Conc_Contig05453	Oost_Contig33638	Oost_Contig33121	Oost_Contig04978	Oost_Contig33298	Oost_Contig08694	Oost_Contig26522	Oost_Contig33463	Oost_Contig05348	Oost_Contig05227	Oost_Contig06142	Oost_Contig06563	Oost_Contig09218	Oost_Contig29324	Oost_Contig05160
Conc_Contig00761	Conc_Contig12943	Conc_Contig26424	Conc_Contig23566	Conc_Contig28404	Conc_Contig24277	Conc_Contig15455	Conc_Contig02284	Conc_Contig00532	Conc_Contig06099	Conc_Contig06679	Conc_Contig24829	Conc_Contig08646	Conc_Contig29516	Conc_Contig27524	Conc_Contig05452	Oost_Contig33633	Oost_Contig33116	Oost_Contig04940	Oost_Contig33286	Oost_Contig08693	Oost_Contig26520	Oost_Contig03345	Oost_Contig05346	Oost_Contig05226	Oost_Contig06141	Oost_Contig06556	Oost_Contig09217	Oost_Contig29314	Oost_Contig05141
Conc_Contig00532	Conc_Contig19557	Conc_Contig29927	Conc_Contig28529	Conc_Contig20751	Conc_Contig23091	Conc_Contig22239	Conc_Contig02437	Conc_Contig05061	Conc_Contig06098	Conc_Contig06678	Conc_Contig24824	Conc_Contig08645	Conc_Contig29513	Conc_Contig27515	Conc_Contig05450	Oost_Contig33623	Oost_Contig33104	Oost_Contig04937	Oost_Contig33285	Oost_Contig08692	Oost_Contig26519	Oost_Contig33448	Oost_Contig05344	Oost_Contig05221	Oost_Contig06140	Oost_Contig06551	Oost_Contig09215	Oost_Contig00293	Oost_Contig05139
Conc_Contig29930	Conc_Contig22572	Conc_Contig14086	Conc_Contig12130	Conc_Contig25893	Conc_Contig25417	Conc_Contig13912	Conc_Contig14974	Conc_Contig00504	Conc_Contig06096	Conc_Contig06677	Conc_Contig24822	Conc_Contig08641	Conc_Contig29507	Conc_Contig27512	Conc_Contig05449	Oost_Contig33606	Oost_Contig33082	Oost_Contig04929	Oost_Contig33284	Oost_Contig08690	Oost_Contig26518	Oost_Contig33447	Oost_Contig05343	Oost_Contig05218	Oost_Contig06139	Oost_Contig06515	Oost_Contig09214	Oost_Contig29297	Oost_Contig05138
Conc_Contig28518	Conc_Contig17077	Conc_Contig19436	Conc_Contig12716	Conc_Contig27039	Conc_Contig27834	Conc_Contig13935	Conc_Contig23271	Conc_Contig05018	Conc_Contig06095	Conc_Contig06676	Conc_Contig24821	Conc_Contig08640	Conc_Contig29495	Conc_Contig27511	Conc_Contig05447	Oost_Contig33603	Oost_Contig33080	Oost_Contig04928	Oost_Contig33283	Oost_Contig08689	Oost_Contig26515	Oost_Contig33442	Oost_Contig05330	Oost_Contig05214	Oost_Contig06135	Oost_Contig06509	Oost_Contig09212	Oost_Contig29289	Oost_Contig05134
Conc_Contig25333	Conc_Contig17653	Conc_Contig19643	Conc_Contig10190	Conc_Contig07815	Conc_Contig28552	Conc_Contig14888	Conc_Contig03182	Conc_Contig00050	Conc_Contig06094	Conc_Contig06675	Conc_Contig24816	Conc_Contig08637	Conc_Contig29492	Conc_Contig27499	Conc_Contig05445	Oost_Contig33600	Oost_Contig33077	Oost_Contig04914	Oost_Contig33281	Oost_Contig08688	Oost_Contig26514	Oost_Contig33441	Oost_Contig05328	Oost_Contig05211	Oost_Contig06134	Oost_Contig06508	Oost_Contig09211	Oost_Contig29278	Oost_Contig05118
Conc_Contig26248	Conc_Contig30015	Conc_Contig19841	Conc_Contig26651	Conc_Contig27618	Conc_Contig21952	Conc_Contig15197	Conc_Contig26669	Conc_Contig00005	Conc_Contig06093	Conc_Contig06674	Conc_Contig24815	Conc_Contig08636	Conc_Contig29491	Conc_Contig27461	Conc_Contig05444	Oost_Contig33597	Oost_Contig33071	Oost_Contig04913	Oost_Contig33278	Oost_Contig08686	Oost_Contig26513	Oost_Contig33433	Oost_Contig05317	Oost_Contig05210	Oost_Contig06133	Oost_Contig06498	Oost_Contig09210	Oost_Contig29266	Oost_Contig05115
Conc_Contig26291	Conc_Contig25805	Conc_Contig20211	Conc_Contig10950	Conc_Contig20703	Conc_Contig22014	Conc_Contig15243	Conc_Contig28247	Conc_Contig00499	Conc_Contig06092	Conc_Contig06673	Conc_Contig24811	Conc_Contig08632	Conc_Contig29489	Conc_Contig27428	Conc_Contig05442	Oost_Contig33594	Oost_Contig33049	Oost_Contig04912	Oost_Contig33276	Oost_Contig08683	Oost_Contig26512	Oost_Contig33432	Oost_Contig05308	Oost_Contig05207	Oost_Contig06132	Oost_Contig06465	Oost_Contig09209	Oost_Contig29255	Oost_Contig05112
Conc_Contig28230	Conc_Contig07544	Conc_Contig24120	Conc_Contig21718	Conc_Contig16353	Conc_Contig23804	Conc_Contig22449	Conc_Contig23331	Conc_Contig04881	Conc_Contig06091	Conc_Contig06672	Conc_Contig24809	Conc_Contig08631	Conc_Contig29488	Conc_Contig27426	Conc_Contig05441	Oost_Contig33592	Oost_Contig33028	Oost_Contig04909	Oost_Contig33275	Oost_Contig08681	Oost_Contig26511	Oost_Contig33431	Oost_Contig05306	Oost_Contig05206	Oost_Contig06131	Oost_Contig06455	Oost_Contig09208	Oost_Contig29253	Oost_Contig05108
Conc_Contig29126	Conc_Contig13610	Conc_Contig26238	Conc_Contig20612	Conc_Contig21691	Conc_Contig24207	Conc_Contig22459	Conc_Contig03369	Conc_Contig04819	Conc_Contig06089	Conc_Contig06671	Conc_Contig24807	Conc_Contig08620	Conc_Contig29486	Conc_Contig27360	Conc_Contig05440	Oost_Contig33591	Oost_Contig33026	Oost_Contig04908	Oost_Contig33273	Oost_Contig08675	Oost_Contig26510	Oost_Contig33410	Oost_Contig05302	Oost_Contig05200	Oost_Contig06127	Oost_Contig06436	Oost_Contig09207	Oost_Contig29252	Oost_Contig05106
Conc_Contig01061	Conc_Contig28473	Conc_Contig05869	Conc_Contig10751	Conc_Contig27951	Conc_Contig26313	Conc_Contig13102	Conc_Contig28932	Conc_Contig04783	Conc_Contig06088	Conc_Contig06670	Conc_Contig24806	Conc_Contig08618	Conc_Contig29484	Conc_Contig27317	Conc_Contig05439	Oost_Contig33590	Oost_Contig33023	Oost_Contig04905	Oost_Contig33271	Oost_Contig08663	Oost_Contig26509	Oost_Contig33409	Oost_Contig05299	Oost_Contig05189	Oost_Contig06126	Oost_Contig06435	Oost_Contig09206	Oost_Contig29223	Oost_Contig05105
Conc_Contig16653	Conc_Contig19462	Conc_Contig06677	Conc_Contig29703	Conc_Contig07587	Conc_Contig26364	Conc_Contig10917	Conc_Contig28422	Conc_Contig00478	Conc_Contig06087	Conc_Contig06669	Conc_Contig24805	Conc_Contig08615	Conc_Contig29473	Conc_Contig02724	Conc_Contig05438	Oost_Contig33586	Oost_Contig33022	Oost_Contig04884	Oost_Contig33270	Oost_Contig08659	Oost_Contig26507	Oost_Contig33398	Oost_Contig05295	Oost_Contig05182	Oost_Contig06125	Oost_Contig06434	Oost_Contig09205	Oost_Contig29215	Oost_Contig00051
Conc_Contig16734	Conc_Contig28201	Conc_Contig06714	Conc_Contig11535	Conc_Contig29691	Conc_Contig04822	Conc_Contig23329	Conc_Contig04937	Conc_Contig04761	Conc_Contig06086	Conc_Contig06666	Conc_Contig24803	Conc_Contig08609	Conc_Contig29454	Conc_Contig27223	Conc_Contig05437	Oost_Contig33583	Oost_Contig33021	Oost_Contig04861	Oost_Contig33268	Oost_Contig08658	Oost_Contig26506	Oost_Contig33394	Oost_Contig05294	Oost_Contig05180	Oost_Contig06124	Oost_Contig06432	Oost_Contig09204	Oost_Contig29212	Oost_Contig05091
Conc_Contig16750	Conc_Contig28324	Conc_Contig06715	Conc_Contig07690	Conc_Contig27200	Conc_Contig05870	Conc_Contig00455	Conc_Contig18091	Conc_Contig04760	Conc_Contig06083	Conc_Contig06665	Conc_Contig24801	Conc_Contig08608	Conc_Contig29446	Conc_Contig27221	Conc_Contig05436	Oost_Contig33581	Oost_Contig33019	Oost_Contig04860	Oost_Contig33267	Oost_Contig08657	Oost_Contig26505	Oost_Contig33391	Oost_Contig00529	Oost_Contig05178	Oost_Contig06118	Oost_Contig06431	Oost_Contig09203	Oost_Contig29208	Oost_Contig05081
Conc_Contig17083	Conc_Contig25119	Conc_Contig06716	Conc_Contig27689	Conc_Contig26443	Conc_Contig29203	Conc_Contig13920	Conc_Contig02341	Conc_Contig04720	Conc_Contig06082	Conc_Contig06664	Conc_Contig24798	Conc_Contig08607	Conc_Contig29441	Conc_Contig27219	Conc_Contig05435	Oost_Contig33580	Oost_Contig33011	Oost_Contig04852	Oost_Contig33266	Oost_Contig08651	Oost_Contig26504	Oost_Contig33389	Oost_Contig05288	Oost_Contig05170	Oost_Contig06116	Oost_Contig06424	Oost_Contig09201	Oost_Contig29207	Oost_Contig05080
Conc_Contig17137	Conc_Contig28542	Conc_Contig06717	Conc_Contig29123	Conc_Contig07777	Conc_Contig27994	Conc_Contig04442	Conc_Contig05616	Conc_Contig04717	Conc_Contig06080	Conc_Contig06662	Conc_Contig24795	Conc_Contig08603	Conc_Contig29440	Conc_Contig27205	Conc_Contig05432	Oost_Contig33572	Oost_Contig33003	Oost_Contig04850	Oost_Contig33264	Oost_Contig08650	Oost_Contig26503	Oost_Contig33381	Oost_Contig05287	Oost_Contig05169	Oost_Contig06115	Oost_Contig06420	Oost_Contig09200	Oost_Contig29195	Oost_Contig05065
Conc_Contig17185	Conc_Contig23039	Conc_Contig06786	Conc_Contig21091	Conc_Contig08990	Conc_Contig29936	Conc_Contig28136	Conc_Contig22144	Conc_Contig04702	Conc_Contig06076	Conc_Contig06661	Conc_Contig24793	Conc_Contig08602	Conc_Contig29438	Conc_Contig27204	Conc_Contig05429	Oost_Contig33570	Oost_Contig32999	Oost_Contig04849	Oost_Contig33257	Oost_Contig08648	Oost_Contig26502	Oost_Contig33380	Oost_Contig05284	Oost_Contig05166	Oost_Contig06112	Oost_Contig06403	Oost_Contig09199	Oost_Contig29184	Oost_Contig05064
Conc_Contig17472	Conc_Contig28117	Conc_Contig07365	Conc_Contig10749	Conc_Contig29680	Conc_Contig07505	Conc_Contig13670	Conc_Contig15294	Conc_Contig00470	Conc_Contig06074	Conc_Contig06660	Conc_Contig24789	Conc_Contig08593	Conc_Contig29434	Conc_Contig27197	Conc_Contig05426	Oost_Contig33569	Oost_Contig32979	Oost_Contig04848	Oost_Contig33254	Oost_Contig08645	Oost_Contig26501	Oost_Contig33377	Oost_Contig05282	Oost_Contig05160	Oost_Contig06111	Oost_Contig06400	Oost_Contig09197	Oost_Contig29173	Oost_Contig05061
Conc_Contig01910	Conc_Contig15230	Conc_Contig00950	Conc_Contig24155	Conc_Contig20666	Conc_Contig29858	Conc_Contig14492	Conc_Contig13576	Conc_Contig04684	Conc_Contig06073	Conc_Contig06657	Conc_Contig24787	Conc_Contig08592	Conc_Contig29431	Conc_Contig27191	Conc_Contig05424	Oost_Contig33566	Oost_Contig32977	Oost_Contig04847	Oost_Contig33251	Oost_Contig08643	Oost_Contig26500	Oost_Contig33376	Oost_Contig05281	Oost_Contig00516	Oost_Contig06110	Oost_Contig06382	Oost_Contig09196	Oost_Contig29166	Oost_Contig05060
Conc_Contig29031	Conc_Contig22635	Conc_Contig27464	Conc_Contig09291	Conc_Contig26068	Conc_Contig21960	Conc_Contig15698	Conc_Contig02617	Conc_Contig04677	Conc_Contig06072	Conc_Contig06654	Conc_Contig24785	Conc_Contig08587	Conc_Contig29420	Conc_Contig27164	Conc_Contig05422	Oost_Contig33565	Oost_Contig32960	Oost_Contig04842	Oost_Contig33237	Oost_Contig08642	Oost_Contig26499	Oost_Contig33374	Oost_Contig05280	Oost_Contig05154	Oost_Contig06102	Oost_Contig06376	Oost_Contig09194	Oost_Contig29164	Oost_Contig05052
Conc_Contig16797	Conc_Contig28635	Conc_Contig06080	Conc_Contig26530	Conc_Contig27598	Conc_Contig29222	Conc_Contig16146	Conc_Contig18340	Conc_Contig04671	Conc_Contig06071	Conc_Contig06653	Conc_Contig24783	Conc_Contig08586	Conc_Contig29418	Conc_Contig27144	Conc_Contig05421	Oost_Contig33563	Oost_Contig32957	Oost_Contig04841	Oost_Contig33236	Oost_Contig08638	Oost_Contig26498	Oost_Contig33370	Oost_Contig05279	Oost_Contig05151	Oost_Contig06100	Oost_Contig06361	Oost_Contig09190	Oost_Contig29162	Oost_Contig05033
Conc_Contig28317	Conc_Contig28541	Conc_Contig29222	Conc_Contig18488	Conc_Contig27040	Conc_Contig16445	Conc_Contig16279	Conc_Contig18273	Conc_Contig00466	Conc_Contig06070	Conc_Contig06651	Conc_Contig24782	Conc_Contig08581	Conc_Contig29414	Conc_Contig27128	Conc_Contig05418	Oost_Contig33555	Oost_Contig32933	Oost_Contig04840	Oost_Contig33233	Oost_Contig08637	Oost_Contig26497	Oost_Contig33367	Oost_Contig05276	Oost_Contig05147	Oost_Contig06099	Oost_Contig06342	Oost_Contig09189	Oost_Contig29160	Oost_Contig05031
Conc_Contig01311	Conc_Contig25251	Conc_Contig27469	Conc_Contig28343	Conc_Contig27525	Conc_Contig20857	Conc_Contig22246	Conc_Contig18806	Conc_Contig04651	Conc_Contig06069	Conc_Contig06650	Conc_Contig24781	Conc_Contig08579	Conc_Contig29413	Conc_Contig27126	Conc_Contig05417	Oost_Contig33548	Oost_Contig32918	Oost_Contig04838	Oost_Contig33230	Oost_Contig08636	Oost_Contig26496	Oost_Contig33363	Oost_Contig05270	Oost_Contig05142	Oost_Contig06098	Oost_Contig06334	Oost_Contig09188	Oost_Contig29159	Oost_Contig05029
Conc_Contig19810	Conc_Contig29020	Conc_Contig05358	Conc_Contig10676	Conc_Contig23125	Conc_Contig06447	Conc_Contig22360	Conc_Contig05409	Conc_Contig04650	Conc_Contig06068	Conc_Contig06649	Conc_Contig24770	Conc_Contig08573	Conc_Contig29412	Conc_Contig27114	Conc_Contig05415	Oost_Contig33547	Oost_Contig32912	Oost_Contig04837	Oost_Contig33229	Oost_Contig08634	Oost_Contig26495	Oost_Contig33359	Oost_Contig05267	Oost_Contig05139	Oost_Contig06097	Oost_Contig06333	Oost_Contig09187	Oost_Contig29158	Oost_Contig05026
Conc_Contig25091	Conc_Contig05988	Conc_Contig19437	Conc_Contig23524	Conc_Contig23128	Conc_Contig19723	Conc_Contig14266	Conc_Contig26409	Conc_Contig04608	Conc_Contig06067	Conc_Contig06648	Conc_Contig24765	Conc_Contig08572	Conc_Contig29411	Conc_Contig27102	Conc_Contig05413	Oost_Contig33544	Oost_Contig32911	Oost_Contig04835	Oost_Contig33224	Oost_Contig08630	Oost_Contig26494	Oost_Contig33355	Oost_Contig05265	Oost_Contig05138	Oost_Contig06094	Oost_Contig06303	Oost_Contig09186	Oost_Contig29151	Oost_Contig05019
Conc_Contig27142	Conc_Contig06701	Conc_Contig20187	Conc_Contig03779	Conc_Contig27605	Conc_Contig03606	Conc_Contig15784	Conc_Contig27419	Conc_Contig04592	Conc_Contig06065	Conc_Contig06647	Conc_Contig24753	Conc_Contig08571	Conc_Contig29405	Conc_Contig27098	Conc_Contig05412	Oost_Contig33542	Oost_Contig32901	Oost_Contig04831	Oost_Contig33218	Oost_Contig08626	Oost_Contig26492	Oost_Contig33351	Oost_Contig05263	Oost_Contig05136	Oost_Contig06093	Oost_Contig06302	Oost_Contig09185	Oost_Contig29143	Oost_Contig05018
Conc_Contig06256	Conc_Contig26277	Conc_Contig23077	Conc_Contig29565	Conc_Contig02988	Conc_Contig25428	Conc_Contig16134	Conc_Contig03044	Conc_Contig04560	Conc_Contig06064	Conc_Contig06644	Conc_Contig24745	Conc_Contig08568	Conc_Contig29398	Conc_Contig27093	Conc_Contig05410	Oost_Contig33536	Oost_Contig32899	Oost_Contig04822	Oost_Contig33211	Oost_Contig08620	Oost_Contig26489	Oost_Contig33350	Oost_Contig05254	Oost_Contig05135	Oost_Contig06090	Oost_Contig06286	Oost_Contig09184	Oost_Contig29140	Oost_Contig05007
Conc_Contig29910	Conc_Contig20836	Conc_Contig06676	Conc_Contig26469	Conc_Contig08125	Conc_Contig12317	Conc_Contig16142	Conc_Contig26588	Conc_Contig04554	Conc_Contig06063	Conc_Contig06643	Conc_Contig24733	Conc_Contig08566	Conc_Contig29397	Conc_Contig27086	Conc_Contig05409	Oost_Contig33518	Oost_Contig32873	Oost_Contig04818	Oost_Contig33209	Oost_Contig08616	Oost_Contig26487	Oost_Contig33348	Oost_Contig05232	Oost_Contig05133	Oost_Contig06083	Oost_Contig06275	Oost_Contig09181	Oost_Contig29136	Oost_Contig05001
Conc_Contig16817	Conc_Contig23703	Conc_Contig06750	Conc_Contig14042	Conc_Contig20701	Conc_Contig13007	Conc_Contig16405	Conc_Contig26683	Conc_Contig04536	Conc_Contig06058	Conc_Contig06642	Conc_Contig24731	Conc_Contig08563	Conc_Contig29396	Conc_Contig27067	Conc_Contig05408	Oost_Contig33516	Oost_Contig32852	Oost_Contig04788	Oost_Contig33201	Oost_Contig08613	Oost_Contig26486	Oost_Contig33346	Oost_Contig05211	Oost_Contig05132	Oost_Contig06080	Oost_Contig00627	Oost_Contig09180	Oost_Contig29128	Oost_Contig00005
Conc_Contig06134	Conc_Contig26201	Conc_Contig06974	Conc_Contig21765	Conc_Contig29870	Conc_Contig01325	Conc_Contig22439	Conc_Contig25332	Conc_Contig04512	Conc_Contig06057	Conc_Contig06640	Conc_Contig24729	Conc_Contig08562	Conc_Contig29394	Conc_Contig27050	Conc_Contig05405	Oost_Contig33497	Oost_Contig32826	Oost_Contig04786	Oost_Contig33199	Oost_Contig08612	Oost_Contig26485	Oost_Contig33339	Oost_Contig05210	Oost_Contig05131	Oost_Contig06076	Oost_Contig06209	Oost_Contig09179	Oost_Contig29118	Oost_Contig04998
Conc_Contig18125	Conc_Contig09652	Conc_Contig07072	Conc_Contig11193	Conc_Contig08145	Conc_Contig16319	Conc_Contig23502	Conc_Contig18444	Conc_Contig00044	Conc_Contig06056	Conc_Contig06638	Conc_Contig24727	Conc_Contig08561	Conc_Contig29392	Conc_Contig27042	Conc_Contig05402	Oost_Contig33496	Oost_Contig32811	Oost_Contig04695	Oost_Contig33194	Oost_Contig08611	Oost_Contig26484	Oost_Contig33334	Oost_Contig05199	Oost_Contig05130	Oost_Contig06075	Oost_Contig06176	Oost_Contig09174	Oost_Contig29101	Oost_Contig04986
Conc_Contig27935	Conc_Contig19595	Conc_Contig19475	Conc_Contig12172	Conc_Contig29662	Conc_Contig25485	Conc_Contig13191	Conc_Contig25534	Conc_Contig04138	Conc_Contig06054	Conc_Contig06637	Conc_Contig24722	Conc_Contig08560	Conc_Contig29385	Conc_Contig27020	Conc_Contig05401	Oost_Contig33494	Oost_Contig32791	Oost_Contig04690	Oost_Contig33191	Oost_Contig08610	Oost_Contig26483	Oost_Contig33333	Oost_Contig05198	Oost_Contig05129	Oost_Contig06074	Oost_Contig06132	Oost_Contig09172	Oost_Contig29095	Oost_Contig04973
Conc_Contig28453	Conc_Contig25927	Conc_Contig06054	Conc_Contig29335	Conc_Contig27614	Conc_Contig27210	Conc_Contig21804	Conc_Contig13154	Conc_Contig00041	Conc_Contig06052	Conc_Contig06636	Conc_Contig24718	Conc_Contig08554	Conc_Contig29384	Conc_Contig26932	Conc_Contig05398	Oost_Contig33487	Oost_Contig32785	Oost_Contig04628	Oost_Contig33188	Oost_Contig08609	Oost_Contig26482	Oost_Contig33331	Oost_Contig05185	Oost_Contig05121	Oost_Contig06072	Oost_Contig06117	Oost_Contig09171	Oost_Contig29088	Oost_Contig04972
Conc_Contig02053	Conc_Contig06334	Conc_Contig00976	Conc_Contig10615	Conc_Contig07640	Conc_Contig27627	Conc_Contig22048	Conc_Contig29988	Conc_Contig04080	Conc_Contig06050	Conc_Contig06635	Conc_Contig24707	Conc_Contig08552	Conc_Contig29383	Conc_Contig26931	Conc_Contig05397	Oost_Contig33477	Oost_Contig32761	Oost_Contig04445	Oost_Contig33186	Oost_Contig08608	Oost_Contig26481	Oost_Contig33329	Oost_Contig05180	Oost_Contig05120	Oost_Contig06071	Oost_Contig06115	Oost_Contig09170	Oost_Contig29084	Oost_Contig04971
Conc_Contig23091	Conc_Contig00726	Conc_Contig24448	Conc_Contig26197	Conc_Contig24493	Conc_Contig28649	Conc_Contig25016	Conc_Contig02524	Conc_Contig04057	Conc_Contig06049	Conc_Contig06634	Conc_Contig24694	Conc_Contig08549	Conc_Contig29377	Conc_Contig26900	Conc_Contig05396	Oost_Contig33473	Oost_Contig32753	Oost_Contig04424	Oost_Contig33180	Oost_Contig08606	Oost_Contig26480	Oost_Contig33327	Oost_Contig05179	Oost_Contig05115	Oost_Contig06070	Oost_Contig06096	Oost_Contig09168	Oost_Contig29076	Oost_Contig04965
Conc_Contig25165	Conc_Contig21924	Conc_Contig00180	Conc_Contig07632	Conc_Contig07615	Conc_Contig17253	Conc_Contig13469	Conc_Contig03111	Conc_Contig00040	Conc_Contig06048	Conc_Contig06633	Conc_Contig24690	Conc_Contig08548	Conc_Contig29366	Conc_Contig26899	Conc_Contig05395	Oost_Contig33472	Oost_Contig32743	Oost_Contig04338	Oost_Contig33178	Oost_Contig08600	Oost_Contig26479	Oost_Contig33323	Oost_Contig05178	Oost_Contig05107	Oost_Contig06069	Oost_Contig06095	Oost_Contig09166	Oost_Contig29066	Oost_Contig04962
Conc_Contig25743	Conc_Contig22957	Conc_Contig29157	Conc_Contig10679	Conc_Contig07672	Conc_Contig27520	Conc_Contig14304	Conc_Contig04193	Conc_Contig03983	Conc_Contig06047	Conc_Contig06632	Conc_Contig24683	Conc_Contig08547	Conc_Contig29351	Conc_Contig26877	Conc_Contig05394	Oost_Contig03347	Oost_Contig32737	Oost_Contig00412	Oost_Contig33170	Oost_Contig08598	Oost_Contig26476	Oost_Contig33322	Oost_Contig05171	Oost_Contig05096	Oost_Contig06068	Oost_Contig06088	Oost_Contig09165	Oost_Contig29054	Oost_Contig04961
Conc_Contig28242	Conc_Contig23651	Conc_Contig26009	Conc_Contig27758	Conc_Contig08201	Conc_Contig26285	Conc_Contig15264	Conc_Contig04859	Conc_Contig03969	Conc_Contig06045	Conc_Contig06631	Conc_Contig24680	Conc_Contig08546	Conc_Contig29347	Conc_Contig26868	Conc_Contig05393	Oost_Contig33469	Oost_Contig32705	Oost_Contig00408	Oost_Contig03316	Oost_Contig08596	Oost_Contig26475	Oost_Contig33319	Oost_Contig05151	Oost_Contig05095	Oost_Contig06067	Oost_Contig06082	Oost_Contig09159	Oost_Contig29031	Oost_Contig04945
Conc_Contig00896	Conc_Contig26278	Conc_Contig29889	Conc_Contig07688	Conc_Contig16121	Conc_Contig29206	Conc_Contig22121	Conc_Contig05620	Conc_Contig03964	Conc_Contig06044	Conc_Contig06630	Conc_Contig24678	Conc_Contig08545	Conc_Contig29341	Conc_Contig26867	Conc_Contig05392	Oost_Contig33461	Oost_Contig32681	Oost_Contig04076	Oost_Contig33157	Oost_Contig08595	Oost_Contig26474	Oost_Contig33317	Oost_Contig05141	Oost_Contig05093	Oost_Contig06066	Oost_Contig06081	Oost_Contig09158	Oost_Contig29001	Oost_Contig04944
Conc_Contig16731	Conc_Contig27834	Conc_Contig28318	Conc_Contig21773	Conc_Contig27078	Conc_Contig12377	Conc_Contig25036	Conc_Contig24802	Conc_Contig03939	Conc_Contig06043	Conc_Contig06629	Conc_Contig24676	Conc_Contig08544	Conc_Contig29336	Conc_Contig26860	Conc_Contig05391	Oost_Contig33456	Oost_Contig32660	Oost_Contig04017	Oost_Contig33145	Oost_Contig08594	Oost_Contig26473	Oost_Contig33313	Oost_Contig05140	Oost_Contig05091	Oost_Contig06065	Oost_Contig06027	Oost_Contig09157	Oost_Contig28989	Oost_Contig04926
Conc_Contig16756	Conc_Contig26925	Conc_Contig27291	Conc_Contig07870	Conc_Contig29677	Conc_Contig12394	Conc_Contig23210	Conc_Contig04966	Conc_Contig03930	Conc_Contig06041	Conc_Contig06628	Conc_Contig24675	Conc_Contig08543	Conc_Contig29321	Conc_Contig26812	Conc_Contig05389	Oost_Contig33455	Oost_Contig32627	Oost_Contig04007	Oost_Contig33136	Oost_Contig08591	Oost_Contig26472	Oost_Contig33312	Oost_Contig05134	Oost_Contig05090	Oost_Contig06064	Oost_Contig06026	Oost_Contig09156	Oost_Contig28976	Oost_Contig04925
Conc_Contig17042	Conc_Contig09549	Conc_Contig12606	Conc_Contig10621	Conc_Contig03516	Conc_Contig12590	Conc_Contig12655	Conc_Contig28853	Conc_Contig00392	Conc_Contig06040	Conc_Contig06626	Conc_Contig24669	Conc_Contig08541	Conc_Contig29315	Conc_Contig26757	Conc_Contig05387	Oost_Contig33443	Oost_Contig32623	Oost_Contig04006	Oost_Contig33134	Oost_Contig08586	Oost_Contig26471	Oost_Contig33311	Oost_Contig05121	Oost_Contig05087	Oost_Contig06062	Oost_Contig06016	Oost_Contig09155	Oost_Contig28975	Oost_Contig04915
Conc_Contig25102	Conc_Contig29785	Conc_Contig19627	Conc_Contig21191	Conc_Contig05524	Conc_Contig12989	Conc_Contig18441	Conc_Contig20953	Conc_Contig03907	Conc_Contig06038	Conc_Contig06625	Conc_Contig24665	Conc_Contig08540	Conc_Contig29313	Conc_Contig26756	Conc_Contig05386	Oost_Contig33442	Oost_Contig32612	Oost_Contig03956	Oost_Contig33130	Oost_Contig08585	Oost_Contig26470	Oost_Contig33310	Oost_Contig05120	Oost_Contig05085	Oost_Contig06057	Oost_Contig06008	Oost_Contig09154	Oost_Contig28974	Oost_Contig04914
Conc_Contig25167	Conc_Contig19448	Conc_Contig22878	Conc_Contig29232	Conc_Contig10207	Conc_Contig13041	Conc_Contig19308	Conc_Contig02506	Conc_Contig00039	Conc_Contig06037	Conc_Contig06624	Conc_Contig24661	Conc_Contig08528	Conc_Contig29307	Conc_Contig26755	Conc_Contig05385	Oost_Contig33433	Oost_Contig32585	Oost_Contig03882	Oost_Contig33114	Oost_Contig08582	Oost_Contig26462	Oost_Contig33309	Oost_Contig05119	Oost_Contig05080	Oost_Contig06056	Oost_Contig05986	Oost_Contig09153	Oost_Contig28969	Oost_Contig04913
Conc_Contig26336	Conc_Contig19634	Conc_Contig25465	Conc_Contig06075	Conc_Contig26440	Conc_Contig13283	Conc_Contig19021	Conc_Contig04279	Conc_Contig03880	Conc_Contig06033	Conc_Contig06623	Conc_Contig24651	Conc_Contig08527	Conc_Contig29305	Conc_Contig26754	Conc_Contig05384	Oost_Contig33426	Oost_Contig32584	Oost_Contig03872	Oost_Contig33092	Oost_Contig08573	Oost_Contig26460	Oost_Contig33303	Oost_Contig05118	Oost_Contig05078	Oost_Contig06055	Oost_Contig00597	Oost_Contig09152	Oost_Contig28957	Oost_Contig04912
Conc_Contig26785	Conc_Contig00203	Conc_Contig26270	Conc_Contig10218	Conc_Contig11712	Conc_Contig21860	Conc_Contig19038	Conc_Contig13400	Conc_Contig00388	Conc_Contig06032	Conc_Contig06621	Conc_Contig24649	Conc_Contig08524	Conc_Contig29300	Conc_Contig26753	Conc_Contig05382	Oost_Contig33423	Oost_Contig32505	Oost_Contig03705	Oost_Contig33090	Oost_Contig08566	Oost_Contig26459	Oost_Contig33302	Oost_Contig05112	Oost_Contig05072	Oost_Contig06054	Oost_Contig05923	Oost_Contig09151	Oost_Contig28942	Oost_Contig04905
Conc_Contig25068	Conc_Contig24381	Conc_Contig26903	Conc_Contig25542	Conc_Contig20678	Conc_Contig21870	Conc_Contig22038	Conc_Contig27122	Conc_Contig03858	Conc_Contig06029	Conc_Contig06619	Conc_Contig24646	Conc_Contig08510	Conc_Contig29293	Conc_Contig26752	Conc_Contig05381	Oost_Contig33420	Oost_Contig32488	Oost_Contig00364	Oost_Contig33087	Oost_Contig08563	Oost_Contig26458	Oost_Contig33301	Oost_Contig05110	Oost_Contig05070	Oost_Contig06053	Oost_Contig05900	Oost_Contig09150	Oost_Contig28936	Oost_Contig00049
Conc_Contig29030	Conc_Contig00050	Conc_Contig06052	Conc_Contig28056	Conc_Contig21012	Conc_Contig21942	Conc_Contig27820	Conc_Contig16668	Conc_Contig03853	Conc_Contig06028	Conc_Contig06615	Conc_Contig24627	Conc_Contig08509	Conc_Contig29291	Conc_Contig26750	Conc_Contig05379	Oost_Contig03342	Oost_Contig03248	Oost_Contig03621	Oost_Contig33079	Oost_Contig08561	Oost_Contig26457	Oost_Contig33298	Oost_Contig00511	Oost_Contig05069	Oost_Contig06048	Oost_Contig00590	Oost_Contig09149	Oost_Contig28934	Oost_Contig04895
Conc_Contig24238	Conc_Contig05881	Conc_Contig07037	Conc_Contig29912	Conc_Contig26074	Conc_Contig23690	Conc_Contig14964	Conc_Contig10618	Conc_Contig03849	Conc_Contig06027	Conc_Contig06595	Conc_Contig24616	Conc_Contig08508	Conc_Contig02929	Conc_Contig26749	Conc_Contig05378	Oost_Contig33414	Oost_Contig32472	Oost_Contig03605	Oost_Contig33074	Oost_Contig08560	Oost_Contig26456	Oost_Contig33296	Oost_Contig05105	Oost_Contig05067	Oost_Contig06047	Oost_Contig00589	Oost_Contig09148	Oost_Contig28933	Oost_Contig04893
Conc_Contig29942	Conc_Contig06088	Conc_Contig07073	Conc_Contig20895	Conc_Contig26484	Conc_Contig27281	Conc_Contig15352	Conc_Contig26591	Conc_Contig03810	Conc_Contig06026	Conc_Contig06594	Conc_Contig24615	Conc_Contig08506	Conc_Contig29283	Conc_Contig26748	Conc_Contig05376	Oost_Contig33409	Oost_Contig32471	Oost_Contig00355	Oost_Contig33073	Oost_Contig08559	Oost_Contig26454	Oost_Contig33295	Oost_Contig05104	Oost_Contig05063	Oost_Contig06046	Oost_Contig05882	Oost_Contig09147	Oost_Contig28911	Oost_Contig04892
Conc_Contig01154	Conc_Contig06115	Conc_Contig13014	Conc_Contig21315	Conc_Contig07727	Conc_Contig27586	Conc_Contig16407	Conc_Contig25580	Conc_Contig03803	Conc_Contig06022	Conc_Contig06593	Conc_Contig24613	Conc_Contig08505	Conc_Contig29277	Conc_Contig26747	Conc_Contig05375	Oost_Contig33407	Oost_Contig32469	Oost_Contig00354	Oost_Contig33052	Oost_Contig08558	Oost_Contig26453	Oost_Contig33259	Oost_Contig05103	Oost_Contig05062	Oost_Contig06042	Oost_Contig00588	Oost_Contig09143	Oost_Contig28910	Oost_Contig04867
Conc_Contig01189	Conc_Contig06209	Conc_Contig29486	Conc_Contig27126	Conc_Contig03442	Conc_Contig29726	Conc_Contig22357	Conc_Contig14000	Conc_Contig00038	Conc_Contig06021	Conc_Contig06582	Conc_Contig24609	Conc_Contig08499	Conc_Contig29274	Conc_Contig26746	Conc_Contig05374	Oost_Contig33398	Oost_Contig32430	Oost_Contig34869	Oost_Contig33050	Oost_Contig08556	Oost_Contig26449	Oost_Contig33219	Oost_Contig00051	Oost_Contig05058	Oost_Contig06041	Oost_Contig05876	Oost_Contig09142	Oost_Contig28907	Oost_Contig04844
Conc_Contig16830	Conc_Contig06467	Conc_Contig08473	Conc_Contig10798	Conc_Contig25252	Conc_Contig19421	Conc_Contig13193	Conc_Contig20411	Conc_Contig03789	Conc_Contig06020	Conc_Contig06580	Conc_Contig24600	Conc_Contig08493	Conc_Contig29273	Conc_Contig26745	Conc_Contig05372	Oost_Contig33397	Oost_Contig32416	Oost_Contig34865	Oost_Contig33037	Oost_Contig08555	Oost_Contig26448	Oost_Contig33206	Oost_Contig05098	Oost_Contig05046	Oost_Contig06040	Oost_Contig05868	Oost_Contig09141	Oost_Contig28906	Oost_Contig04843
Conc_Contig16873	Conc_Contig16701	Conc_Contig28592	Conc_Contig10742	Conc_Contig29139	Conc_Contig12771	Conc_Contig13880	Conc_Contig25608	Conc_Contig03774	Conc_Contig06017	Conc_Contig06566	Conc_Contig24590	Conc_Contig08491	Conc_Contig29272	Conc_Contig26744	Conc_Contig05371	Oost_Contig33396	Oost_Contig32414	Oost_Contig34847	Oost_Contig33035	Oost_Contig08554	Oost_Contig26447	Oost_Contig33203	Oost_Contig05097	Oost_Contig05043	Oost_Contig06039	Oost_Contig05867	Oost_Contig09139	Oost_Contig28903	Oost_Contig04841
Conc_Contig01690	Conc_Contig23880	Conc_Contig27027	Conc_Contig21559	Conc_Contig29730	Conc_Contig02479	Conc_Contig15032	Conc_Contig04841	Conc_Contig00037	Conc_Contig06012	Conc_Contig06565	Conc_Contig24589	Conc_Contig08490	Conc_Contig29270	Conc_Contig26743	Conc_Contig05369	Oost_Contig33394	Oost_Contig32397	Oost_Contig34844	Oost_Contig33008	Oost_Contig08553	Oost_Contig26445	Oost_Contig33163	Oost_Contig05083	Oost_Contig05042	Oost_Contig06038	Oost_Contig00585	Oost_Contig09138	Oost_Contig28897	Oost_Contig04829
Conc_Contig01980	Conc_Contig05986	Conc_Contig29121	Conc_Contig18625	Conc_Contig29920	Conc_Contig25198	Conc_Contig15112	Conc_Contig05273	Conc_Contig03601	Conc_Contig06010	Conc_Contig06550	Conc_Contig24586	Conc_Contig08487	Conc_Contig29269	Conc_Contig26737	Conc_Contig05368	Oost_Contig33392	Oost_Contig32380	Oost_Contig34832	Oost_Contig33006	Oost_Contig08552	Oost_Contig26444	Oost_Contig33132	Oost_Contig05082	Oost_Contig05040	Oost_Contig06030	Oost_Contig05837	Oost_Contig09137	Oost_Contig28869	Oost_Contig04828
Conc_Contig22548	Conc_Contig06237	Conc_Contig19857	Conc_Contig27032	Conc_Contig24852	Conc_Contig13005	Conc_Contig03499	Conc_Contig02346	Conc_Contig03595	Conc_Contig06009	Conc_Contig06540	Conc_Contig24562	Conc_Contig08486	Conc_Contig29267	Conc_Contig26736	Conc_Contig05366	Oost_Contig33391	Oost_Contig32357	Oost_Contig34831	Oost_Contig32994	Oost_Contig08550	Oost_Contig26440	Oost_Contig33127	Oost_Contig05080	Oost_Contig05032	Oost_Contig06029	Oost_Contig05825	Oost_Contig09136	Oost_Contig28854	Oost_Contig04818
Conc_Contig22571	Conc_Contig19463	Conc_Contig24098	Conc_Contig27566	Conc_Contig27471	Conc_Contig01471	Conc_Contig19152	Conc_Contig23244	Conc_Contig03536	Conc_Contig06008	Conc_Contig00654	Conc_Contig24559	Conc_Contig08485	Conc_Contig29266	Conc_Contig26733	Conc_Contig05365	Oost_Contig33388	Oost_Contig32333	Oost_Contig34814	Oost_Contig32990	Oost_Contig08546	Oost_Contig26438	Oost_Contig03312	Oost_Contig05078	Oost_Contig05030	Oost_Contig06028	Oost_Contig05820	Oost_Contig09135	Oost_Contig28831	Oost_Contig00048
Conc_Contig05983	Conc_Contig19662	Conc_Contig24117	Conc_Contig11604	Conc_Contig09067	Conc_Contig26382	Conc_Contig23134	Conc_Contig22142	Conc_Contig00035	Conc_Contig06007	Conc_Contig06533	Conc_Contig24556	Conc_Contig08479	Conc_Contig29263	Conc_Contig26729	Conc_Contig05359	Oost_Contig33381	Oost_Contig32321	Oost_Contig34796	Oost_Contig32976	Oost_Contig08545	Oost_Contig26437	Oost_Contig33099	Oost_Contig05065	Oost_Contig05029	Oost_Contig06024	Oost_Contig00582	Oost_Contig09133	Oost_Contig28786	Oost_Contig04788
Conc_Contig00777	Conc_Contig06704	Conc_Contig06851	Conc_Contig29463	Conc_Contig28867	Conc_Contig25685	Conc_Contig22032	Conc_Contig02347	Conc_Contig03415	Conc_Contig06006	Conc_Contig06510	Conc_Contig24541	Conc_Contig08478	Conc_Contig29262	Conc_Contig26722	Conc_Contig05356	Oost_Contig33377	Oost_Contig32226	Oost_Contig34795	Oost_Contig32973	Oost_Contig08544	Oost_Contig26436	Oost_Contig33098	Oost_Contig05064	Oost_Contig05027	Oost_Contig06020	Oost_Contig05818	Oost_Contig09130	Oost_Contig28785	Oost_Contig04730
Conc_Contig17146	Conc_Contig26202	Conc_Contig24277	Conc_Contig15494	Conc_Contig11189	Conc_Contig22906	Conc_Contig13592	Conc_Contig02258	Conc_Contig03402	Conc_Contig06005	Conc_Contig06508	Conc_Contig24540	Conc_Contig08477	Conc_Contig29259	Conc_Contig26720	Conc_Contig05355	Oost_Contig33374	Oost_Contig32225	Oost_Contig34780	Oost_Contig32970	Oost_Contig08543	Oost_Contig26435	Oost_Contig33096	Oost_Contig05061	Oost_Contig05023	Oost_Contig06018	Oost_Contig05810	Oost_Contig09129	Oost_Contig28782	Oost_Contig04729
Conc_Contig23965	Conc_Contig27847	Conc_Contig19389	Conc_Contig26637	Conc_Contig28202	Conc_Contig23696	Conc_Contig13818	Conc_Contig02332	Conc_Contig03401	Conc_Contig06004	Conc_Contig06485	Conc_Contig24536	Conc_Contig08476	Conc_Contig29255	Conc_Contig26709	Conc_Contig05354	Oost_Contig33368	Oost_Contig32223	Oost_Contig34763	Oost_Contig32963	Oost_Contig08540	Oost_Contig26434	Oost_Contig33095	Oost_Contig05060	Oost_Contig05021	Oost_Contig06013	Oost_Contig00581	Oost_Contig09126	Oost_Contig28777	Oost_Contig04702
Conc_Contig23988	Conc_Contig28323	Conc_Contig00008	Conc_Contig24807	Conc_Contig28926	Conc_Contig15073	Conc_Contig14020	Conc_Contig05485	Conc_Contig03389	Conc_Contig06003	Conc_Contig06484	Conc_Contig24534	Conc_Contig08471	Conc_Contig29248	Conc_Contig26693	Conc_Contig05353	Oost_Contig33367	Oost_Contig32207	Oost_Contig34757	Oost_Contig32952	Oost_Contig08536	Oost_Contig26433	Oost_Contig33093	Oost_Contig05052	Oost_Contig05020	Oost_Contig06012	Oost_Contig00580	Oost_Contig09125	Oost_Contig28771	Oost_Contig04669
Conc_Contig24246	Conc_Contig28792	Conc_Contig12774	Conc_Contig11767	Conc_Contig29977	Conc_Contig24170	Conc_Contig14260	Conc_Contig25138	Conc_Contig03349	Conc_Contig06002	Conc_Contig06472	Conc_Contig24522	Conc_Contig08470	Conc_Contig29244	Conc_Contig26684	Conc_Contig05352	Oost_Contig33366	Oost_Contig32187	Oost_Contig34741	Oost_Contig32950	Oost_Contig08534	Oost_Contig26432	Oost_Contig33086	Oost_Contig05050	Oost_Contig05015	Oost_Contig06011	Oost_Contig05780	Oost_Contig09124	Oost_Contig28760	Oost_Contig04659
Conc_Contig25172	Conc_Contig19426	Conc_Contig19444	Conc_Contig11865	Conc_Contig25760	Conc_Contig24994	Conc_Contig14549	Conc_Contig28533	Conc_Contig03348	Conc_Contig06001	Conc_Contig06463	Conc_Contig24504	Conc_Contig08468	Conc_Contig29242	Conc_Contig26677	Conc_Contig05350	Oost_Contig33363	Oost_Contig32185	Oost_Contig34740	Oost_Contig32943	Oost_Contig08533	Oost_Contig26431	Oost_Contig33066	Oost_Contig05041	Oost_Contig05014	Oost_Contig06010	Oost_Contig05777	Oost_Contig09123	Oost_Contig28745	Oost_Contig04633
Conc_Contig25305	Conc_Contig19636	Conc_Contig24133	Conc_Contig23506	Conc_Contig16615	Conc_Contig28200	Conc_Contig15457	Conc_Contig25596	Conc_Contig00033	Conc_Contig05999	Conc_Contig06454	Conc_Contig24491	Conc_Contig08463	Conc_Contig29241	Conc_Contig26670	Conc_Contig05349	Oost_Contig33361	Oost_Contig32154	Oost_Contig34738	Oost_Contig32937	Oost_Contig08530	Oost_Contig26427	Oost_Contig33063	Oost_Contig05032	Oost_Contig05013	Oost_Contig06009	Oost_Contig00576	Oost_Contig09122	Oost_Contig28744	Oost_Contig04612
Conc_Contig26788	Conc_Contig25461	Conc_Contig24153	Conc_Contig29132	Conc_Contig10761	Conc_Contig06593	Conc_Contig15786	Conc_Contig27715	Conc_Contig03281	Conc_Contig05998	Conc_Contig06438	Conc_Contig24474	Conc_Contig08462	Conc_Contig29235	Conc_Contig26664	Conc_Contig05344	Oost_Contig33359	Oost_Contig32150	Oost_Contig34736	Oost_Contig32929	Oost_Contig08526	Oost_Contig26425	Oost_Contig33059	Oost_Contig05031	Oost_Contig05012	Oost_Contig06007	Oost_Contig05751	Oost_Contig09120	Oost_Contig28725	Oost_Contig04611
Conc_Contig00814	Conc_Contig25926	Conc_Contig27478	Conc_Contig25683	Conc_Contig29673	Conc_Contig07277	Conc_Contig15831	Conc_Contig03630	Conc_Contig03280	Conc_Contig05993	Conc_Contig06429	Conc_Contig24459	Conc_Contig08461	Conc_Contig29228	Conc_Contig26660	Conc_Contig05343	Oost_Contig33355	Oost_Contig32144	Oost_Contig34735	Oost_Contig32899	Oost_Contig08525	Oost_Contig26424	Oost_Contig33053	Oost_Contig05024	Oost_Contig05011	Oost_Contig06006	Oost_Contig00575	Oost_Contig09116	Oost_Contig28693	Oost_Contig04606
Conc_Contig00949	Conc_Contig26044	Conc_Contig29267	Conc_Contig07570	Conc_Contig28529	Conc_Contig12306	Conc_Contig16067	Conc_Contig05683	Conc_Contig00324	Conc_Contig05989	Conc_Contig06424	Conc_Contig24429	Conc_Contig08460	Conc_Contig29227	Conc_Contig26647	Conc_Contig05342	Oost_Contig33351	Oost_Contig32141	Oost_Contig34734	Oost_Contig32889	Oost_Contig08524	Oost_Contig26423	Oost_Contig33034	Oost_Contig05023	Oost_Contig05007	Oost_Contig06004	Oost_Contig05735	Oost_Contig09115	Oost_Contig28628	Oost_Contig04589
Conc_Contig29328	Conc_Contig27479	Conc_Contig29268	Conc_Contig26648	Conc_Contig24736	Conc_Contig24471	Conc_Contig16071	Conc_Contig17048	Conc_Contig03228	Conc_Contig05988	Conc_Contig06420	Conc_Contig24422	Conc_Contig08459	Conc_Contig29226	Conc_Contig26645	Conc_Contig05340	Oost_Contig33350	Oost_Contig32140	Oost_Contig34732	Oost_Contig32887	Oost_Contig08522	Oost_Contig26421	Oost_Contig33031	Oost_Contig05021	Oost_Contig05004	Oost_Contig05993	Oost_Contig05731	Oost_Contig09113	Oost_Contig28603	Oost_Contig04580
Conc_Contig30007	Conc_Contig00724	Conc_Contig23636	Conc_Contig28483	Conc_Contig07971	Conc_Contig25945	Conc_Contig16569	Conc_Contig02307	Conc_Contig03227	Conc_Contig05987	Conc_Contig06419	Conc_Contig24415	Conc_Contig08454	Conc_Contig29225	Conc_Contig02664	Conc_Contig05339	Oost_Contig33349	Oost_Contig32139	Oost_Contig34720	Oost_Contig32837	Oost_Contig08504	Oost_Contig26420	Oost_Contig33014	Oost_Contig05020	Oost_Contig05000	Oost_Contig05992	Oost_Contig00573	Oost_Contig09112	Oost_Contig28602	Oost_Contig04565
Conc_Contig21946	Conc_Contig17074	Conc_Contig27483	Conc_Contig28277	Conc_Contig22639	Conc_Contig19974	Conc_Contig22393	Conc_Contig05141	Conc_Contig03226	Conc_Contig05986	Conc_Contig06401	Conc_Contig24409	Conc_Contig08453	Conc_Contig29224	Conc_Contig26637	Conc_Contig05337	Oost_Contig33346	Oost_Contig32129	Oost_Contig34703	Oost_Contig32817	Oost_Contig08498	Oost_Contig26419	Oost_Contig33010	Oost_Contig05007	Oost_Contig04998	Oost_Contig05991	Oost_Contig00572	Oost_Contig09111	Oost_Contig28568	Oost_Contig04506
Conc_Contig27679	Conc_Contig26216	Conc_Contig06769	Conc_Contig24409	Conc_Contig22566	Conc_Contig12324	Conc_Contig22401	Conc_Contig23149	Conc_Contig03223	Conc_Contig05985	Conc_Contig06395	Conc_Contig24371	Conc_Contig08452	Conc_Contig29223	Conc_Contig26635	Conc_Contig05335	Oost_Contig33339	Oost_Contig32126	Oost_Contig34700	Oost_Contig32811	Oost_Contig08491	Oost_Contig26417	Oost_Contig33004	Oost_Contig05005	Oost_Contig04997	Oost_Contig05990	Oost_Contig00571	Oost_Contig09110	Oost_Contig28552	Oost_Contig04500
Conc_Contig22629	Conc_Contig12459	Conc_Contig26278	Conc_Contig29433	Conc_Contig25731	Conc_Contig12500	Conc_Contig22417	Conc_Contig23192	Conc_Contig03222	Conc_Contig05984	Conc_Contig06392	Conc_Contig24344	Conc_Contig08450	Conc_Contig29222	Conc_Contig26634	Conc_Contig05333	Oost_Contig33337	Oost_Contig32125	Oost_Contig34679	Oost_Contig32804	Oost_Contig08483	Oost_Contig26416	Oost_Contig33002	Oost_Contig05001	Oost_Contig04987	Oost_Contig05987	Oost_Contig05690	Oost_Contig09109	Oost_Contig28541	Oost_Contig04484
Conc_Contig25180	Conc_Contig06621	Conc_Contig20259	Conc_Contig10642	Conc_Contig20427	Conc_Contig13270	Conc_Contig13385	Conc_Contig04913	Conc_Contig00032	Conc_Contig05982	Conc_Contig06377	Conc_Contig24325	Conc_Contig08446	Conc_Contig29219	Conc_Contig26633	Conc_Contig05330	Oost_Contig33334	Oost_Contig32124	Oost_Contig34672	Oost_Contig32747	Oost_Contig08481	Oost_Contig26415	Oost_Contig00033	Oost_Contig04999	Oost_Contig04986	Oost_Contig05978	Oost_Contig00568	Oost_Contig09106	Oost_Contig28540	Oost_Contig04475
Conc_Contig25917	Conc_Contig29213	Conc_Contig24030	Conc_Contig07018	Conc_Contig20609	Conc_Contig17282	Conc_Contig14387	Conc_Contig04543	Conc_Contig03192	Conc_Contig05981	Conc_Contig06370	Conc_Contig24303	Conc_Contig08438	Conc_Contig29215	Conc_Contig26620	Conc_Contig05329	Oost_Contig33332	Oost_Contig32121	Oost_Contig34669	Oost_Contig32744	Oost_Contig08479	Oost_Contig26414	Oost_Contig32997	Oost_Contig04997	Oost_Contig04985	Oost_Contig05977	Oost_Contig05669	Oost_Contig09104	Oost_Contig28539	Oost_Contig04469
Conc_Contig26020	Conc_Contig23645	Conc_Contig06099	Conc_Contig10337	Conc_Contig20631	Conc_Contig17351	Conc_Contig13348	Conc_Contig04895	Conc_Contig03087	Conc_Contig05978	Conc_Contig06366	Conc_Contig24254	Conc_Contig08434	Conc_Contig29214	Conc_Contig26619	Conc_Contig05325	Oost_Contig33330	Oost_Contig32113	Oost_Contig34666	Oost_Contig32726	Oost_Contig08477	Oost_Contig26412	Oost_Contig32989	Oost_Contig04985	Oost_Contig04981	Oost_Contig05976	Oost_Contig00565	Oost_Contig09103	Oost_Contig28529	Oost_Contig04467
Conc_Contig26848	Conc_Contig07108	Conc_Contig09397	Conc_Contig11014	Conc_Contig21175	Conc_Contig19039	Conc_Contig22094	Conc_Contig05660	Conc_Contig03032	Conc_Contig05976	Conc_Contig06362	Conc_Contig24225	Conc_Contig08433	Conc_Contig29206	Conc_Contig26616	Conc_Contig05324	Oost_Contig33329	Oost_Contig32110	Oost_Contig34665	Oost_Contig32720	Oost_Contig08476	Oost_Contig26408	Oost_Contig03297	Oost_Contig04975	Oost_Contig04979	Oost_Contig05972	Oost_Contig05643	Oost_Contig09102	Oost_Contig28526	Oost_Contig04440
Conc_Contig29384	Conc_Contig29151	Conc_Contig25868	Conc_Contig28250	Conc_Contig07650	Conc_Contig19806	Conc_Contig22065	Conc_Contig04548	Conc_Contig03031	Conc_Contig05974	Conc_Contig06354	Conc_Contig24224	Conc_Contig08430	Conc_Contig29204	Conc_Contig26613	Conc_Contig05323	Oost_Contig33327	Oost_Contig32062	Oost_Contig34661	Oost_Contig32719	Oost_Contig08472	Oost_Contig26407	Oost_Contig32962	Oost_Contig04974	Oost_Contig04978	Oost_Contig05968	Oost_Contig05625	Oost_Contig09099	Oost_Contig28369	Oost_Contig04435
Conc_Contig16631	Conc_Contig22831	Conc_Contig27233	Conc_Contig26468	Conc_Contig07685	Conc_Contig19829	Conc_Contig13152	Conc_Contig28039	Conc_Contig03030	Conc_Contig05973	Conc_Contig06351	Conc_Contig24155	Conc_Contig08425	Conc_Contig29203	Conc_Contig26606	Conc_Contig05322	Oost_Contig33321	Oost_Contig32061	Oost_Contig00346	Oost_Contig32704	Oost_Contig08469	Oost_Contig26406	Oost_Contig32958	Oost_Contig04973	Oost_Contig04969	Oost_Contig05967	Oost_Contig00560	Oost_Contig09098	Oost_Contig28364	Oost_Contig00438
Conc_Contig12667	Conc_Contig23280	Conc_Contig29912	Conc_Contig02962	Conc_Contig14990	Conc_Contig21805	Conc_Contig22227	Conc_Contig17836	Conc_Contig03025	Conc_Contig05971	Conc_Contig06347	Conc_Contig24069	Conc_Contig08423	Conc_Contig29201	Conc_Contig26585	Conc_Contig00532	Oost_Contig33319	Oost_Contig32059	Oost_Contig34584	Oost_Contig32690	Oost_Contig08468	Oost_Contig26399	Oost_Contig32947	Oost_Contig04972	Oost_Contig04965	Oost_Contig05966	Oost_Contig05591	Oost_Contig09097	Oost_Contig28358	Oost_Contig04353
Conc_Contig17161	Conc_Contig25923	Conc_Contig26218	Conc_Contig27757	Conc_Contig21193	Conc_Contig21862	Conc_Contig13638	Conc_Contig21026	Conc_Contig03024	Conc_Contig05970	Conc_Contig06334	Conc_Contig24064	Conc_Contig08422	Conc_Contig29198	Conc_Contig26575	Conc_Contig05319	Oost_Contig33317	Oost_Contig32051	Oost_Contig34582	Oost_Contig32689	Oost_Contig08467	Oost_Contig26396	Oost_Contig32942	Oost_Contig04971	Oost_Contig04963	Oost_Contig05961	Oost_Contig00559	Oost_Contig09093	Oost_Contig28349	Oost_Contig04321
Conc_Contig17289	Conc_Contig05888	Conc_Contig18057	Conc_Contig21589	Conc_Contig29868	Conc_Contig22942	Conc_Contig14491	Conc_Contig05284	Conc_Contig03023	Conc_Contig05969	Conc_Contig06331	Conc_Contig24044	Conc_Contig08421	Conc_Contig29178	Conc_Contig26572	Conc_Contig05318	Oost_Contig33314	Oost_Contig32039	Oost_Contig34581	Oost_Contig32684	Oost_Contig08466	Oost_Contig26395	Oost_Contig32936	Oost_Contig04962	Oost_Contig04952	Oost_Contig05959	Oost_Contig00558	Oost_Contig09092	Oost_Contig28346	Oost_Contig04311
Conc_Contig17834	Conc_Contig00888	Conc_Contig19590	Conc_Contig29947	Conc_Contig13072	Conc_Contig20052	Conc_Contig15219	Conc_Contig05608	Conc_Contig03022	Conc_Contig05967	Conc_Contig06315	Conc_Contig24016	Conc_Contig08420	Conc_Contig29176	Conc_Contig26566	Conc_Contig05316	Oost_Contig33313	Oost_Contig32012	Oost_Contig34562	Oost_Contig32683	Oost_Contig08465	Oost_Contig26394	Oost_Contig32935	Oost_Contig04961	Oost_Contig04951	Oost_Contig05958	Oost_Contig05572	Oost_Contig09090	Oost_Contig28329	Oost_Contig04307
Conc_Contig22768	Conc_Contig16687	Conc_Contig22888	Conc_Contig07695	Conc_Contig14157	Conc_Contig07538	Conc_Contig16086	Conc_Contig28005	Conc_Contig30025	Conc_Contig05966	Conc_Contig06307	Conc_Contig24013	Conc_Contig08419	Conc_Contig29175	Conc_Contig26554	Conc_Contig05313	Oost_Contig33311	Oost_Contig31963	Oost_Contig34550	Oost_Contig32677	Oost_Contig08464	Oost_Contig26391	Oost_Contig32923	Oost_Contig04960	Oost_Contig04948	Oost_Contig05957	Oost_Contig00557	Oost_Contig09089	Oost_Contig28324	Oost_Contig04304
Conc_Contig25220	Conc_Contig19428	Conc_Contig25984	Conc_Contig10663	Conc_Contig26577	Conc_Contig26334	Conc_Contig16089	Conc_Contig05491	Conc_Contig30024	Conc_Contig05962	Conc_Contig06303	Conc_Contig23991	Conc_Contig08418	Conc_Contig29168	Conc_Contig26552	Conc_Contig05312	Oost_Contig33310	Oost_Contig31880	Oost_Contig34547	Oost_Contig32670	Oost_Contig08463	Oost_Contig26389	Oost_Contig32913	Oost_Contig04956	Oost_Contig04937	Oost_Contig05956	Oost_Contig00556	Oost_Contig09088	Oost_Contig28294	Oost_Contig04275
Conc_Contig26072	Conc_Contig19458	Conc_Contig26273	Conc_Contig03195	Conc_Contig07839	Conc_Contig12287	Conc_Contig16244	Conc_Contig29496	Conc_Contig30019	Conc_Contig05961	Conc_Contig06295	Conc_Contig23990	Conc_Contig08417	Conc_Contig29163	Conc_Contig26551	Conc_Contig05311	Oost_Contig33309	Oost_Contig31843	Oost_Contig34539	Oost_Contig32669	Oost_Contig08460	Oost_Contig26387	Oost_Contig32906	Oost_Contig04948	Oost_Contig04930	Oost_Contig05955	Oost_Contig00555	Oost_Contig09087	Oost_Contig28268	Oost_Contig04245
Conc_Contig26155	Conc_Contig19772	Conc_Contig06041	Conc_Contig27192	Conc_Contig09584	Conc_Contig12322	Conc_Contig16291	Conc_Contig00532	Conc_Contig30018	Conc_Contig05960	Conc_Contig06293	Conc_Contig23916	Conc_Contig08411	Conc_Contig29159	Conc_Contig26525	Conc_Contig05310	Oost_Contig33302	Oost_Contig31839	Oost_Contig34538	Oost_Contig32652	Oost_Contig08456	Oost_Contig26386	Oost_Contig32896	Oost_Contig04945	Oost_Contig04929	Oost_Contig05954	Oost_Contig05548	Oost_Contig09086	Oost_Contig28259	Oost_Contig04243
Conc_Contig27870	Conc_Contig19804	Conc_Contig06806	Conc_Contig27743	Conc_Contig07712	Conc_Contig12351	Conc_Contig16452	Conc_Contig18851	Conc_Contig30017	Conc_Contig05959	Conc_Contig06292	Conc_Contig23863	Conc_Contig08410	Conc_Contig29157	Conc_Contig26477	Conc_Contig05309	Oost_Contig33300	Oost_Contig31837	Oost_Contig34533	Oost_Contig32630	Oost_Contig08451	Oost_Contig26384	Oost_Contig32888	Oost_Contig04939	Oost_Contig04928	Oost_Contig05953	Oost_Contig05537	Oost_Contig09084	Oost_Contig28237	Oost_Contig04240
Conc_Contig28150	Conc_Contig02212	Conc_Contig06807	Conc_Contig28154	Conc_Contig20792	Conc_Contig12364	Conc_Contig22059	Conc_Contig18461	Conc_Contig30015	Conc_Contig05958	Conc_Contig06288	Conc_Contig23765	Conc_Contig08405	Conc_Contig29151	Conc_Contig26433	Conc_Contig05306	Oost_Contig33296	Oost_Contig31829	Oost_Contig34515	Oost_Contig32611	Oost_Contig08446	Oost_Contig26382	Oost_Contig32877	Oost_Contig04938	Oost_Contig04915	Oost_Contig05950	Oost_Contig00553	Oost_Contig09083	Oost_Contig28235	Oost_Contig04231
Conc_Contig29715	Conc_Contig23705	Conc_Contig28033	Conc_Contig05569	Conc_Contig08543	Conc_Contig12379	Conc_Contig22087	Conc_Contig23138	Conc_Contig30008	Conc_Contig05953	Conc_Contig06287	Conc_Contig23712	Conc_Contig08401	Conc_Contig29150	Conc_Contig26419	Conc_Contig05305	Oost_Contig33295	Oost_Contig31826	Oost_Contig34474	Oost_Contig32598	Oost_Contig08445	Oost_Contig26381	Oost_Contig32873	Oost_Contig04932	Oost_Contig04911	Oost_Contig05949	Oost_Contig05528	Oost_Contig09081	Oost_Contig28213	Oost_Contig04227
Conc_Contig06630	Conc_Contig24110	Conc_Contig09011	Conc_Contig11194	Conc_Contig20638	Conc_Contig12611	Conc_Contig13340	Conc_Contig23184	Conc_Contig30007	Conc_Contig05952	Conc_Contig06283	Conc_Contig23691	Conc_Contig08400	Conc_Contig29140	Conc_Contig26418	Conc_Contig05304	Oost_Contig33261	Oost_Contig31814	Oost_Contig34446	Oost_Contig32585	Oost_Contig08434	Oost_Contig26380	Oost_Contig32870	Oost_Contig04919	Oost_Contig04910	Oost_Contig05948	Oost_Contig00551	Oost_Contig09079	Oost_Contig28212	Oost_Contig04225
Conc_Contig16861	Conc_Contig05854	Conc_Contig29690	Conc_Contig12170	Conc_Contig20649	Conc_Contig12631	Conc_Contig19217	Conc_Contig18380	Conc_Contig30005	Conc_Contig05947	Conc_Contig06282	Conc_Contig23679	Conc_Contig08399	Conc_Contig29125	Conc_Contig26365	Conc_Contig05300	Oost_Contig33259	Oost_Contig31760	Oost_Contig34431	Oost_Contig32569	Oost_Contig08424	Oost_Contig26379	Oost_Contig32863	Oost_Contig04918	Oost_Contig04909	Oost_Contig05946	Oost_Contig05491	Oost_Contig09078	Oost_Contig28204	Oost_Contig00042
Conc_Contig19434	Conc_Contig05941	Conc_Contig12461	Conc_Contig21570	Conc_Contig26288	Conc_Contig12637	Conc_Contig15053	Conc_Contig02901	Conc_Contig30003	Conc_Contig05946	Conc_Contig06278	Conc_Contig23573	Conc_Contig08390	Conc_Contig29124	Conc_Contig26359	Conc_Contig05298	Oost_Contig33219	Oost_Contig31749	Oost_Contig34414	Oost_Contig32550	Oost_Contig08422	Oost_Contig26378	Oost_Contig32856	Oost_Contig04915	Oost_Contig04908	Oost_Contig05944	Oost_Contig00548	Oost_Contig09077	Oost_Contig28202	Oost_Contig04188
Conc_Contig24133	Conc_Contig06404	Conc_Contig19557	Conc_Contig21629	Conc_Contig26509	Conc_Contig29698	Conc_Contig15206	Conc_Contig03944	Conc_Contig30002	Conc_Contig05945	Conc_Contig06271	Conc_Contig23566	Conc_Contig08388	Conc_Contig29121	Conc_Contig26343	Conc_Contig05297	Oost_Contig33206	Oost_Contig31743	Oost_Contig34368	Oost_Contig03254	Oost_Contig08414	Oost_Contig26377	Oost_Contig32855	Oost_Contig04914	Oost_Contig04905	Oost_Contig05937	Oost_Contig05479	Oost_Contig09074	Oost_Contig28159	Oost_Contig04151
Conc_Contig26294	Conc_Contig19297	Conc_Contig24172	Conc_Contig00397	Conc_Contig07612	Conc_Contig22748	Conc_Contig15390	Conc_Contig04732	Conc_Contig30001	Conc_Contig05944	Conc_Contig06263	Conc_Contig23554	Conc_Contig08387	Conc_Contig29101	Conc_Contig26309	Conc_Contig05295	Oost_Contig33181	Oost_Contig31741	Oost_Contig34348	Oost_Contig32514	Oost_Contig08410	Oost_Contig26376	Oost_Contig32847	Oost_Contig04913	Oost_Contig04903	Oost_Contig05936	Oost_Contig00547	Oost_Contig09072	Oost_Contig28139	Oost_Contig04143
Conc_Contig07566	Conc_Contig01441	Conc_Contig26280	Conc_Contig07859	Conc_Contig28905	Conc_Contig27785	Conc_Contig15427	Conc_Contig05340	Conc_Contig00030	Conc_Contig05943	Conc_Contig06262	Conc_Contig23544	Conc_Contig08386	Conc_Contig29097	Conc_Contig26296	Conc_Contig05294	Oost_Contig33163	Oost_Contig31728	Oost_Contig34343	Oost_Contig32505	Oost_Contig08405	Oost_Contig26372	Oost_Contig32843	Oost_Contig04912	Oost_Contig04897	Oost_Contig05935	Oost_Contig05461	Oost_Contig09069	Oost_Contig28132	Oost_Contig04137
Conc_Contig12502	Conc_Contig26318	Conc_Contig07078	Conc_Contig09806	Conc_Contig19187	Conc_Contig20943	Conc_Contig22147	Conc_Contig05422	Conc_Contig29997	Conc_Contig05942	Conc_Contig06256	Conc_Contig23524	Conc_Contig08385	Conc_Contig29093	Conc_Contig26292	Conc_Contig05292	Oost_Contig33154	Oost_Contig31719	Oost_Contig34298	Oost_Contig32502	Oost_Contig08404	Oost_Contig26370	Oost_Contig32772	Oost_Contig04907	Oost_Contig04896	Oost_Contig05934	Oost_Contig00546	Oost_Contig09068	Oost_Contig28128	Oost_Contig04116
Conc_Contig29823	Conc_Contig27259	Conc_Contig07461	Conc_Contig10623	Conc_Contig28438	Conc_Contig26424	Conc_Contig22414	Conc_Contig12220	Conc_Contig29995	Conc_Contig05941	Conc_Contig06255	Conc_Contig23506	Conc_Contig08384	Conc_Contig29087	Conc_Contig26262	Conc_Contig05291	Oost_Contig33149	Oost_Contig31708	Oost_Contig34290	Oost_Contig32475	Oost_Contig08400	Oost_Contig26367	Oost_Contig32765	Oost_Contig04906	Oost_Contig04894	Oost_Contig05932	Oost_Contig05459	Oost_Contig09067	Oost_Contig28107	Oost_Contig04108
Conc_Contig23005	Conc_Contig27262	Conc_Contig25070	Conc_Contig12258	Conc_Contig20697	Conc_Contig28256	Conc_Contig21779	Conc_Contig13823	Conc_Contig29994	Conc_Contig05940	Conc_Contig06249	Conc_Contig23480	Conc_Contig08383	Conc_Contig29081	Conc_Contig26251	Conc_Contig05290	Oost_Contig33148	Oost_Contig31702	Oost_Contig34237	Oost_Contig32470	Oost_Contig08399	Oost_Contig26366	Oost_Contig32758	Oost_Contig04902	Oost_Contig04891	Oost_Contig05931	Oost_Contig05452	Oost_Contig09065	Oost_Contig28074	Oost_Contig04103
Conc_Contig25191	Conc_Contig27492	Conc_Contig14085	Conc_Contig21667	Conc_Contig25519	Conc_Contig14244	Conc_Contig02294	Conc_Contig14968	Conc_Contig29993	Conc_Contig05939	Conc_Contig06247	Conc_Contig23449	Conc_Contig08367	Conc_Contig29076	Conc_Contig26205	Conc_Contig05289	Oost_Contig03314	Oost_Contig31636	Oost_Contig34222	Oost_Contig32463	Oost_Contig08398	Oost_Contig26364	Oost_Contig32729	Oost_Contig00049	Oost_Contig04888	Oost_Contig05926	Oost_Contig05435	Oost_Contig09061	Oost_Contig28052	Oost_Contig04083
Conc_Contig25243	Conc_Contig28465	Conc_Contig24099	Conc_Contig21261	Conc_Contig28662	Conc_Contig19410	Conc_Contig13123	Conc_Contig02503	Conc_Contig29991	Conc_Contig05938	Conc_Contig06242	Conc_Contig23372	Conc_Contig08363	Conc_Contig29075	Conc_Contig26177	Conc_Contig05287	Oost_Contig33139	Oost_Contig31628	Oost_Contig34221	Oost_Contig32460	Oost_Contig08397	Oost_Contig26362	Oost_Contig32728	Oost_Contig04898	Oost_Contig04887	Oost_Contig05925	Oost_Contig05430	Oost_Contig09060	Oost_Contig28034	Oost_Contig04080
Conc_Contig25331	Conc_Contig29279	Conc_Contig20052	Conc_Contig21702	Conc_Contig28888	Conc_Contig24557	Conc_Contig14652	Conc_Contig05668	Conc_Contig29985	Conc_Contig05937	Conc_Contig06237	Conc_Contig23297	Conc_Contig08362	Conc_Contig29068	Conc_Contig26099	Conc_Contig05286	Oost_Contig33137	Oost_Contig31589	Oost_Contig34220	Oost_Contig32452	Oost_Contig08396	Oost_Contig26360	Oost_Contig32701	Oost_Contig04894	Oost_Contig04882	Oost_Contig05924	Oost_Contig00543	Oost_Contig09059	Oost_Contig28033	Oost_Contig04048
Conc_Contig25995	Conc_Contig20152	Conc_Contig06810	Conc_Contig12192	Conc_Contig29117	Conc_Contig29030	Conc_Contig14814	Conc_Contig02421	Conc_Contig29983	Conc_Contig05935	Conc_Contig06233	Conc_Contig23218	Conc_Contig08361	Conc_Contig29064	Conc_Contig26085	Conc_Contig05284	Oost_Contig33131	Oost_Contig31534	Oost_Contig34209	Oost_Contig32446	Oost_Contig08394	Oost_Contig26359	Oost_Contig32694	Oost_Contig04893	Oost_Contig04878	Oost_Contig05922	Oost_Contig05423	Oost_Contig09056	Oost_Contig28013	Oost_Contig04026
Conc_Contig26192	Conc_Contig27276	Conc_Contig06811	Conc_Contig13365	Conc_Contig18106	Conc_Contig29773	Conc_Contig15544	Conc_Contig02523	Conc_Contig29980	Conc_Contig05934	Conc_Contig06231	Conc_Contig23202	Conc_Contig08357	Conc_Contig29063	Conc_Contig26065	Conc_Contig05282	Oost_Contig33128	Oost_Contig31497	Oost_Contig34201	Oost_Contig32445	Oost_Contig08381	Oost_Contig26355	Oost_Contig32688	Oost_Contig04892	Oost_Contig04877	Oost_Contig05921	Oost_Contig00542	Oost_Contig09055	Oost_Contig27940	Oost_Contig04024
Conc_Contig26403	Conc_Contig12462	Conc_Contig06812	Conc_Contig15423	Conc_Contig29902	Conc_Contig28751	Conc_Contig16364	Conc_Contig03333	Conc_Contig29979	Conc_Contig05933	Conc_Contig06224	Conc_Contig23178	Conc_Contig08356	Conc_Contig29059	Conc_Contig02606	Conc_Contig05280	Oost_Contig33127	Oost_Contig31466	Oost_Contig34194	Oost_Contig32444	Oost_Contig08379	Oost_Contig26354	Oost_Contig32680	Oost_Contig04891	Oost_Contig04869	Oost_Contig05920	Oost_Contig00541	Oost_Contig09054	Oost_Contig27903	Oost_Contig04021
Conc_Contig27728	Conc_Contig28171	Conc_Contig24499	Conc_Contig19180	Conc_Contig20067	Conc_Contig20372	Conc_Contig16573	Conc_Contig03756	Conc_Contig29976	Conc_Contig05932	Conc_Contig06214	Conc_Contig23170	Conc_Contig08355	Conc_Contig29057	Conc_Contig26051	Conc_Contig05278	Oost_Contig33125	Oost_Contig31402	Oost_Contig34176	Oost_Contig32442	Oost_Contig08378	Oost_Contig26351	Oost_Contig32679	Oost_Contig04890	Oost_Contig04868	Oost_Contig05919	Oost_Contig05409	Oost_Contig09053	Oost_Contig27613	Oost_Contig04013
Conc_Contig01065	Conc_Contig00706	Conc_Contig26202	Conc_Contig28178	Conc_Contig29985	Conc_Contig03939	Conc_Contig13092	Conc_Contig02335	Conc_Contig29972	Conc_Contig05931	Conc_Contig06210	Conc_Contig23169	Conc_Contig08354	Conc_Contig29054	Conc_Contig02605	Conc_Contig05276	Oost_Contig33124	Oost_Contig31315	Oost_Contig34143	Oost_Contig32439	Oost_Contig08377	Oost_Contig26349	Oost_Contig32674	Oost_Contig04882	Oost_Contig04867	Oost_Contig05918	Oost_Contig00539	Oost_Contig09052	Oost_Contig27609	Oost_Contig00400
Conc_Contig01168	Conc_Contig19422	Conc_Contig27026	Conc_Contig21260	Conc_Contig28675	Conc_Contig21844	Conc_Contig13947	Conc_Contig02517	Conc_Contig29971	Conc_Contig05930	Conc_Contig00621	Conc_Contig23163	Conc_Contig08353	Conc_Contig29048	Conc_Contig02604	Conc_Contig05275	Oost_Contig33122	Oost_Contig31311	Oost_Contig34139	Oost_Contig32427	Oost_Contig08373	Oost_Contig26348	Oost_Contig32672	Oost_Contig04881	Oost_Contig04866	Oost_Contig05917	Oost_Contig00538	Oost_Contig09050	Oost_Contig27588	Oost_Contig00004
Conc_Contig01633	Conc_Contig19438	Conc_Contig29035	Conc_Contig05226	Conc_Contig28375	Conc_Contig21852	Conc_Contig15366	Conc_Contig27756	Conc_Contig29969	Conc_Contig05928	Conc_Contig06209	Conc_Contig23122	Conc_Contig08349	Conc_Contig29042	Conc_Contig26039	Conc_Contig05274	Oost_Contig33108	Oost_Contig31290	Oost_Contig34137	Oost_Contig32425	Oost_Contig08371	Oost_Contig26347	Oost_Contig32667	Oost_Contig04880	Oost_Contig04865	Oost_Contig05916	Oost_Contig05379	Oost_Contig09049	Oost_Contig27585	Oost_Contig03994
Conc_Contig16610	Conc_Contig19547	Conc_Contig24176	Conc_Contig28615	Conc_Contig29406	Conc_Contig28538	Conc_Contig15583	Conc_Contig02363	Conc_Contig29963	Conc_Contig05926	Conc_Contig06206	Conc_Contig23120	Conc_Contig08348	Conc_Contig29040	Conc_Contig26016	Conc_Contig05273	Oost_Contig33100	Oost_Contig31277	Oost_Contig34131	Oost_Contig32423	Oost_Contig08370	Oost_Contig26345	Oost_Contig03265	Oost_Contig04879	Oost_Contig04862	Oost_Contig05915	Oost_Contig00537	Oost_Contig09048	Oost_Contig27563	Oost_Contig00399
Conc_Contig16619	Conc_Contig19548	Conc_Contig24366	Conc_Contig20272	Conc_Contig07632	Conc_Contig29638	Conc_Contig15943	Conc_Contig03843	Conc_Contig29961	Conc_Contig05925	Conc_Contig06204	Conc_Contig23099	Conc_Contig08347	Conc_Contig29030	Conc_Contig25955	Conc_Contig05272	Oost_Contig33095	Oost_Contig31253	Oost_Contig34124	Oost_Contig32420	Oost_Contig08369	Oost_Contig26342	Oost_Contig32649	Oost_Contig04878	Oost_Contig04861	Oost_Contig05914	Oost_Contig00536	Oost_Contig09047	Oost_Contig27515	Oost_Contig03988
Conc_Contig16622	Conc_Contig22544	Conc_Contig06808	Conc_Contig29795	Conc_Contig28378	Conc_Contig21941	Conc_Contig22152	Conc_Contig27787	Conc_Contig29959	Conc_Contig05924	Conc_Contig06202	Conc_Contig23098	Conc_Contig08342	Conc_Contig29027	Conc_Contig25865	Conc_Contig05271	Oost_Contig33093	Oost_Contig31243	Oost_Contig34118	Oost_Contig32419	Oost_Contig08368	Oost_Contig26337	Oost_Contig32647	Oost_Contig04872	Oost_Contig04860	Oost_Contig05913	Oost_Contig00535	Oost_Contig09045	Oost_Contig27498	Oost_Contig03985
Conc_Contig16807	Conc_Contig25852	Conc_Contig29937	Conc_Contig16621	Conc_Contig11039	Conc_Contig23939	Conc_Contig22230	Conc_Contig28183	Conc_Contig29956	Conc_Contig05923	Conc_Contig06200	Conc_Contig23045	Conc_Contig08341	Conc_Contig29021	Conc_Contig25864	Conc_Contig05270	Oost_Contig33088	Oost_Contig31242	Oost_Contig34117	Oost_Contig32406	Oost_Contig08367	Oost_Contig26333	Oost_Contig32642	Oost_Contig04843	Oost_Contig04857	Oost_Contig05912	Oost_Contig00534	Oost_Contig09044	Oost_Contig27447	Oost_Contig03975
Conc_Contig16819	Conc_Contig25896	Conc_Contig20285	Conc_Contig10878	Conc_Contig20799	Conc_Contig00464	Conc_Contig23570	Conc_Contig29015	Conc_Contig29955	Conc_Contig05922	Conc_Contig06196	Conc_Contig23030	Conc_Contig08340	Conc_Contig29020	Conc_Contig25863	Conc_Contig05268	Oost_Contig33086	Oost_Contig31202	Oost_Contig34116	Oost_Contig32405	Oost_Contig08366	Oost_Contig26332	Oost_Contig32641	Oost_Contig04839	Oost_Contig04856	Oost_Contig05911	Oost_Contig05333	Oost_Contig09043	Oost_Contig27399	Oost_Contig03956
Conc_Contig16880	Conc_Contig19509	Conc_Contig23751	Conc_Contig18231	Conc_Contig24512	Conc_Contig00488	Conc_Contig25401	Conc_Contig25142	Conc_Contig29953	Conc_Contig05921	Conc_Contig06172	Conc_Contig22987	Conc_Contig08338	Conc_Contig29019	Conc_Contig25856	Conc_Contig05267	Oost_Contig33083	Oost_Contig31172	Oost_Contig34113	Oost_Contig32404	Oost_Contig08363	Oost_Contig26331	Oost_Contig32640	Oost_Contig04835	Oost_Contig04855	Oost_Contig05910	Oost_Contig00533	Oost_Contig09042	Oost_Contig27394	Oost_Contig03953
Conc_Contig17039	Conc_Contig05867	Conc_Contig23794	Conc_Contig11217	Conc_Contig08329	Conc_Contig05871	Conc_Contig00537	Conc_Contig27779	Conc_Contig29951	Conc_Contig05916	Conc_Contig06155	Conc_Contig22980	Conc_Contig08337	Conc_Contig29017	Conc_Contig25825	Conc_Contig05265	Oost_Contig33072	Oost_Contig31159	Oost_Contig34101	Oost_Contig32402	Oost_Contig08355	Oost_Contig26330	Oost_Contig32637	Oost_Contig04834	Oost_Contig04854	Oost_Contig05909	Oost_Contig05329	Oost_Contig09041	Oost_Contig27361	Oost_Contig03951
Conc_Contig17059	Conc_Contig23753	Conc_Contig05912	Conc_Contig21635	Conc_Contig08838	Conc_Contig05950	Conc_Contig24820	Conc_Contig05185	Conc_Contig29949	Conc_Contig05914	Conc_Contig06151	Conc_Contig22976	Conc_Contig08336	Conc_Contig29008	Conc_Contig25821	Conc_Contig05264	Oost_Contig03307	Oost_Contig31142	Oost_Contig34067	Oost_Contig32398	Oost_Contig08354	Oost_Contig26329	Oost_Contig32631	Oost_Contig04833	Oost_Contig04853	Oost_Contig05908	Oost_Contig05325	Oost_Contig09040	Oost_Contig27354	Oost_Contig03944
Conc_Contig17073	Conc_Contig23912	Conc_Contig06706	Conc_Contig15010	Conc_Contig26472	Conc_Contig25362	Conc_Contig13089	Conc_Contig27719	Conc_Contig29942	Conc_Contig05913	Conc_Contig06138	Conc_Contig22967	Conc_Contig08335	Conc_Contig29004	Conc_Contig25820	Conc_Contig05262	Oost_Contig33066	Oost_Contig31108	Oost_Contig34047	Oost_Contig32395	Oost_Contig08351	Oost_Contig26328	Oost_Contig32627	Oost_Contig04832	Oost_Contig04852	Oost_Contig05907	Oost_Contig05324	Oost_Contig09039	Oost_Contig27352	Oost_Contig03943
Conc_Contig17637	Conc_Contig24139	Conc_Contig07094	Conc_Contig27517	Conc_Contig20698	Conc_Contig08815	Conc_Contig21840	Conc_Contig00289	Conc_Contig29941	Conc_Contig05912	Conc_Contig06134	Conc_Contig02291	Conc_Contig08333	Conc_Contig28979	Conc_Contig25819	Conc_Contig05261	Oost_Contig33064	Oost_Contig31102	Oost_Contig34034	Oost_Contig32393	Oost_Contig08347	Oost_Contig26325	Oost_Contig32624	Oost_Contig04831	Oost_Contig04849	Oost_Contig05906	Oost_Contig00532	Oost_Contig09038	Oost_Contig27282	Oost_Contig00394
Conc_Contig17713	Conc_Contig24142	Conc_Contig19095	Conc_Contig10270	Conc_Contig23126	Conc_Contig21858	Conc_Contig13353	Conc_Contig27729	Conc_Contig29940	Conc_Contig05911	Conc_Contig06131	Conc_Contig02290	Conc_Contig08332	Conc_Contig28978	Conc_Contig25805	Conc_Contig05260	Oost_Contig33061	Oost_Contig31096	Oost_Contig34028	Oost_Contig32389	Oost_Contig08345	Oost_Contig26320	Oost_Contig32622	Oost_Contig04829	Oost_Contig04848	Oost_Contig05905	Oost_Contig05316	Oost_Contig09036	Oost_Contig27246	Oost_Contig03937
Conc_Contig17883	Conc_Contig27332	Conc_Contig23494	Conc_Contig12232	Conc_Contig23127	Conc_Contig26023	Conc_Contig13357	Conc_Contig02243	Conc_Contig29938	Conc_Contig05910	Conc_Contig06130	Conc_Contig02289	Conc_Contig08331	Conc_Contig28976	Conc_Contig25779	Conc_Contig05259	Oost_Contig03306	Oost_Contig31075	Oost_Contig34019	Oost_Contig32388	Oost_Contig08344	Oost_Contig26319	Oost_Contig32620	Oost_Contig04828	Oost_Contig04847	Oost_Contig05904	Oost_Contig05313	Oost_Contig09035	Oost_Contig27228	Oost_Contig03924
Conc_Contig02230	Conc_Contig01193	Conc_Contig19493	Conc_Contig08591	Conc_Contig23129	Conc_Contig27874	Conc_Contig13906	Conc_Contig13350	Conc_Contig29934	Conc_Contig05906	Conc_Contig06120	Conc_Contig02288	Conc_Contig08329	Conc_Contig28972	Conc_Contig25771	Conc_Contig05257	Oost_Contig33057	Oost_Contig31069	Oost_Contig34017	Oost_Contig32387	Oost_Contig08343	Oost_Contig26318	Oost_Contig32617	Oost_Contig04818	Oost_Contig04846	Oost_Contig05903	Oost_Contig00531	Oost_Contig09031	Oost_Contig27193	Oost_Contig03921
Conc_Contig26847	Conc_Contig05985	Conc_Contig06848	Conc_Contig10572	Conc_Contig23130	Conc_Contig25960	Conc_Contig14021	Conc_Contig23133	Conc_Contig29933	Conc_Contig05905	Conc_Contig06117	Conc_Contig02275	Conc_Contig08309	Conc_Contig28971	Conc_Contig25769	Conc_Contig05253	Oost_Contig33053	Oost_Contig31059	Oost_Contig33971	Oost_Contig32386	Oost_Contig08341	Oost_Contig26317	Oost_Contig32614	Oost_Contig04814	Oost_Contig04845	Oost_Contig05902	Oost_Contig05309	Oost_Contig09030	Oost_Contig27174	Oost_Contig03912
Conc_Contig00662	Conc_Contig11327	Conc_Contig27752	Conc_Contig27432	Conc_Contig25518	Conc_Contig26369	Conc_Contig14827	Conc_Contig27013	Conc_Contig29932	Conc_Contig05904	Conc_Contig06112	Conc_Contig02268	Conc_Contig08308	Conc_Contig28965	Conc_Contig25765	Conc_Contig05252	Oost_Contig33047	Oost_Contig31058	Oost_Contig33966	Oost_Contig32385	Oost_Contig08340	Oost_Contig26316	Oost_Contig32609	Oost_Contig04813	Oost_Contig04844	Oost_Contig05901	Oost_Contig05305	Oost_Contig09029	Oost_Contig27162	Oost_Contig03909
Conc_Contig00812	Conc_Contig05791	Conc_Contig23859	Conc_Contig29148	Conc_Contig29165	Conc_Contig26711	Conc_Contig15551	Conc_Contig28674	Conc_Contig29930	Conc_Contig05903	Conc_Contig06108	Conc_Contig22568	Conc_Contig08305	Conc_Contig28962	Conc_Contig25752	Conc_Contig05251	Oost_Contig33041	Oost_Contig31056	Oost_Contig33952	Oost_Contig32384	Oost_Contig08338	Oost_Contig26315	Oost_Contig32592	Oost_Contig04806	Oost_Contig04843	Oost_Contig05899	Oost_Contig00530	Oost_Contig09028	Oost_Contig27145	Oost_Contig03908
Conc_Contig00962	Conc_Contig19661	Conc_Contig00706	Conc_Contig28714	Conc_Contig29511	Conc_Contig12289	Conc_Contig15581	Conc_Contig05721	Conc_Contig29929	Conc_Contig05900	Conc_Contig06105	Conc_Contig22464	Conc_Contig08302	Conc_Contig28959	Conc_Contig25744	Conc_Contig05250	Oost_Contig33040	Oost_Contig31055	Oost_Contig33931	Oost_Contig32373	Oost_Contig08337	Oost_Contig26314	Oost_Contig32589	Oost_Contig04805	Oost_Contig04842	Oost_Contig05898	Oost_Contig05283	Oost_Contig09026	Oost_Contig27140	Oost_Contig03906
Conc_Contig17224	Conc_Contig19676	Conc_Contig07593	Conc_Contig08974	Conc_Contig08162	Conc_Contig12378	Conc_Contig16252	Conc_Contig18785	Conc_Contig29925	Conc_Contig05899	Conc_Contig06099	Conc_Contig21890	Conc_Contig08301	Conc_Contig28956	Conc_Contig25737	Conc_Contig05249	Oost_Contig33034	Oost_Contig31050	Oost_Contig33896	Oost_Contig32371	Oost_Contig08334	Oost_Contig26313	Oost_Contig32582	Oost_Contig04804	Oost_Contig04840	Oost_Contig05897	Oost_Contig00527	Oost_Contig09025	Oost_Contig27044	Oost_Contig00039
Conc_Contig23025	Conc_Contig19721	Conc_Contig00654	Conc_Contig24540	Conc_Contig28475	Conc_Contig12507	Conc_Contig13339	Conc_Contig03827	Conc_Contig29924	Conc_Contig05897	Conc_Contig06098	Conc_Contig21801	Conc_Contig08300	Conc_Contig28954	Conc_Contig25694	Conc_Contig05247	Oost_Contig33030	Oost_Contig31048	Oost_Contig33894	Oost_Contig32369	Oost_Contig08311	Oost_Contig26312	Oost_Contig32579	Oost_Contig04793	Oost_Contig04839	Oost_Contig05896	Oost_Contig05264	Oost_Contig09024	Oost_Contig27040	Oost_Contig03897
Conc_Contig25166	Conc_Contig23740	Conc_Contig23833	Conc_Contig08552	Conc_Contig08112	Conc_Contig12522	Conc_Contig28403	Conc_Contig23145	Conc_Contig29921	Conc_Contig05896	Conc_Contig06096	Conc_Contig21789	Conc_Contig08299	Conc_Contig28950	Conc_Contig25685	Conc_Contig05245	Oost_Contig03303	Oost_Contig31046	Oost_Contig33864	Oost_Contig32367	Oost_Contig08310	Oost_Contig26311	Oost_Contig32577	Oost_Contig04788	Oost_Contig04838	Oost_Contig05895	Oost_Contig00526	Oost_Contig09023	Oost_Contig27017	Oost_Contig03895
Conc_Contig25242	Conc_Contig23749	Conc_Contig23862	Conc_Contig21561	Conc_Contig10767	Conc_Contig12596	Conc_Contig19334	Conc_Contig02269	Conc_Contig29919	Conc_Contig05895	Conc_Contig06095	Conc_Contig21787	Conc_Contig08289	Conc_Contig28940	Conc_Contig25682	Conc_Contig05243	Oost_Contig33020	Oost_Contig31039	Oost_Contig33862	Oost_Contig32358	Oost_Contig08306	Oost_Contig26310	Oost_Contig32573	Oost_Contig04787	Oost_Contig04837	Oost_Contig05893	Oost_Contig05253	Oost_Contig09022	Oost_Contig27003	Oost_Contig03894
Conc_Contig27839	Conc_Contig25215	Conc_Contig24152	Conc_Contig11224	Conc_Contig07719	Conc_Contig12934	Conc_Contig19123	Conc_Contig04555	Conc_Contig29918	Conc_Contig05894	Conc_Contig06094	Conc_Contig21786	Conc_Contig08287	Conc_Contig28938	Conc_Contig25680	Conc_Contig05241	Oost_Contig00033	Oost_Contig31032	Oost_Contig33860	Oost_Contig32354	Oost_Contig08304	Oost_Contig26303	Oost_Contig32571	Oost_Contig04783	Oost_Contig04835	Oost_Contig05892	Oost_Contig00525	Oost_Contig09021	Oost_Contig26876	Oost_Contig03892
Conc_Contig00897	Conc_Contig27585	Conc_Contig24177	Conc_Contig11905	Conc_Contig09850	Conc_Contig13062	Conc_Contig13602	Conc_Contig04610	Conc_Contig29917	Conc_Contig05893	Conc_Contig06091	Conc_Contig21783	Conc_Contig08282	Conc_Contig28935	Conc_Contig25671	Conc_Contig05240	Oost_Contig32983	Oost_Contig31026	Oost_Contig33840	Oost_Contig32353	Oost_Contig08298	Oost_Contig26302	Oost_Contig32568	Oost_Contig04777	Oost_Contig04832	Oost_Contig05891	Oost_Contig05245	Oost_Contig09020	Oost_Contig26857	Oost_Contig03891
Conc_Contig24354	Conc_Contig05843	Conc_Contig24185	Conc_Contig26231	Conc_Contig19226	Conc_Contig17860	Conc_Contig13088	Conc_Contig04790	Conc_Contig29916	Conc_Contig05892	Conc_Contig06089	Conc_Contig21777	Conc_Contig08281	Conc_Contig28934	Conc_Contig25668	Conc_Contig05239	Oost_Contig03298	Oost_Contig31024	Oost_Contig33798	Oost_Contig32341	Oost_Contig08297	Oost_Contig26301	Oost_Contig32566	Oost_Contig04775	Oost_Contig04831	Oost_Contig05890	Oost_Contig05244	Oost_Contig09018	Oost_Contig26798	Oost_Contig03890
Conc_Contig01901	Conc_Contig06266	Conc_Contig27359	Conc_Contig28068	Conc_Contig09401	Conc_Contig19539	Conc_Contig13354	Conc_Contig05629	Conc_Contig29914	Conc_Contig05891	Conc_Contig06082	Conc_Contig21773	Conc_Contig08280	Conc_Contig28933	Conc_Contig25667	Conc_Contig05238	Oost_Contig03297	Oost_Contig31016	Oost_Contig33789	Oost_Contig32339	Oost_Contig08296	Oost_Contig26297	Oost_Contig32563	Oost_Contig04771	Oost_Contig04830	Oost_Contig05889	Oost_Contig05239	Oost_Contig09017	Oost_Contig26707	Oost_Contig03885
Conc_Contig20422	Conc_Contig06857	Conc_Contig06262	Conc_Contig29336	Conc_Contig20720	Conc_Contig20091	Conc_Contig13563	Conc_Contig03738	Conc_Contig29910	Conc_Contig05890	Conc_Contig06080	Conc_Contig21772	Conc_Contig08273	Conc_Contig28926	Conc_Contig25659	Conc_Contig05237	Oost_Contig32961	Oost_Contig31012	Oost_Contig33771	Oost_Contig32336	Oost_Contig08294	Oost_Contig26296	Oost_Contig32560	Oost_Contig04766	Oost_Contig04829	Oost_Contig05888	Oost_Contig00522	Oost_Contig09016	Oost_Contig26689	Oost_Contig03884
Conc_Contig16633	Conc_Contig19144	Conc_Contig19537	Conc_Contig29011	Conc_Contig24964	Conc_Contig20337	Conc_Contig13910	Conc_Contig04993	Conc_Contig29901	Conc_Contig05889	Conc_Contig06076	Conc_Contig21771	Conc_Contig08269	Conc_Contig28911	Conc_Contig25650	Conc_Contig05236	Oost_Contig03295	Oost_Contig30967	Oost_Contig33761	Oost_Contig32330	Oost_Contig08293	Oost_Contig26287	Oost_Contig32556	Oost_Contig04763	Oost_Contig04827	Oost_Contig05887	Oost_Contig05209	Oost_Contig09015	Oost_Contig26640	Oost_Contig00388
Conc_Contig25309	Conc_Contig29488	Conc_Contig20192	Conc_Contig08911	Conc_Contig07623	Conc_Contig21948	Conc_Contig14033	Conc_Contig18396	Conc_Contig29900	Conc_Contig05888	Conc_Contig06074	Conc_Contig21767	Conc_Contig08266	Conc_Contig28909	Conc_Contig25638	Conc_Contig05235	Oost_Contig32936	Oost_Contig30954	Oost_Contig33747	Oost_Contig32326	Oost_Contig08290	Oost_Contig26286	Oost_Contig32550	Oost_Contig04762	Oost_Contig04826	Oost_Contig05885	Oost_Contig05208	Oost_Contig09014	Oost_Contig26600	Oost_Contig03875
Conc_Contig26595	Conc_Contig25886	Conc_Contig00246	Conc_Contig10900	Conc_Contig07745	Conc_Contig03302	Conc_Contig14166	Conc_Contig18777	Conc_Contig29899	Conc_Contig05887	Conc_Contig06071	Conc_Contig21766	Conc_Contig08265	Conc_Contig28898	Conc_Contig25631	Conc_Contig05233	Oost_Contig03293	Oost_Contig30941	Oost_Contig33740	Oost_Contig32318	Oost_Contig08289	Oost_Contig26285	Oost_Contig32548	Oost_Contig04761	Oost_Contig04825	Oost_Contig05883	Oost_Contig05200	Oost_Contig09013	Oost_Contig26532	Oost_Contig03872
Conc_Contig25362	Conc_Contig23884	Conc_Contig25992	Conc_Contig26425	Conc_Contig20605	Conc_Contig21895	Conc_Contig15307	Conc_Contig02993	Conc_Contig29898	Conc_Contig05885	Conc_Contig06068	Conc_Contig21765	Conc_Contig08264	Conc_Contig28893	Conc_Contig25625	Conc_Contig05232	Oost_Contig32925	Oost_Contig30936	Oost_Contig33738	Oost_Contig32317	Oost_Contig08288	Oost_Contig26283	Oost_Contig32547	Oost_Contig04759	Oost_Contig04823	Oost_Contig05882	Oost_Contig00519	Oost_Contig09012	Oost_Contig26531	Oost_Contig03867
Conc_Contig03226	Conc_Contig23926	Conc_Contig06722	Conc_Contig24973	Conc_Contig20645	Conc_Contig16273	Conc_Contig15349	Conc_Contig03109	Conc_Contig29897	Conc_Contig05884	Conc_Contig06064	Conc_Contig21764	Conc_Contig08263	Conc_Contig28892	Conc_Contig25584	Conc_Contig05231	Oost_Contig32920	Oost_Contig30925	Oost_Contig33732	Oost_Contig32315	Oost_Contig08286	Oost_Contig26282	Oost_Contig32546	Oost_Contig04756	Oost_Contig04822	Oost_Contig05880	Oost_Contig00518	Oost_Contig09011	Oost_Contig26530	Oost_Contig03834
Conc_Contig19582	Conc_Contig26527	Conc_Contig06723	Conc_Contig28262	Conc_Contig21376	Conc_Contig05331	Conc_Contig16247	Conc_Contig03110	Conc_Contig29896	Conc_Contig05883	Conc_Contig06063	Conc_Contig21763	Conc_Contig08262	Conc_Contig28891	Conc_Contig25580	Conc_Contig05230	Oost_Contig32919	Oost_Contig30914	Oost_Contig33731	Oost_Contig32314	Oost_Contig08285	Oost_Contig26281	Oost_Contig32545	Oost_Contig04754	Oost_Contig04821	Oost_Contig05879	Oost_Contig00517	Oost_Contig09010	Oost_Contig26529	Oost_Contig03833
Conc_Contig22924	Conc_Contig23629	Conc_Contig06747	Conc_Contig25270	Conc_Contig21616	Conc_Contig08564	Conc_Contig16546	Conc_Contig05549	Conc_Contig29895	Conc_Contig05882	Conc_Contig06062	Conc_Contig21760	Conc_Contig08261	Conc_Contig02889	Conc_Contig25579	Conc_Contig05229	Oost_Contig32918	Oost_Contig30863	Oost_Contig33724	Oost_Contig32313	Oost_Contig08284	Oost_Contig26280	Oost_Contig32541	Oost_Contig04752	Oost_Contig04820	Oost_Contig05878	Oost_Contig05162	Oost_Contig09009	Oost_Contig26524	Oost_Contig00038
Conc_Contig25620	Conc_Contig06627	Conc_Contig06969	Conc_Contig10876	Conc_Contig08362	Conc_Contig09238	Conc_Contig16598	Conc_Contig18311	Conc_Contig29894	Conc_Contig05881	Conc_Contig06061	Conc_Contig21756	Conc_Contig08260	Conc_Contig28883	Conc_Contig25569	Conc_Contig05224	Oost_Contig32916	Oost_Contig30861	Oost_Contig33707	Oost_Contig32310	Oost_Contig08282	Oost_Contig26279	Oost_Contig32540	Oost_Contig04751	Oost_Contig04818	Oost_Contig05875	Oost_Contig00515	Oost_Contig09008	Oost_Contig26523	Oost_Contig03769
Conc_Contig28623	Conc_Contig28618	Conc_Contig07035	Conc_Contig10512	Conc_Contig11018	Conc_Contig29224	Conc_Contig22024	Conc_Contig02498	Conc_Contig29892	Conc_Contig05879	Conc_Contig06057	Conc_Contig21754	Conc_Contig08259	Conc_Contig28879	Conc_Contig25563	Conc_Contig05222	Oost_Contig32913	Oost_Contig30841	Oost_Contig33697	Oost_Contig32297	Oost_Contig08281	Oost_Contig26278	Oost_Contig32533	Oost_Contig04746	Oost_Contig04812	Oost_Contig05874	Oost_Contig05143	Oost_Contig09007	Oost_Contig26522	Oost_Contig03720
Conc_Contig29853	Conc_Contig27578	Conc_Contig07206	Conc_Contig00421	Conc_Contig21366	Conc_Contig23802	Conc_Contig22415	Conc_Contig05267	Conc_Contig29891	Conc_Contig05877	Conc_Contig06054	Conc_Contig21752	Conc_Contig08254	Conc_Contig28878	Conc_Contig25554	Conc_Contig05220	Oost_Contig03291	Oost_Contig30829	Oost_Contig33696	Oost_Contig32282	Oost_Contig08277	Oost_Contig26277	Oost_Contig32532	Oost_Contig04745	Oost_Contig04788	Oost_Contig05872	Oost_Contig05142	Oost_Contig09005	Oost_Contig26520	Oost_Contig03719
Conc_Contig24195	Conc_Contig29912	Conc_Contig07528	Conc_Contig15312	Conc_Contig25516	Conc_Contig12309	Conc_Contig00546	Conc_Contig05394	Conc_Contig29890	Conc_Contig05876	Conc_Contig06052	Conc_Contig21749	Conc_Contig08253	Conc_Contig28876	Conc_Contig25551	Conc_Contig05219	Oost_Contig32896	Oost_Contig30821	Oost_Contig33695	Oost_Contig32279	Oost_Contig08268	Oost_Contig26276	Oost_Contig32531	Oost_Contig04740	Oost_Contig04777	Oost_Contig05871	Oost_Contig00514	Oost_Contig09004	Oost_Contig26519	Oost_Contig03702
Conc_Contig27393	Conc_Contig14743	Conc_Contig07562	Conc_Contig03545	Conc_Contig26483	Conc_Contig12908	Conc_Contig13384	Conc_Contig10779	Conc_Contig29885	Conc_Contig05875	Conc_Contig06051	Conc_Contig21743	Conc_Contig08251	Conc_Contig28874	Conc_Contig25544	Conc_Contig05218	Oost_Contig32891	Oost_Contig30819	Oost_Contig33693	Oost_Contig32278	Oost_Contig08267	Oost_Contig26273	Oost_Contig32530	Oost_Contig04736	Oost_Contig04768	Oost_Contig05870	Oost_Contig05113	Oost_Contig09002	Oost_Contig26518	Oost_Contig03701
Conc_Contig29900	Conc_Contig10796	Conc_Contig07567	Conc_Contig29422	Conc_Contig07779	Conc_Contig23280	Conc_Contig13210	Conc_Contig02406	Conc_Contig29883	Conc_Contig05874	Conc_Contig06050	Conc_Contig21740	Conc_Contig08249	Conc_Contig28872	Conc_Contig25541	Conc_Contig05215	Oost_Contig32890	Oost_Contig30818	Oost_Contig33692	Oost_Contig32273	Oost_Contig08263	Oost_Contig26272	Oost_Contig32529	Oost_Contig04735	Oost_Contig04759	Oost_Contig05869	Oost_Contig05109	Oost_Contig09001	Oost_Contig26516	Oost_Contig00037
Conc_Contig01129	Conc_Contig17142	Conc_Contig04466	Conc_Contig11286	Conc_Contig07810	Conc_Contig26100	Conc_Contig25023	Conc_Contig14100	Conc_Contig29877	Conc_Contig05871	Conc_Contig06049	Conc_Contig21736	Conc_Contig08246	Conc_Contig28870	Conc_Contig25526	Conc_Contig05214	Oost_Contig32888	Oost_Contig30811	Oost_Contig33689	Oost_Contig32270	Oost_Contig08260	Oost_Contig26271	Oost_Contig32528	Oost_Contig04734	Oost_Contig04752	Oost_Contig05865	Oost_Contig05108	Oost_Contig08999	Oost_Contig26515	Oost_Contig00365
Conc_Contig29491	Conc_Contig17876	Conc_Contig06263	Conc_Contig11843	Conc_Contig12157	Conc_Contig26321	Conc_Contig23337	Conc_Contig24732	Conc_Contig29875	Conc_Contig05870	Conc_Contig06047	Conc_Contig21735	Conc_Contig08245	Conc_Contig28861	Conc_Contig25525	Conc_Contig05210	Oost_Contig32886	Oost_Contig30809	Oost_Contig33646	Oost_Contig32267	Oost_Contig08258	Oost_Contig26270	Oost_Contig32527	Oost_Contig04727	Oost_Contig04746	Oost_Contig05864	Oost_Contig05102	Oost_Contig08998	Oost_Contig26514	Oost_Contig00363
Conc_Contig01538	Conc_Contig19610	Conc_Contig22830	Conc_Contig12134	Conc_Contig20647	Conc_Contig26414	Conc_Contig16439	Conc_Contig11665	Conc_Contig29874	Conc_Contig05869	Conc_Contig06045	Conc_Contig21728	Conc_Contig08244	Conc_Contig28860	Conc_Contig25523	Conc_Contig05208	Oost_Contig32877	Oost_Contig30808	Oost_Contig33645	Oost_Contig32260	Oost_Contig08257	Oost_Contig26268	Oost_Contig32525	Oost_Contig04723	Oost_Contig04734	Oost_Contig05863	Oost_Contig00510	Oost_Contig08997	Oost_Contig26513	Oost_Contig00360
Conc_Contig01541	Conc_Contig23032	Conc_Contig19408	Conc_Contig21523	Conc_Contig20648	Conc_Contig28430	Conc_Contig23535	Conc_Contig29044	Conc_Contig29870	Conc_Contig05868	Conc_Contig06041	Conc_Contig21722	Conc_Contig08243	Conc_Contig28858	Conc_Contig25512	Conc_Contig05206	Oost_Contig32876	Oost_Contig30807	Oost_Contig33631	Oost_Contig32248	Oost_Contig08251	Oost_Contig26266	Oost_Contig32519	Oost_Contig04721	Oost_Contig04714	Oost_Contig05861	Oost_Contig05099	Oost_Contig08992	Oost_Contig26512	Oost_Contig00036
Conc_Contig16672	Conc_Contig23631	Conc_Contig20372	Conc_Contig04694	Conc_Contig24462	Conc_Contig07235	Conc_Contig14778	Conc_Contig04202	Conc_Contig29868	Conc_Contig05867	Conc_Contig06038	Conc_Contig21718	Conc_Contig08242	Conc_Contig28856	Conc_Contig25511	Conc_Contig05204	Oost_Contig32871	Oost_Contig30806	Oost_Contig33629	Oost_Contig32242	Oost_Contig08248	Oost_Contig26258	Oost_Contig32517	Oost_Contig04719	Oost_Contig04698	Oost_Contig05860	Oost_Contig05094	Oost_Contig08990	Oost_Contig26511	Oost_Contig03581
Conc_Contig16882	Conc_Contig05860	Conc_Contig22975	Conc_Contig10806	Conc_Contig07610	Conc_Contig07312	Conc_Contig14915	Conc_Contig18377	Conc_Contig29867	Conc_Contig05866	Conc_Contig06037	Conc_Contig21717	Conc_Contig08239	Conc_Contig28851	Conc_Contig02551	Conc_Contig05203	Oost_Contig32869	Oost_Contig30794	Oost_Contig33625	Oost_Contig32240	Oost_Contig08247	Oost_Contig26257	Oost_Contig32516	Oost_Contig04717	Oost_Contig04694	Oost_Contig05859	Oost_Contig05093	Oost_Contig08989	Oost_Contig26510	Oost_Contig00358
Conc_Contig17097	Conc_Contig06607	Conc_Contig06089	Conc_Contig07689	Conc_Contig07633	Conc_Contig00455	Conc_Contig15139	Conc_Contig29615	Conc_Contig29863	Conc_Contig05865	Conc_Contig06029	Conc_Contig21711	Conc_Contig08238	Conc_Contig28844	Conc_Contig25504	Conc_Contig05202	Oost_Contig32867	Oost_Contig30790	Oost_Contig33600	Oost_Contig32236	Oost_Contig08242	Oost_Contig26255	Oost_Contig32508	Oost_Contig04716	Oost_Contig04690	Oost_Contig05858	Oost_Contig05086	Oost_Contig08982	Oost_Contig26509	Oost_Contig00356
Conc_Contig17187	Conc_Contig29591	Conc_Contig15052	Conc_Contig03262	Conc_Contig07649	Conc_Contig03362	Conc_Contig15304	Conc_Contig17741	Conc_Contig29858	Conc_Contig05864	Conc_Contig06028	Conc_Contig21706	Conc_Contig08234	Conc_Contig28843	Conc_Contig25462	Conc_Contig05201	Oost_Contig32863	Oost_Contig30788	Oost_Contig33584	Oost_Contig32227	Oost_Contig08230	Oost_Contig26254	Oost_Contig32504	Oost_Contig04714	Oost_Contig04678	Oost_Contig05857	Oost_Contig00508	Oost_Contig08981	Oost_Contig26507	Oost_Contig03529
Conc_Contig02049	Conc_Contig19398	Conc_Contig20352	Conc_Contig28042	Conc_Contig07741	Conc_Contig27554	Conc_Contig15791	Conc_Contig23341	Conc_Contig29857	Conc_Contig05863	Conc_Contig06026	Conc_Contig21702	Conc_Contig08222	Conc_Contig28841	Conc_Contig25453	Conc_Contig05198	Oost_Contig32862	Oost_Contig30779	Oost_Contig33557	Oost_Contig32222	Oost_Contig08226	Oost_Contig26253	Oost_Contig32500	Oost_Contig04713	Oost_Contig00467	Oost_Contig05856	Oost_Contig05073	Oost_Contig08980	Oost_Contig26506	Oost_Contig03513
Conc_Contig22519	Conc_Contig19890	Conc_Contig26021	Conc_Contig13836	Conc_Contig07809	Conc_Contig29816	Conc_Contig16535	Conc_Contig04963	Conc_Contig29856	Conc_Contig05862	Conc_Contig06020	Conc_Contig21700	Conc_Contig08221	Conc_Contig28833	Conc_Contig25434	Conc_Contig05195	Oost_Contig32860	Oost_Contig30778	Oost_Contig33548	Oost_Contig32216	Oost_Contig08225	Oost_Contig26248	Oost_Contig32498	Oost_Contig04712	Oost_Contig04669	Oost_Contig05850	Oost_Contig05072	Oost_Contig08979	Oost_Contig26505	Oost_Contig00035
Conc_Contig25972	Conc_Contig25377	Conc_Contig20175	Conc_Contig04257	Conc_Contig28398	Conc_Contig05988	Conc_Contig22187	Conc_Contig02405	Conc_Contig29855	Conc_Contig05861	Conc_Contig06017	Conc_Contig21698	Conc_Contig08218	Conc_Contig28830	Conc_Contig25427	Conc_Contig05194	Oost_Contig03286	Oost_Contig30770	Oost_Contig33534	Oost_Contig32206	Oost_Contig08224	Oost_Contig26246	Oost_Contig32497	Oost_Contig04710	Oost_Contig04667	Oost_Contig05844	Oost_Contig00507	Oost_Contig08978	Oost_Contig26504	Oost_Contig34868
Conc_Contig26140	Conc_Contig25952	Conc_Contig27236	Conc_Contig29584	Conc_Contig28794	Conc_Contig06032	Conc_Contig22288	Conc_Contig02505	Conc_Contig29854	Conc_Contig05860	Conc_Contig06006	Conc_Contig21695	Conc_Contig08217	Conc_Contig28826	Conc_Contig25424	Conc_Contig05193	Oost_Contig32857	Oost_Contig30768	Oost_Contig33521	Oost_Contig32198	Oost_Contig08217	Oost_Contig26238	Oost_Contig32495	Oost_Contig04702	Oost_Contig04563	Oost_Contig05842	Oost_Contig05063	Oost_Contig08977	Oost_Contig26503	Oost_Contig34866
Conc_Contig27333	Conc_Contig26821	Conc_Contig07053	Conc_Contig27400	Conc_Contig29374	Conc_Contig10393	Conc_Contig22008	Conc_Contig25474	Conc_Contig29853	Conc_Contig05859	Conc_Contig06004	Conc_Contig21686	Conc_Contig08216	Conc_Contig28823	Conc_Contig25420	Conc_Contig05192	Oost_Contig32856	Oost_Contig30767	Oost_Contig33519	Oost_Contig32197	Oost_Contig08215	Oost_Contig26233	Oost_Contig32494	Oost_Contig04701	Oost_Contig04557	Oost_Contig05838	Oost_Contig00506	Oost_Contig08976	Oost_Contig26502	Oost_Contig34865
Conc_Contig27336	Conc_Contig29537	Conc_Contig11044	Conc_Contig10703	Conc_Contig29053	Conc_Contig26635	Conc_Contig13468	Conc_Contig02590	Conc_Contig29851	Conc_Contig05858	Conc_Contig06002	Conc_Contig21682	Conc_Contig08215	Conc_Contig28820	Conc_Contig25401	Conc_Contig05188	Oost_Contig32855	Oost_Contig30766	Oost_Contig33485	Oost_Contig32194	Oost_Contig08212	Oost_Contig26232	Oost_Contig32493	Oost_Contig04700	Oost_Contig04539	Oost_Contig05831	Oost_Contig05055	Oost_Contig08975	Oost_Contig26501	Oost_Contig34864
Conc_Contig28286	Conc_Contig06043	Conc_Contig20022	Conc_Contig02970	Conc_Contig28482	Conc_Contig07592	Conc_Contig13834	Conc_Contig18471	Conc_Contig29846	Conc_Contig05857	Conc_Contig05999	Conc_Contig21681	Conc_Contig08211	Conc_Contig28817	Conc_Contig02539	Conc_Contig05186	Oost_Contig32852	Oost_Contig30765	Oost_Contig33484	Oost_Contig32190	Oost_Contig08210	Oost_Contig26230	Oost_Contig32492	Oost_Contig04699	Oost_Contig04507	Oost_Contig05824	Oost_Contig00505	Oost_Contig08973	Oost_Contig26500	Oost_Contig34863
Conc_Contig28361	Conc_Contig19600	Conc_Contig24062	Conc_Contig29326	Conc_Contig10102	Conc_Contig05351	Conc_Contig14245	Conc_Contig18302	Conc_Contig29845	Conc_Contig05856	Conc_Contig05998	Conc_Contig21680	Conc_Contig08210	Conc_Contig28815	Conc_Contig02538	Conc_Contig05185	Oost_Contig32850	Oost_Contig30763	Oost_Contig33468	Oost_Contig32176	Oost_Contig08208	Oost_Contig26229	Oost_Contig03249	Oost_Contig04698	Oost_Contig04488	Oost_Contig05822	Oost_Contig05044	Oost_Contig08972	Oost_Contig26499	Oost_Contig34861
Conc_Contig06342	Conc_Contig23494	Conc_Contig25902	Conc_Contig28984	Conc_Contig10760	Conc_Contig22511	Conc_Contig15131	Conc_Contig03997	Conc_Contig29843	Conc_Contig05855	Conc_Contig05988	Conc_Contig21677	Conc_Contig08209	Conc_Contig28805	Conc_Contig02537	Conc_Contig05184	Oost_Contig32849	Oost_Contig30762	Oost_Contig33458	Oost_Contig32173	Oost_Contig08207	Oost_Contig26227	Oost_Contig32488	Oost_Contig04697	Oost_Contig04445	Oost_Contig05799	Oost_Contig00504	Oost_Contig08971	Oost_Contig26498	Oost_Contig34858
Conc_Contig00927	Conc_Contig29353	Conc_Contig25945	Conc_Contig23645	Conc_Contig10823	Conc_Contig25744	Conc_Contig16432	Conc_Contig16000	Conc_Contig29842	Conc_Contig05854	Conc_Contig05987	Conc_Contig21676	Conc_Contig08204	Conc_Contig28798	Conc_Contig02535	Conc_Contig05183	Oost_Contig32846	Oost_Contig30755	Oost_Contig33452	Oost_Contig32165	Oost_Contig08206	Oost_Contig26226	Oost_Contig32486	Oost_Contig04694	Oost_Contig04354	Oost_Contig05791	Oost_Contig05036	Oost_Contig08970	Oost_Contig26497	Oost_Contig34857
Conc_Contig29034	Conc_Contig29981	Conc_Contig27244	Conc_Contig28225	Conc_Contig18401	Conc_Contig27477	Conc_Contig16547	Conc_Contig18529	Conc_Contig29837	Conc_Contig05852	Conc_Contig05986	Conc_Contig21670	Conc_Contig08203	Conc_Contig28797	Conc_Contig02533	Conc_Contig05181	Oost_Contig32845	Oost_Contig30733	Oost_Contig33418	Oost_Contig32160	Oost_Contig08205	Oost_Contig26225	Oost_Contig32485	Oost_Contig04693	Oost_Contig04231	Oost_Contig05788	Oost_Contig05035	Oost_Contig08969	Oost_Contig26496	Oost_Contig34856
Conc_Contig20527	Conc_Contig16611	Conc_Contig21049	Conc_Contig29576	Conc_Contig20201	Conc_Contig17653	Conc_Contig22290	Conc_Contig22952	Conc_Contig29834	Conc_Contig05850	Conc_Contig05985	Conc_Contig21667	Conc_Contig08202	Conc_Contig28794	Conc_Contig25325	Conc_Contig05180	Oost_Contig32844	Oost_Contig30723	Oost_Contig33383	Oost_Contig32147	Oost_Contig08203	Oost_Contig26222	Oost_Contig32484	Oost_Contig04692	Oost_Contig04185	Oost_Contig05775	Oost_Contig05034	Oost_Contig08966	Oost_Contig26495	Oost_Contig34855
Conc_Contig22860	Conc_Contig07145	Conc_Contig22515	Conc_Contig11115	Conc_Contig28925	Conc_Contig18643	Conc_Contig22318	Conc_Contig05701	Conc_Contig29833	Conc_Contig05849	Conc_Contig05984	Conc_Contig21659	Conc_Contig08201	Conc_Contig28791	Conc_Contig02527	Conc_Contig05179	Oost_Contig32843	Oost_Contig30719	Oost_Contig33375	Oost_Contig32142	Oost_Contig08202	Oost_Contig26219	Oost_Contig32482	Oost_Contig04686	Oost_Contig04173	Oost_Contig05773	Oost_Contig05033	Oost_Contig08965	Oost_Contig26494	Oost_Contig34854
Conc_Contig25389	Conc_Contig28458	Conc_Contig25866	Conc_Contig28811	Conc_Contig26465	Conc_Contig02186	Conc_Contig00652	Conc_Contig02516	Conc_Contig29823	Conc_Contig05848	Conc_Contig05978	Conc_Contig21657	Conc_Contig08199	Conc_Contig28783	Conc_Contig02526	Conc_Contig05177	Oost_Contig32841	Oost_Contig30718	Oost_Contig33357	Oost_Contig32137	Oost_Contig08200	Oost_Contig26218	Oost_Contig32481	Oost_Contig04682	Oost_Contig04161	Oost_Contig05769	Oost_Contig05024	Oost_Contig08964	Oost_Contig26493	Oost_Contig34853
Conc_Contig28551	Conc_Contig01120	Conc_Contig29719	Conc_Contig23217	Conc_Contig10738	Conc_Contig26009	Conc_Contig19267	Conc_Contig05746	Conc_Contig29822	Conc_Contig05847	Conc_Contig05974	Conc_Contig21654	Conc_Contig08190	Conc_Contig28782	Conc_Contig02525	Conc_Contig05175	Oost_Contig32840	Oost_Contig30706	Oost_Contig33345	Oost_Contig32132	Oost_Contig08198	Oost_Contig26217	Oost_Contig32480	Oost_Contig04680	Oost_Contig04141	Oost_Contig05766	Oost_Contig05023	Oost_Contig08963	Oost_Contig26492	Oost_Contig34852
Conc_Contig28806	Conc_Contig19460	Conc_Contig29043	Conc_Contig28868	Conc_Contig10758	Conc_Contig26713	Conc_Contig25033	Conc_Contig28944	Conc_Contig29820	Conc_Contig05845	Conc_Contig05967	Conc_Contig21653	Conc_Contig08189	Conc_Contig28767	Conc_Contig25124	Conc_Contig05174	Oost_Contig03284	Oost_Contig30683	Oost_Contig33324	Oost_Contig03213	Oost_Contig08197	Oost_Contig26216	Oost_Contig32479	Oost_Contig04678	Oost_Contig04076	Oost_Contig05762	Oost_Contig05003	Oost_Contig08962	Oost_Contig26489	Oost_Contig34849
Conc_Contig16611	Conc_Contig23736	Conc_Contig30000	Conc_Contig20442	Conc_Contig29362	Conc_Contig09397	Conc_Contig03362	Conc_Contig14253	Conc_Contig29812	Conc_Contig05844	Conc_Contig05966	Conc_Contig21649	Conc_Contig08186	Conc_Contig28766	Conc_Contig02507	Conc_Contig05172	Oost_Contig32838	Oost_Contig30657	Oost_Contig33319	Oost_Contig32120	Oost_Contig08196	Oost_Contig26215	Oost_Contig32478	Oost_Contig04677	Oost_Contig04019	Oost_Contig05741	Oost_Contig05002	Oost_Contig08961	Oost_Contig26488	Oost_Contig34847
Conc_Contig08707	Conc_Contig24918	Conc_Contig08868	Conc_Contig21145	Conc_Contig13835	Conc_Contig24983	Conc_Contig13514	Conc_Contig02325	Conc_Contig29808	Conc_Contig05843	Conc_Contig05961	Conc_Contig21644	Conc_Contig08185	Conc_Contig28751	Conc_Contig25060	Conc_Contig05171	Oost_Contig32836	Oost_Contig30647	Oost_Contig33315	Oost_Contig32116	Oost_Contig08195	Oost_Contig26214	Oost_Contig32477	Oost_Contig04674	Oost_Contig04017	Oost_Contig05740	Oost_Contig04999	Oost_Contig08960	Oost_Contig26487	Oost_Contig34846
Conc_Contig29401	Conc_Contig28158	Conc_Contig24092	Conc_Contig29196	Conc_Contig03620	Conc_Contig12450	Conc_Contig14796	Conc_Contig03792	Conc_Contig29805	Conc_Contig05842	Conc_Contig05960	Conc_Contig21641	Conc_Contig08181	Conc_Contig28747	Conc_Contig25059	Conc_Contig05169	Oost_Contig32827	Oost_Contig30605	Oost_Contig33307	Oost_Contig32111	Oost_Contig08194	Oost_Contig26213	Oost_Contig32476	Oost_Contig04672	Oost_Contig04009	Oost_Contig05714	Oost_Contig04968	Oost_Contig08957	Oost_Contig26486	Oost_Contig34845
Conc_Contig01120	Conc_Contig29210	Conc_Contig24335	Conc_Contig11874	Conc_Contig07573	Conc_Contig17693	Conc_Contig14844	Conc_Contig05564	Conc_Contig29803	Conc_Contig05841	Conc_Contig05959	Conc_Contig21639	Conc_Contig08180	Conc_Contig28724	Conc_Contig25057	Conc_Contig05164	Oost_Contig32825	Oost_Contig30602	Oost_Contig33298	Oost_Contig32104	Oost_Contig08193	Oost_Contig26212	Oost_Contig32475	Oost_Contig04669	Oost_Contig04007	Oost_Contig05695	Oost_Contig04967	Oost_Contig08956	Oost_Contig26485	Oost_Contig34844
Conc_Contig22779	Conc_Contig05984	Conc_Contig26277	Conc_Contig12202	Conc_Contig24876	Conc_Contig23782	Conc_Contig15179	Conc_Contig05759	Conc_Contig29800	Conc_Contig05840	Conc_Contig05958	Conc_Contig21638	Conc_Contig08179	Conc_Contig28716	Conc_Contig25056	Conc_Contig05163	Oost_Contig32795	Oost_Contig30596	Oost_Contig33293	Oost_Contig32102	Oost_Contig08188	Oost_Contig26211	Oost_Contig32462	Oost_Contig04667	Oost_Contig04006	Oost_Contig05691	Oost_Contig04958	Oost_Contig08955	Oost_Contig26484	Oost_Contig34842
Conc_Contig26063	Conc_Contig19451	Conc_Contig28843	Conc_Contig21615	Conc_Contig07595	Conc_Contig24200	Conc_Contig15746	Conc_Contig02364	Conc_Contig29799	Conc_Contig05839	Conc_Contig05952	Conc_Contig21637	Conc_Contig08171	Conc_Contig28715	Conc_Contig25054	Conc_Contig05160	Oost_Contig32790	Oost_Contig30595	Oost_Contig33259	Oost_Contig32100	Oost_Contig08187	Oost_Contig26210	Oost_Contig32432	Oost_Contig04663	Oost_Contig03998	Oost_Contig05686	Oost_Contig04946	Oost_Contig08951	Oost_Contig26483	Oost_Contig34839
Conc_Contig27826	Conc_Contig01118	Conc_Contig25869	Conc_Contig29220	Conc_Contig28746	Conc_Contig25290	Conc_Contig16379	Conc_Contig23347	Conc_Contig29798	Conc_Contig05838	Conc_Contig05947	Conc_Contig21636	Conc_Contig08170	Conc_Contig28710	Conc_Contig25053	Conc_Contig05159	Oost_Contig32787	Oost_Contig30512	Oost_Contig33252	Oost_Contig32098	Oost_Contig08186	Oost_Contig26209	Oost_Contig32334	Oost_Contig04661	Oost_Contig03918	Oost_Contig05685	Oost_Contig04944	Oost_Contig08950	Oost_Contig26482	Oost_Contig34837
Conc_Contig28435	Conc_Contig25933	Conc_Contig25887	Conc_Contig25535	Conc_Contig29361	Conc_Contig25915	Conc_Contig16469	Conc_Contig02882	Conc_Contig29796	Conc_Contig05837	Conc_Contig05946	Conc_Contig21635	Conc_Contig08169	Conc_Contig28709	Conc_Contig25052	Conc_Contig05155	Oost_Contig32782	Oost_Contig30489	Oost_Contig33249	Oost_Contig32067	Oost_Contig08184	Oost_Contig26208	Oost_Contig32333	Oost_Contig00466	Oost_Contig03916	Oost_Contig05681	Oost_Contig04923	Oost_Contig08948	Oost_Contig26481	Oost_Contig34834
Conc_Contig28751	Conc_Contig26113	Conc_Contig29101	Conc_Contig20625	Conc_Contig20981	Conc_Contig26070	Conc_Contig22116	Conc_Contig05323	Conc_Contig29790	Conc_Contig05836	Conc_Contig05945	Conc_Contig21632	Conc_Contig08168	Conc_Contig28708	Conc_Contig25051	Conc_Contig05154	Oost_Contig32773	Oost_Contig30461	Oost_Contig33242	Oost_Contig32058	Oost_Contig08182	Oost_Contig26207	Oost_Contig32321	Oost_Contig04658	Oost_Contig03882	Oost_Contig05680	Oost_Contig04901	Oost_Contig08946	Oost_Contig26480	Oost_Contig34829
Conc_Contig01539	Conc_Contig27027	Conc_Contig02011	Conc_Contig20216	Conc_Contig18086	Conc_Contig26147	Conc_Contig22137	Conc_Contig05732	Conc_Contig29785	Conc_Contig05791	Conc_Contig05944	Conc_Contig21631	Conc_Contig08167	Conc_Contig28701	Conc_Contig25049	Conc_Contig05153	Oost_Contig32764	Oost_Contig30438	Oost_Contig33189	Oost_Contig32042	Oost_Contig08181	Oost_Contig26206	Oost_Contig32306	Oost_Contig04643	Oost_Contig03878	Oost_Contig05679	Oost_Contig04900	Oost_Contig08944	Oost_Contig26479	Oost_Contig34824
Conc_Contig16675	Conc_Contig29787	Conc_Contig05839	Conc_Contig09405	Conc_Contig12136	Conc_Contig28278	Conc_Contig22233	Conc_Contig29364	Conc_Contig29784	Conc_Contig05636	Conc_Contig05943	Conc_Contig21630	Conc_Contig08166	Conc_Contig28692	Conc_Contig25048	Conc_Contig05152	Oost_Contig32759	Oost_Contig30395	Oost_Contig33185	Oost_Contig32041	Oost_Contig08171	Oost_Contig26205	Oost_Contig32300	Oost_Contig04640	Oost_Contig03873	Oost_Contig05673	Oost_Contig04899	Oost_Contig08943	Oost_Contig26476	Oost_Contig34823
Conc_Contig16804	Conc_Contig06770	Conc_Contig26173	Conc_Contig28130	Conc_Contig07646	Conc_Contig28626	Conc_Contig22364	Conc_Contig11533	Conc_Contig29778	Conc_Contig05446	Conc_Contig05938	Conc_Contig21629	Conc_Contig08165	Conc_Contig28681	Conc_Contig25047	Conc_Contig05151	Oost_Contig32758	Oost_Contig30380	Oost_Contig33175	Oost_Contig32021	Oost_Contig08170	Oost_Contig26204	Oost_Contig32296	Oost_Contig04636	Oost_Contig03872	Oost_Contig05671	Oost_Contig04889	Oost_Contig08942	Oost_Contig26475	Oost_Contig34822
Conc_Contig16852	Conc_Contig02274	Conc_Contig29447	Conc_Contig10704	Conc_Contig08043	Conc_Contig19271	Conc_Contig18277	Conc_Contig18275	Conc_Contig29777	Conc_Contig00541	Conc_Contig05937	Conc_Contig21627	Conc_Contig08164	Conc_Contig28658	Conc_Contig25046	Conc_Contig05150	Oost_Contig32750	Oost_Contig30294	Oost_Contig33174	Oost_Contig32005	Oost_Contig08166	Oost_Contig26203	Oost_Contig32290	Oost_Contig04633	Oost_Contig03870	Oost_Contig05660	Oost_Contig04886	Oost_Contig08941	Oost_Contig26474	Oost_Contig34821
Conc_Contig16883	Conc_Contig08899	Conc_Contig09238	Conc_Contig11584	Conc_Contig09805	Conc_Contig24819	Conc_Contig15122	Conc_Contig27960	Conc_Contig29775	Conc_Contig00538	Conc_Contig05933	Conc_Contig21626	Conc_Contig08163	Conc_Contig28653	Conc_Contig25045	Conc_Contig05149	Oost_Contig32743	Oost_Contig30274	Oost_Contig33172	Oost_Contig32003	Oost_Contig08164	Oost_Contig26202	Oost_Contig32247	Oost_Contig04632	Oost_Contig03862	Oost_Contig05658	Oost_Contig04885	Oost_Contig08940	Oost_Contig26473	Oost_Contig34820
Conc_Contig17044	Conc_Contig11176	Conc_Contig29902	Conc_Contig19068	Conc_Contig24124	Conc_Contig22042	Conc_Contig15414	Conc_Contig28981	Conc_Contig29771	Conc_Contig05286	Conc_Contig05930	Conc_Contig21625	Conc_Contig08162	Conc_Contig28652	Conc_Contig25044	Conc_Contig05148	Oost_Contig32738	Oost_Contig30273	Oost_Contig33171	Oost_Contig32001	Oost_Contig08160	Oost_Contig26201	Oost_Contig32217	Oost_Contig04631	Oost_Contig00385	Oost_Contig05652	Oost_Contig04876	Oost_Contig08939	Oost_Contig26472	Oost_Contig34818
Conc_Contig17090	Conc_Contig25186	Conc_Contig17929	Conc_Contig21363	Conc_Contig02530	Conc_Contig24373	Conc_Contig15857	Conc_Contig06502	Conc_Contig02977	Conc_Contig05275	Conc_Contig05928	Conc_Contig21619	Conc_Contig08157	Conc_Contig28649	Conc_Contig25043	Conc_Contig05146	Oost_Contig32737	Oost_Contig30269	Oost_Contig33168	Oost_Contig31998	Oost_Contig08159	Oost_Contig26200	Oost_Contig32215	Oost_Contig04625	Oost_Contig03833	Oost_Contig05651	Oost_Contig04875	Oost_Contig08934	Oost_Contig26471	Oost_Contig34816
Conc_Contig01781	Conc_Contig29268	Conc_Contig19628	Conc_Contig09973	Conc_Contig20193	Conc_Contig07082	Conc_Contig16159	Conc_Contig27915	Conc_Contig29769	Conc_Contig05166	Conc_Contig05923	Conc_Contig21618	Conc_Contig08155	Conc_Contig28648	Conc_Contig25041	Conc_Contig05144	Oost_Contig32736	Oost_Contig30267	Oost_Contig33167	Oost_Contig31992	Oost_Contig08158	Oost_Contig26199	Oost_Contig32201	Oost_Contig04624	Oost_Contig03822	Oost_Contig05643	Oost_Contig04874	Oost_Contig08933	Oost_Contig26470	Oost_Contig34813
Conc_Contig02057	Conc_Contig06454	Conc_Contig19917	Conc_Contig20642	Conc_Contig20650	Conc_Contig23225	Conc_Contig16580	Conc_Contig08485	Conc_Contig29768	Conc_Contig05110	Conc_Contig05921	Conc_Contig21615	Conc_Contig08154	Conc_Contig28647	Conc_Contig25040	Conc_Contig05143	Oost_Contig32731	Oost_Contig30263	Oost_Contig33150	Oost_Contig31986	Oost_Contig08157	Oost_Contig26198	Oost_Contig32199	Oost_Contig04623	Oost_Contig03803	Oost_Contig05637	Oost_Contig04873	Oost_Contig08932	Oost_Contig26469	Oost_Contig34812
Conc_Contig02155	Conc_Contig01656	Conc_Contig20206	Conc_Contig23765	Conc_Contig07808	Conc_Contig18160	Conc_Contig22409	Conc_Contig22619	Conc_Contig29767	Conc_Contig00504	Conc_Contig05916	Conc_Contig21613	Conc_Contig08153	Conc_Contig28646	Conc_Contig25037	Conc_Contig05142	Oost_Contig32729	Oost_Contig30261	Oost_Contig33132	Oost_Contig31983	Oost_Contig08156	Oost_Contig26197	Oost_Contig32196	Oost_Contig04622	Oost_Contig00376	Oost_Contig05635	Oost_Contig04872	Oost_Contig08931	Oost_Contig26467	Oost_Contig34809
Conc_Contig02167	Conc_Contig21885	Conc_Contig24109	Conc_Contig11116	Conc_Contig21022	Conc_Contig29580	Conc_Contig24968	Conc_Contig03043	Conc_Contig29766	Conc_Contig00050	Conc_Contig05914	Conc_Contig21601	Conc_Contig08147	Conc_Contig28643	Conc_Contig25036	Conc_Contig05141	Oost_Contig32727	Oost_Contig30248	Oost_Contig33116	Oost_Contig31958	Oost_Contig08155	Oost_Contig26196	Oost_Contig32195	Oost_Contig04621	Oost_Contig03705	Oost_Contig05620	Oost_Contig04871	Oost_Contig08930	Oost_Contig26465	Oost_Contig34807
Conc_Contig22550	Conc_Contig06045	Conc_Contig28316	Conc_Contig11973	Conc_Contig23706	Conc_Contig13954	Conc_Contig13418	Conc_Contig18760	Conc_Contig29764	Conc_Contig04970	Conc_Contig05913	Conc_Contig21600	Conc_Contig08145	Conc_Contig28639	Conc_Contig25035	Conc_Contig05140	Oost_Contig32723	Oost_Contig30245	Oost_Contig33115	Oost_Contig31925	Oost_Contig08154	Oost_Contig26195	Oost_Contig32184	Oost_Contig04617	Oost_Contig03702	Oost_Contig05596	Oost_Contig04841	Oost_Contig08929	Oost_Contig26462	Oost_Contig34806
Conc_Contig22745	Conc_Contig16867	Conc_Contig06765	Conc_Contig12033	Conc_Contig28243	Conc_Contig20033	Conc_Contig29741	Conc_Contig18334	Conc_Contig29759	Conc_Contig00496	Conc_Contig05912	Conc_Contig21593	Conc_Contig08144	Conc_Contig28632	Conc_Contig25034	Conc_Contig05138	Oost_Contig03272	Oost_Contig30219	Oost_Contig33111	Oost_Contig31909	Oost_Contig08152	Oost_Contig26194	Oost_Contig32175	Oost_Contig04616	Oost_Contig03701	Oost_Contig05590	Oost_Contig04838	Oost_Contig08927	Oost_Contig26461	Oost_Contig34804
Conc_Contig23941	Conc_Contig20013	Conc_Contig06775	Conc_Contig15925	Conc_Contig08453	Conc_Contig20493	Conc_Contig18164	Conc_Contig08409	Conc_Contig29753	Conc_Contig04938	Conc_Contig05910	Conc_Contig21589	Conc_Contig08138	Conc_Contig28630	Conc_Contig25033	Conc_Contig05136	Oost_Contig03271	Oost_Contig30171	Oost_Contig33084	Oost_Contig31877	Oost_Contig08151	Oost_Contig26193	Oost_Contig32174	Oost_Contig04614	Oost_Contig00370	Oost_Contig05554	Oost_Contig04834	Oost_Contig08926	Oost_Contig26460	Oost_Contig34803
Conc_Contig24304	Conc_Contig20084	Conc_Contig00811	Conc_Contig28427	Conc_Contig10765	Conc_Contig23790	Conc_Contig13887	Conc_Contig18418	Conc_Contig29746	Conc_Contig04874	Conc_Contig05905	Conc_Contig21588	Conc_Contig08136	Conc_Contig28626	Conc_Contig25032	Conc_Contig05133	Oost_Contig32701	Oost_Contig30128	Oost_Contig33080	Oost_Contig31863	Oost_Contig08145	Oost_Contig26192	Oost_Contig32169	Oost_Contig04611	Oost_Contig03621	Oost_Contig05542	Oost_Contig04829	Oost_Contig08925	Oost_Contig26459	Oost_Contig34802
Conc_Contig26784	Conc_Contig23766	Conc_Contig27884	Conc_Contig10675	Conc_Contig20606	Conc_Contig24352	Conc_Contig14932	Conc_Contig18508	Conc_Contig29737	Conc_Contig04783	Conc_Contig05904	Conc_Contig21587	Conc_Contig08134	Conc_Contig28620	Conc_Contig25031	Conc_Contig05126	Oost_Contig32696	Oost_Contig30066	Oost_Contig33071	Oost_Contig31854	Oost_Contig08144	Oost_Contig26191	Oost_Contig03216	Oost_Contig04606	Oost_Contig00357	Oost_Contig05504	Oost_Contig04824	Oost_Contig08924	Oost_Contig26458	Oost_Contig34801
Conc_Contig00006	Conc_Contig23779	Conc_Contig12262	Conc_Contig21625	Conc_Contig20963	Conc_Contig25903	Conc_Contig15078	Conc_Contig28126	Conc_Contig29736	Conc_Contig04782	Conc_Contig00059	Conc_Contig21585	Conc_Contig08133	Conc_Contig28613	Conc_Contig25029	Conc_Contig05124	Oost_Contig32694	Oost_Contig30024	Oost_Contig33047	Oost_Contig31847	Oost_Contig08143	Oost_Contig26190	Oost_Contig32138	Oost_Contig04605	Oost_Contig03562	Oost_Contig05493	Oost_Contig04813	Oost_Contig08922	Oost_Contig26457	Oost_Contig34800
Conc_Contig00749	Conc_Contig23893	Conc_Contig26267	Conc_Contig07621	Conc_Contig21418	Conc_Contig06233	Conc_Contig15163	Conc_Contig22719	Conc_Contig29733	Conc_Contig00470	Conc_Contig05899	Conc_Contig21583	Conc_Contig08130	Conc_Contig28612	Conc_Contig25028	Conc_Contig05122	Oost_Contig32685	Oost_Contig29977	Oost_Contig33046	Oost_Contig31829	Oost_Contig08137	Oost_Contig26189	Oost_Contig32134	Oost_Contig04603	Oost_Contig03523	Oost_Contig05464	Oost_Contig00476	Oost_Contig08921	Oost_Contig26456	Oost_Contig34798
Conc_Contig00774	Conc_Contig23961	Conc_Contig01089	Conc_Contig07593	Conc_Contig24408	Conc_Contig00657	Conc_Contig15764	Conc_Contig23285	Conc_Contig29729	Conc_Contig04677	Conc_Contig05897	Conc_Contig21582	Conc_Contig08129	Conc_Contig28609	Conc_Contig25027	Conc_Contig05121	Oost_Contig32681	Oost_Contig29972	Oost_Contig33039	Oost_Contig31823	Oost_Contig08132	Oost_Contig26188	Oost_Contig03211	Oost_Contig04595	Oost_Contig34865	Oost_Contig05451	Oost_Contig04735	Oost_Contig08920	Oost_Contig26454	Oost_Contig34796
Conc_Contig00926	Conc_Contig24315	Conc_Contig19886	Conc_Contig23169	Conc_Contig24468	Conc_Contig12383	Conc_Contig15997	Conc_Contig25607	Conc_Contig29726	Conc_Contig00463	Conc_Contig05896	Conc_Contig21581	Conc_Contig08128	Conc_Contig28607	Conc_Contig25026	Conc_Contig05120	Oost_Contig32680	Oost_Contig29949	Oost_Contig33038	Oost_Contig31802	Oost_Contig08131	Oost_Contig26187	Oost_Contig32095	Oost_Contig04594	Oost_Contig34850	Oost_Contig05445	Oost_Contig04664	Oost_Contig08918	Oost_Contig26453	Oost_Contig34794
Conc_Contig00928	Conc_Contig25950	Conc_Contig20100	Conc_Contig27956	Conc_Contig07628	Conc_Contig12407	Conc_Contig16370	Conc_Contig23356	Conc_Contig29722	Conc_Contig04616	Conc_Contig05895	Conc_Contig21580	Conc_Contig08125	Conc_Contig28599	Conc_Contig25025	Conc_Contig05119	Oost_Contig32678	Oost_Contig29901	Oost_Contig33034	Oost_Contig31798	Oost_Contig08122	Oost_Contig26186	Oost_Contig32089	Oost_Contig04591	Oost_Contig34847	Oost_Contig05442	Oost_Contig04630	Oost_Contig08916	Oost_Contig26449	Oost_Contig34792
Conc_Contig00931	Conc_Contig08424	Conc_Contig20219	Conc_Contig27634	Conc_Contig26666	Conc_Contig12470	Conc_Contig16467	Conc_Contig28062	Conc_Contig29721	Conc_Contig00459	Conc_Contig05894	Conc_Contig21579	Conc_Contig08124	Conc_Contig28593	Conc_Contig25024	Conc_Contig05118	Oost_Contig32673	Oost_Contig29897	Oost_Contig33028	Oost_Contig31759	Oost_Contig08121	Oost_Contig26185	Oost_Contig32060	Oost_Contig04587	Oost_Contig34834	Oost_Contig05430	Oost_Contig00463	Oost_Contig08915	Oost_Contig26448	Oost_Contig34791
Conc_Contig09322	Conc_Contig24687	Conc_Contig02086	Conc_Contig29381	Conc_Contig11322	Conc_Contig12539	Conc_Contig16483	Conc_Contig10920	Conc_Contig29720	Conc_Contig04570	Conc_Contig05892	Conc_Contig21578	Conc_Contig08121	Conc_Contig28592	Conc_Contig25023	Conc_Contig05117	Oost_Contig32672	Oost_Contig29891	Oost_Contig33026	Oost_Contig31746	Oost_Contig08117	Oost_Contig26184	Oost_Contig32031	Oost_Contig04586	Oost_Contig34833	Oost_Contig05422	Oost_Contig04601	Oost_Contig08914	Oost_Contig26447	Oost_Contig34788
Conc_Contig20486	Conc_Contig28633	Conc_Contig23662	Conc_Contig27745	Conc_Contig27962	Conc_Contig12807	Conc_Contig22456	Conc_Contig16520	Conc_Contig29715	Conc_Contig00457	Conc_Contig05891	Conc_Contig21577	Conc_Contig08116	Conc_Contig28583	Conc_Contig25022	Conc_Contig05115	Oost_Contig32665	Oost_Contig29880	Oost_Contig33023	Oost_Contig31735	Oost_Contig08116	Oost_Contig26183	Oost_Contig32023	Oost_Contig04585	Oost_Contig34831	Oost_Contig05413	Oost_Contig04562	Oost_Contig08913	Oost_Contig26446	Oost_Contig34787
Conc_Contig26090	Conc_Contig28766	Conc_Contig23722	Conc_Contig11678	Conc_Contig28762	Conc_Contig12950	Conc_Contig12530	Conc_Contig22083	Conc_Contig29714	Conc_Contig04560	Conc_Contig05890	Conc_Contig21576	Conc_Contig08114	Conc_Contig28573	Conc_Contig25019	Conc_Contig05109	Oost_Contig03266	Oost_Contig02984	Oost_Contig33022	Oost_Contig31722	Oost_Contig08112	Oost_Contig26182	Oost_Contig32020	Oost_Contig04580	Oost_Contig34815	Oost_Contig05399	Oost_Contig04532	Oost_Contig08912	Oost_Contig26445	Oost_Contig34786
Conc_Contig26430	Conc_Contig20268	Conc_Contig24157	Conc_Contig28964	Conc_Contig29790	Conc_Contig17154	Conc_Contig22105	Conc_Contig23132	Conc_Contig29713	Conc_Contig00456	Conc_Contig05888	Conc_Contig21575	Conc_Contig08113	Conc_Contig28572	Conc_Contig25018	Conc_Contig05108	Oost_Contig32659	Oost_Contig29819	Oost_Contig33021	Oost_Contig31715	Oost_Contig08104	Oost_Contig26181	Oost_Contig32010	Oost_Contig04579	Oost_Contig00348	Oost_Contig05367	Oost_Contig04521	Oost_Contig08911	Oost_Contig26444	Oost_Contig34782
Conc_Contig26779	Conc_Contig29057	Conc_Contig25888	Conc_Contig07868	Conc_Contig28188	Conc_Contig17526	Conc_Contig05579	Conc_Contig04269	Conc_Contig29712	Conc_Contig04554	Conc_Contig05887	Conc_Contig21574	Conc_Contig08112	Conc_Contig28569	Conc_Contig25017	Conc_Contig05106	Oost_Contig32658	Oost_Contig29791	Oost_Contig33019	Oost_Contig31706	Oost_Contig08099	Oost_Contig26180	Oost_Contig31991	Oost_Contig04577	Oost_Contig34796	Oost_Contig05363	Oost_Contig00452	Oost_Contig08910	Oost_Contig26440	Oost_Contig34780
Conc_Contig27363	Conc_Contig19598	Conc_Contig25912	Conc_Contig10716	Conc_Contig27079	Conc_Contig01911	Conc_Contig14645	Conc_Contig02315	Conc_Contig29709	Conc_Contig04537	Conc_Contig05884	Conc_Contig21573	Conc_Contig08103	Conc_Contig28566	Conc_Contig25016	Conc_Contig05104	Oost_Contig32650	Oost_Contig29729	Oost_Contig33018	Oost_Contig31690	Oost_Contig08098	Oost_Contig26178	Oost_Contig31990	Oost_Contig04575	Oost_Contig34795	Oost_Contig05337	Oost_Contig04502	Oost_Contig08909	Oost_Contig26439	Oost_Contig34778
Conc_Contig28329	Conc_Contig19606	Conc_Contig25934	Conc_Contig10994	Conc_Contig18803	Conc_Contig20278	Conc_Contig13995	Conc_Contig02667	Conc_Contig29703	Conc_Contig00432	Conc_Contig05883	Conc_Contig21571	Conc_Contig08102	Conc_Contig28562	Conc_Contig25014	Conc_Contig05103	Oost_Contig32647	Oost_Contig29672	Oost_Contig33011	Oost_Contig31606	Oost_Contig08095	Oost_Contig26177	Oost_Contig31968	Oost_Contig04573	Oost_Contig34786	Oost_Contig05335	Oost_Contig04483	Oost_Contig08907	Oost_Contig26438	Oost_Contig34777
Conc_Contig07303	Conc_Contig23673	Conc_Contig27215	Conc_Contig21639	Conc_Contig25093	Conc_Contig20501	Conc_Contig14402	Conc_Contig05657	Conc_Contig29700	Conc_Contig04278	Conc_Contig05882	Conc_Contig21570	Conc_Contig08100	Conc_Contig28561	Conc_Contig25013	Conc_Contig05102	Oost_Contig32645	Oost_Contig29592	Oost_Contig33010	Oost_Contig31599	Oost_Contig08094	Oost_Contig26176	Oost_Contig31965	Oost_Contig04571	Oost_Contig34763	Oost_Contig05330	Oost_Contig04477	Oost_Contig08906	Oost_Contig26437	Oost_Contig34776
Conc_Contig12398	Conc_Contig23718	Conc_Contig28196	Conc_Contig29278	Conc_Contig07791	Conc_Contig21879	Conc_Contig14894	Conc_Contig02928	Conc_Contig29698	Conc_Contig04255	Conc_Contig05881	Conc_Contig21569	Conc_Contig08099	Conc_Contig28560	Conc_Contig25012	Conc_Contig05100	Oost_Contig32642	Oost_Contig29564	Oost_Contig33003	Oost_Contig31544	Oost_Contig08091	Oost_Contig26175	Oost_Contig31961	Oost_Contig04569	Oost_Contig34757	Oost_Contig05320	Oost_Contig04472	Oost_Contig08905	Oost_Contig26436	Oost_Contig34772
Conc_Contig29468	Conc_Contig24152	Conc_Contig05914	Conc_Contig27140	Conc_Contig29905	Conc_Contig26104	Conc_Contig15373	Conc_Contig04914	Conc_Contig29693	Conc_Contig04228	Conc_Contig05877	Conc_Contig21568	Conc_Contig08098	Conc_Contig28559	Conc_Contig25011	Conc_Contig00510	Oost_Contig32640	Oost_Contig29497	Oost_Contig32996	Oost_Contig31543	Oost_Contig08089	Oost_Contig26173	Oost_Contig31942	Oost_Contig04567	Oost_Contig34746	Oost_Contig05318	Oost_Contig00441	Oost_Contig08904	Oost_Contig26435	Oost_Contig34771
Conc_Contig01187	Conc_Contig25310	Conc_Contig07424	Conc_Contig11862	Conc_Contig19299	Conc_Contig00503	Conc_Contig15909	Conc_Contig03769	Conc_Contig29687	Conc_Contig00041	Conc_Contig05875	Conc_Contig21567	Conc_Contig08097	Conc_Contig28552	Conc_Contig25010	Conc_Contig05099	Oost_Contig32627	Oost_Contig29409	Oost_Contig32979	Oost_Contig31474	Oost_Contig08087	Oost_Contig26171	Oost_Contig31940	Oost_Contig04565	Oost_Contig34740	Oost_Contig05315	Oost_Contig04405	Oost_Contig08903	Oost_Contig26434	Oost_Contig34770
Conc_Contig01209	Conc_Contig28790	Conc_Contig29473	Conc_Contig27611	Conc_Contig25792	Conc_Contig27243	Conc_Contig16176	Conc_Contig09188	Conc_Contig29681	Conc_Contig04027	Conc_Contig05874	Conc_Contig21566	Conc_Contig08096	Conc_Contig28551	Conc_Contig25009	Conc_Contig05098	Oost_Contig32621	Oost_Contig29349	Oost_Contig32977	Oost_Contig31463	Oost_Contig08086	Oost_Contig26170	Oost_Contig31933	Oost_Contig04563	Oost_Contig34738	Oost_Contig05301	Oost_Contig04404	Oost_Contig08901	Oost_Contig26433	Oost_Contig34769
Conc_Contig16758	Conc_Contig06041	Conc_Contig28522	Conc_Contig00378	Conc_Contig13628	Conc_Contig28938	Conc_Contig16338	Conc_Contig29651	Conc_Contig29678	Conc_Contig00399	Conc_Contig05871	Conc_Contig21565	Conc_Contig08095	Conc_Contig28550	Conc_Contig25008	Conc_Contig05096	Oost_Contig32616	Oost_Contig29325	Oost_Contig32963	Oost_Contig31461	Oost_Contig08085	Oost_Contig26169	Oost_Contig31921	Oost_Contig04562	Oost_Contig34736	Oost_Contig05291	Oost_Contig00440	Oost_Contig08900	Oost_Contig26432	Oost_Contig34766
Conc_Contig00659	Conc_Contig00815	Conc_Contig12517	Conc_Contig11026	Conc_Contig26518	Conc_Contig16776	Conc_Contig27819	Conc_Contig18962	Conc_Contig29674	Conc_Contig03989	Conc_Contig05869	Conc_Contig21561	Conc_Contig08090	Conc_Contig28545	Conc_Contig25007	Conc_Contig05093	Oost_Contig32615	Oost_Contig29313	Oost_Contig32957	Oost_Contig31367	Oost_Contig08084	Oost_Contig26168	Oost_Contig31912	Oost_Contig04561	Oost_Contig34735	Oost_Contig05277	Oost_Contig04386	Oost_Contig08899	Oost_Contig26431	Oost_Contig34764
Conc_Contig05791	Conc_Contig17268	Conc_Contig24116	Conc_Contig10717	Conc_Contig10775	Conc_Contig19464	Conc_Contig18455	Conc_Contig25567	Conc_Contig29672	Conc_Contig03987	Conc_Contig05868	Conc_Contig21559	Conc_Contig08088	Conc_Contig28543	Conc_Contig25004	Conc_Contig05092	Oost_Contig32614	Oost_Contig29308	Oost_Contig32946	Oost_Contig31350	Oost_Contig08077	Oost_Contig26167	Oost_Contig31905	Oost_Contig04554	Oost_Contig34732	Oost_Contig05274	Oost_Contig04351	Oost_Contig08897	Oost_Contig26430	Oost_Contig34763
Conc_Contig01133	Conc_Contig17698	Conc_Contig10524	Conc_Contig10519	Conc_Contig27489	Conc_Contig21851	Conc_Contig28627	Conc_Contig04290	Conc_Contig29669	Conc_Contig00398	Conc_Contig05867	Conc_Contig21558	Conc_Contig08087	Conc_Contig28538	Conc_Contig24997	Conc_Contig05088	Oost_Contig32605	Oost_Contig29302	Oost_Contig32933	Oost_Contig31321	Oost_Contig08076	Oost_Contig26166	Oost_Contig31894	Oost_Contig04545	Oost_Contig34725	Oost_Contig05273	Oost_Contig04348	Oost_Contig08896	Oost_Contig26427	Oost_Contig34762
Conc_Contig01559	Conc_Contig19414	Conc_Contig19892	Conc_Contig21093	Conc_Contig28394	Conc_Contig24370	Conc_Contig27086	Conc_Contig25295	Conc_Contig29668	Conc_Contig03939	Conc_Contig05866	Conc_Contig21556	Conc_Contig08086	Conc_Contig28527	Conc_Contig24996	Conc_Contig05087	Oost_Contig32604	Oost_Contig29293	Oost_Contig32918	Oost_Contig31319	Oost_Contig08074	Oost_Contig26165	Oost_Contig31891	Oost_Contig04542	Oost_Contig34711	Oost_Contig05272	Oost_Contig00433	Oost_Contig08895	Oost_Contig26425	Oost_Contig34761
Conc_Contig16612	Conc_Contig19490	Conc_Contig23025	Conc_Contig15520	Conc_Contig28950	Conc_Contig25242	Conc_Contig13467	Conc_Contig18408	Conc_Contig29667	Conc_Contig03904	Conc_Contig05865	Conc_Contig21555	Conc_Contig08085	Conc_Contig28526	Conc_Contig24993	Conc_Contig05085	Oost_Contig32600	Oost_Contig29288	Oost_Contig32916	Oost_Contig31306	Oost_Contig08073	Oost_Contig26164	Oost_Contig31890	Oost_Contig04539	Oost_Contig34695	Oost_Contig05271	Oost_Contig04314	Oost_Contig08894	Oost_Contig26424	Oost_Contig34760
Conc_Contig16762	Conc_Contig19750	Conc_Contig24261	Conc_Contig21328	Conc_Contig29795	Conc_Contig28115	Conc_Contig14432	Conc_Contig18812	Conc_Contig29666	Conc_Contig03880	Conc_Contig05864	Conc_Contig21554	Conc_Contig08084	Conc_Contig28525	Conc_Contig24988	Conc_Contig05082	Oost_Contig32599	Oost_Contig29221	Oost_Contig32912	Oost_Contig31289	Oost_Contig08072	Oost_Contig26163	Oost_Contig31879	Oost_Contig04538	Oost_Contig34693	Oost_Contig05266	Oost_Contig04310	Oost_Contig08892	Oost_Contig26423	Oost_Contig34757
Conc_Contig17111	Conc_Contig19766	Conc_Contig26758	Conc_Contig20359	Conc_Contig08911	Conc_Contig06217	Conc_Contig14538	Conc_Contig23257	Conc_Contig29661	Conc_Contig03867	Conc_Contig05862	Conc_Contig21553	Conc_Contig08083	Conc_Contig28524	Conc_Contig24985	Conc_Contig05080	Oost_Contig32589	Oost_Contig02914	Oost_Contig32885	Oost_Contig31287	Oost_Contig08071	Oost_Contig26162	Oost_Contig31875	Oost_Contig04537	Oost_Contig34671	Oost_Contig05258	Oost_Contig04308	Oost_Contig08891	Oost_Contig26421	Oost_Contig34745
Conc_Contig17129	Conc_Contig19938	Conc_Contig28251	Conc_Contig21670	Conc_Contig10653	Conc_Contig23648	Conc_Contig14750	Conc_Contig27647	Conc_Contig29660	Conc_Contig03858	Conc_Contig05861	Conc_Contig21551	Conc_Contig08081	Conc_Contig28523	Conc_Contig24984	Conc_Contig05079	Oost_Contig32586	Oost_Contig29127	Oost_Contig03282	Oost_Contig31282	Oost_Contig08070	Oost_Contig26159	Oost_Contig31868	Oost_Contig04526	Oost_Contig34670	Oost_Contig05256	Oost_Contig04296	Oost_Contig08890	Oost_Contig26420	Oost_Contig34743
Conc_Contig17324	Conc_Contig19956	Conc_Contig30021	Conc_Contig08221	Conc_Contig27433	Conc_Contig27906	Conc_Contig14753	Conc_Contig03636	Conc_Contig29658	Conc_Contig03837	Conc_Contig05859	Conc_Contig21550	Conc_Contig08079	Conc_Contig28520	Conc_Contig24983	Conc_Contig05078	Oost_Contig32579	Oost_Contig29110	Oost_Contig32818	Oost_Contig31264	Oost_Contig08067	Oost_Contig26158	Oost_Contig31858	Oost_Contig04521	Oost_Contig34669	Oost_Contig05251	Oost_Contig04284	Oost_Contig08889	Oost_Contig26419	Oost_Contig34740
Conc_Contig17384	Conc_Contig19960	Conc_Contig05904	Conc_Contig29819	Conc_Contig07715	Conc_Contig17400	Conc_Contig14855	Conc_Contig27062	Conc_Contig29657	Conc_Contig03810	Conc_Contig05858	Conc_Contig21543	Conc_Contig08075	Conc_Contig28503	Conc_Contig24979	Conc_Contig05077	Oost_Contig32577	Oost_Contig29078	Oost_Contig32802	Oost_Contig31263	Oost_Contig08065	Oost_Contig26157	Oost_Contig31850	Oost_Contig04520	Oost_Contig34666	Oost_Contig05248	Oost_Contig04278	Oost_Contig08888	Oost_Contig26418	Oost_Contig34736
Conc_Contig22657	Conc_Contig02020	Conc_Contig01588	Conc_Contig28621	Conc_Contig07866	Conc_Contig26430	Conc_Contig14857	Conc_Contig19009	Conc_Contig29653	Conc_Contig03632	Conc_Contig05857	Conc_Contig21542	Conc_Contig08074	Conc_Contig28473	Conc_Contig24978	Conc_Contig05074	Oost_Contig32572	Oost_Contig29065	Oost_Contig32791	Oost_Contig31258	Oost_Contig08064	Oost_Contig26156	Oost_Contig31830	Oost_Contig04517	Oost_Contig34665	Oost_Contig05246	Oost_Contig04277	Oost_Contig08882	Oost_Contig26417	Oost_Contig34732
Conc_Contig22733	Conc_Contig23700	Conc_Contig26035	Conc_Contig24798	Conc_Contig28274	Conc_Contig27818	Conc_Contig14976	Conc_Contig25637	Conc_Contig29650	Conc_Contig03518	Conc_Contig05856	Conc_Contig21539	Conc_Contig08073	Conc_Contig28465	Conc_Contig24976	Conc_Contig05073	Oost_Contig32571	Oost_Contig29057	Oost_Contig32785	Oost_Contig31256	Oost_Contig08063	Oost_Contig26155	Oost_Contig31803	Oost_Contig04514	Oost_Contig34661	Oost_Contig05227	Oost_Contig00427	Oost_Contig08878	Oost_Contig26416	Oost_Contig34730
Conc_Contig25291	Conc_Contig24292	Conc_Contig26326	Conc_Contig28266	Conc_Contig07754	Conc_Contig16281	Conc_Contig15187	Conc_Contig23147	Conc_Contig29645	Conc_Contig03418	Conc_Contig05855	Conc_Contig21537	Conc_Contig08072	Conc_Contig28456	Conc_Contig24969	Conc_Contig05072	Oost_Contig32570	Oost_Contig29055	Oost_Contig32761	Oost_Contig31254	Oost_Contig08060	Oost_Contig26153	Oost_Contig31760	Oost_Contig04512	Oost_Contig03466	Oost_Contig05226	Oost_Contig00426	Oost_Contig08877	Oost_Contig26415	Oost_Contig34726
Conc_Contig25414	Conc_Contig25922	Conc_Contig27259	Conc_Contig20633	Conc_Contig18107	Conc_Contig22924	Conc_Contig15332	Conc_Contig18784	Conc_Contig29643	Conc_Contig03414	Conc_Contig05852	Conc_Contig21535	Conc_Contig08071	Conc_Contig28452	Conc_Contig24968	Conc_Contig05068	Oost_Contig03257	Oost_Contig28950	Oost_Contig32738	Oost_Contig31252	Oost_Contig08056	Oost_Contig26152	Oost_Contig31757	Oost_Contig04511	Oost_Contig34655	Oost_Contig05218	Oost_Contig04228	Oost_Contig08875	Oost_Contig26414	Oost_Contig34725
Conc_Contig25878	Conc_Contig06151	Conc_Contig28649	Conc_Contig06366	Conc_Contig28668	Conc_Contig23918	Conc_Contig15636	Conc_Contig18611	Conc_Contig29640	Conc_Contig03370	Conc_Contig05849	Conc_Contig21533	Conc_Contig08070	Conc_Contig28450	Conc_Contig24966	Conc_Contig05066	Oost_Contig32568	Oost_Contig28908	Oost_Contig32732	Oost_Contig31251	Oost_Contig08055	Oost_Contig26149	Oost_Contig31751	Oost_Contig04510	Oost_Contig03465	Oost_Contig05192	Oost_Contig04221	Oost_Contig08874	Oost_Contig26412	Oost_Contig34724
Conc_Contig26038	Conc_Contig06241	Conc_Contig06237	Conc_Contig28979	Conc_Contig07786	Conc_Contig25001	Conc_Contig15652	Conc_Contig05387	Conc_Contig29632	Conc_Contig03325	Conc_Contig05847	Conc_Contig21530	Conc_Contig08068	Conc_Contig28445	Conc_Contig24958	Conc_Contig05064	Oost_Contig32567	Oost_Contig28892	Oost_Contig32705	Oost_Contig31244	Oost_Contig08054	Oost_Contig26148	Oost_Contig31729	Oost_Contig04507	Oost_Contig34647	Oost_Contig05189	Oost_Contig04174	Oost_Contig08873	Oost_Contig26411	Oost_Contig34723
Conc_Contig26229	Conc_Contig06296	Conc_Contig18160	Conc_Contig28824	Conc_Contig20661	Conc_Contig26527	Conc_Contig15694	Conc_Contig04546	Conc_Contig29627	Conc_Contig03320	Conc_Contig05846	Conc_Contig21529	Conc_Contig08067	Conc_Contig28441	Conc_Contig24957	Conc_Contig05063	Oost_Contig32564	Oost_Contig28889	Oost_Contig32699	Oost_Contig31240	Oost_Contig08046	Oost_Contig26147	Oost_Contig31694	Oost_Contig04506	Oost_Contig34641	Oost_Contig05182	Oost_Contig00416	Oost_Contig08872	Oost_Contig26410	Oost_Contig34722
Conc_Contig26297	Conc_Contig06598	Conc_Contig17572	Conc_Contig24556	Conc_Contig20965	Conc_Contig06856	Conc_Contig15712	Conc_Contig18143	Conc_Contig29623	Conc_Contig00330	Conc_Contig05845	Conc_Contig21525	Conc_Contig08066	Conc_Contig28430	Conc_Contig24956	Conc_Contig05062	Oost_Contig32562	Oost_Contig28880	Oost_Contig32695	Oost_Contig31232	Oost_Contig08045	Oost_Contig26146	Oost_Contig31691	Oost_Contig04505	Oost_Contig34635	Oost_Contig05179	Oost_Contig04159	Oost_Contig08871	Oost_Contig26409	Oost_Contig34721
Conc_Contig26394	Conc_Contig06642	Conc_Contig19562	Conc_Contig00108	Conc_Contig29907	Conc_Contig21845	Conc_Contig15716	Conc_Contig22694	Conc_Contig29622	Conc_Contig00324	Conc_Contig05844	Conc_Contig21524	Conc_Contig08065	Conc_Contig28407	Conc_Contig24939	Conc_Contig05061	Oost_Contig32557	Oost_Contig28874	Oost_Contig32660	Oost_Contig31229	Oost_Contig08039	Oost_Contig26145	Oost_Contig31683	Oost_Contig04502	Oost_Contig34622	Oost_Contig05178	Oost_Contig04147	Oost_Contig08869	Oost_Contig26408	Oost_Contig34719
Conc_Contig26799	Conc_Contig13008	Conc_Contig19950	Conc_Contig21783	Conc_Contig17547	Conc_Contig21863	Conc_Contig16006	Conc_Contig25089	Conc_Contig29620	Conc_Contig03195	Conc_Contig05843	Conc_Contig21523	Conc_Contig08063	Conc_Contig28393	Conc_Contig24938	Conc_Contig05060	Oost_Contig32556	Oost_Contig28871	Oost_Contig32651	Oost_Contig31228	Oost_Contig08038	Oost_Contig26144	Oost_Contig31678	Oost_Contig04499	Oost_Contig00346	Oost_Contig05166	Oost_Contig04120	Oost_Contig08865	Oost_Contig26407	Oost_Contig34718
Conc_Contig29050	Conc_Contig12908	Conc_Contig19959	Conc_Contig28558	Conc_Contig21155	Conc_Contig23727	Conc_Contig16099	Conc_Contig19646	Conc_Contig29619	Conc_Contig03163	Conc_Contig05841	Conc_Contig21521	Conc_Contig08062	Conc_Contig28392	Conc_Contig24923	Conc_Contig05059	Oost_Contig32554	Oost_Contig28861	Oost_Contig32623	Oost_Contig31227	Oost_Contig08036	Oost_Contig26143	Oost_Contig31657	Oost_Contig04492	Oost_Contig34598	Oost_Contig05161	Oost_Contig04119	Oost_Contig08864	Oost_Contig26406	Oost_Contig34714
Conc_Contig01194	Conc_Contig22823	Conc_Contig20049	Conc_Contig25755	Conc_Contig07678	Conc_Contig26712	Conc_Contig16242	Conc_Contig24983	Conc_Contig29618	Conc_Contig03139	Conc_Contig05839	Conc_Contig21519	Conc_Contig08061	Conc_Contig28389	Conc_Contig02492	Conc_Contig05058	Oost_Contig32553	Oost_Contig28859	Oost_Contig32596	Oost_Contig31224	Oost_Contig08034	Oost_Contig26142	Oost_Contig31653	Oost_Contig04489	Oost_Contig34596	Oost_Contig05160	Oost_Contig04107	Oost_Contig08863	Oost_Contig26405	Oost_Contig34709
Conc_Contig22906	Conc_Contig23054	Conc_Contig20407	Conc_Contig27712	Conc_Contig20629	Conc_Contig28940	Conc_Contig16390	Conc_Contig18024	Conc_Contig29614	Conc_Contig00305	Conc_Contig05837	Conc_Contig21516	Conc_Contig08060	Conc_Contig28379	Conc_Contig24916	Conc_Contig05056	Oost_Contig32548	Oost_Contig28840	Oost_Contig32594	Oost_Contig31220	Oost_Contig08031	Oost_Contig26141	Oost_Contig31652	Oost_Contig04488	Oost_Contig34587	Oost_Contig00516	Oost_Contig00409	Oost_Contig08860	Oost_Contig26404	Oost_Contig34705
Conc_Contig29985	Conc_Contig26332	Conc_Contig00226	Conc_Contig29361	Conc_Contig20828	Conc_Contig10299	Conc_Contig16429	Conc_Contig02276	Conc_Contig29613	Conc_Contig03025	Conc_Contig05836	Conc_Contig21511	Conc_Contig08059	Conc_Contig28375	Conc_Contig24915	Conc_Contig05055	Oost_Contig32547	Oost_Contig02882	Oost_Contig32585	Oost_Contig31218	Oost_Contig08023	Oost_Contig26140	Oost_Contig31650	Oost_Contig04487	Oost_Contig34585	Oost_Contig05158	Oost_Contig00407	Oost_Contig08857	Oost_Contig26402	Oost_Contig34704
Conc_Contig29164	Conc_Contig26682	Conc_Contig06293	Conc_Contig27746	Conc_Contig24407	Conc_Contig29201	Conc_Contig22216	Conc_Contig25691	Conc_Contig29611	Conc_Contig03024	Conc_Contig05791	Conc_Contig21506	Conc_Contig08058	Conc_Contig28371	Conc_Contig24912	Conc_Contig05054	Oost_Contig32546	Oost_Contig28816	Oost_Contig32528	Oost_Contig31196	Oost_Contig08022	Oost_Contig26139	Oost_Contig31647	Oost_Contig04485	Oost_Contig34584	Oost_Contig05152	Oost_Contig04052	Oost_Contig08856	Oost_Contig26400	Oost_Contig34703
Conc_Contig22557	Conc_Contig07068	Conc_Contig06625	Conc_Contig29357	Conc_Contig07737	Conc_Contig03320	Conc_Contig22380	Conc_Contig28332	Conc_Contig29610	Conc_Contig03023	Conc_Contig05739	Conc_Contig21501	Conc_Contig08057	Conc_Contig28356	Conc_Contig24911	Conc_Contig05053	Oost_Contig32545	Oost_Contig28815	Oost_Contig32526	Oost_Contig31193	Oost_Contig08021	Oost_Contig26138	Oost_Contig31645	Oost_Contig04484	Oost_Contig34582	Oost_Contig05142	Oost_Contig00403	Oost_Contig08855	Oost_Contig26399	Oost_Contig34701
Conc_Contig29184	Conc_Contig21936	Conc_Contig06685	Conc_Contig29356	Conc_Contig21615	Conc_Contig01053	Conc_Contig00524	Conc_Contig18115	Conc_Contig29608	Conc_Contig03022	Conc_Contig05647	Conc_Contig21494	Conc_Contig08056	Conc_Contig28351	Conc_Contig24904	Conc_Contig05051	Oost_Contig32542	Oost_Contig28767	Oost_Contig32493	Oost_Contig31189	Oost_Contig08017	Oost_Contig26137	Oost_Contig03163	Oost_Contig04481	Oost_Contig34581	Oost_Contig05133	Oost_Contig04007	Oost_Contig08854	Oost_Contig26397	Oost_Contig34700
Conc_Contig16617	Conc_Contig23777	Conc_Contig06686	Conc_Contig26565	Conc_Contig28633	Conc_Contig12442	Conc_Contig00551	Conc_Contig03187	Conc_Contig29600	Conc_Contig30022	Conc_Contig05532	Conc_Contig21489	Conc_Contig08054	Conc_Contig28350	Conc_Contig24901	Conc_Contig05050	Oost_Contig32541	Oost_Contig28737	Oost_Contig32488	Oost_Contig31186	Oost_Contig08014	Oost_Contig26136	Oost_Contig31628	Oost_Contig04479	Oost_Contig34562	Oost_Contig05130	Oost_Contig00398	Oost_Contig08853	Oost_Contig26396	Oost_Contig34699
Conc_Contig16947	Conc_Contig05868	Conc_Contig06698	Conc_Contig10724	Conc_Contig20750	Conc_Contig12444	Conc_Contig00617	Conc_Contig03328	Conc_Contig29599	Conc_Contig30021	Conc_Contig05516	Conc_Contig21485	Conc_Contig08053	Conc_Contig28349	Conc_Contig24888	Conc_Contig05047	Oost_Contig32540	Oost_Contig28729	Oost_Contig32472	Oost_Contig31184	Oost_Contig08012	Oost_Contig26135	Oost_Contig31621	Oost_Contig04478	Oost_Contig34557	Oost_Contig05129	Oost_Contig03963	Oost_Contig08852	Oost_Contig26395	Oost_Contig34698
Conc_Contig17232	Conc_Contig20847	Conc_Contig06745	Conc_Contig21494	Conc_Contig10861	Conc_Contig13055	Conc_Contig24983	Conc_Contig04851	Conc_Contig29598	Conc_Contig30017	Conc_Contig05500	Conc_Contig21484	Conc_Contig08050	Conc_Contig28334	Conc_Contig24885	Conc_Contig05044	Oost_Contig32538	Oost_Contig28703	Oost_Contig32471	Oost_Contig31183	Oost_Contig08011	Oost_Contig26134	Oost_Contig31620	Oost_Contig04475	Oost_Contig34555	Oost_Contig05097	Oost_Contig03919	Oost_Contig08850	Oost_Contig26394	Oost_Contig34697
Conc_Contig17856	Conc_Contig22715	Conc_Contig06763	Conc_Contig21213	Conc_Contig11633	Conc_Contig19889	Conc_Contig13349	Conc_Contig18127	Conc_Contig29597	Conc_Contig30015	Conc_Contig05446	Conc_Contig21483	Conc_Contig08049	Conc_Contig28327	Conc_Contig24881	Conc_Contig05043	Oost_Contig32535	Oost_Contig28660	Oost_Contig32462	Oost_Contig31181	Oost_Contig08010	Oost_Contig26133	Oost_Contig03162	Oost_Contig04474	Oost_Contig34550	Oost_Contig05096	Oost_Contig00389	Oost_Contig08848	Oost_Contig26391	Oost_Contig34696
Conc_Contig22692	Conc_Contig07287	Conc_Contig07135	Conc_Contig26609	Conc_Contig07714	Conc_Contig19981	Conc_Contig24984	Conc_Contig04852	Conc_Contig29591	Conc_Contig30013	Conc_Contig05418	Conc_Contig21477	Conc_Contig08048	Conc_Contig28326	Conc_Contig24878	Conc_Contig05042	Oost_Contig32534	Oost_Contig28629	Oost_Contig32456	Oost_Contig31180	Oost_Contig08008	Oost_Contig26129	Oost_Contig31612	Oost_Contig04469	Oost_Contig34547	Oost_Contig05086	Oost_Contig03880	Oost_Contig08842	Oost_Contig26389	Oost_Contig34688
Conc_Contig25263	Conc_Contig01471	Conc_Contig07405	Conc_Contig28283	Conc_Contig19688	Conc_Contig20574	Conc_Contig21467	Conc_Contig05186	Conc_Contig29583	Conc_Contig30012	Conc_Contig05358	Conc_Contig21474	Conc_Contig08047	Conc_Contig28324	Conc_Contig24868	Conc_Contig05041	Oost_Contig32532	Oost_Contig28608	Oost_Contig32438	Oost_Contig31179	Oost_Contig08004	Oost_Contig26128	Oost_Contig31610	Oost_Contig04462	Oost_Contig34535	Oost_Contig05085	Oost_Contig03875	Oost_Contig08839	Oost_Contig26387	Oost_Contig34683
Conc_Contig25767	Conc_Contig17543	Conc_Contig07473	Conc_Contig06847	Conc_Contig07806	Conc_Contig21869	Conc_Contig12561	Conc_Contig02369	Conc_Contig29582	Conc_Contig30008	Conc_Contig05351	Conc_Contig21465	Conc_Contig08046	Conc_Contig28322	Conc_Contig24867	Conc_Contig05040	Oost_Contig32530	Oost_Contig28606	Oost_Contig32430	Oost_Contig31178	Oost_Contig08003	Oost_Contig26127	Oost_Contig31603	Oost_Contig04461	Oost_Contig34533	Oost_Contig05072	Oost_Contig03861	Oost_Contig08837	Oost_Contig26386	Oost_Contig34682
Conc_Contig26119	Conc_Contig27874	Conc_Contig07478	Conc_Contig07594	Conc_Contig10716	Conc_Contig21891	Conc_Contig12819	Conc_Contig04369	Conc_Contig29580	Conc_Contig30005	Conc_Contig05331	Conc_Contig21460	Conc_Contig08045	Conc_Contig28321	Conc_Contig24860	Conc_Contig05037	Oost_Contig03253	Oost_Contig28601	Oost_Contig32403	Oost_Contig31157	Oost_Contig08001	Oost_Contig26126	Oost_Contig31602	Oost_Contig04460	Oost_Contig34517	Oost_Contig05067	Oost_Contig03636	Oost_Contig08836	Oost_Contig26384	Oost_Contig34679
Conc_Contig27297	Conc_Contig28319	Conc_Contig06045	Conc_Contig11427	Conc_Contig29704	Conc_Contig21938	Conc_Contig26065	Conc_Contig05609	Conc_Contig29575	Conc_Contig30000	Conc_Contig05301	Conc_Contig21459	Conc_Contig08044	Conc_Contig28319	Conc_Contig24854	Conc_Contig05036	Oost_Contig32527	Oost_Contig28599	Oost_Contig32397	Oost_Contig31156	Oost_Contig08000	Oost_Contig26125	Oost_Contig31597	Oost_Contig04457	Oost_Contig34485	Oost_Contig05062	Oost_Contig03610	Oost_Contig08835	Oost_Contig26383	Oost_Contig34678
Conc_Contig27305	Conc_Contig06762	Conc_Contig28139	Conc_Contig21179	Conc_Contig21568	Conc_Contig23850	Conc_Contig22051	Conc_Contig22306	Conc_Contig29572	Conc_Contig29997	Conc_Contig05166	Conc_Contig21451	Conc_Contig08043	Conc_Contig28318	Conc_Contig24837	Conc_Contig05035	Oost_Contig32526	Oost_Contig28565	Oost_Contig32395	Oost_Contig31153	Oost_Contig07999	Oost_Contig26124	Oost_Contig31596	Oost_Contig04449	Oost_Contig34474	Oost_Contig05046	Oost_Contig03522	Oost_Contig08834	Oost_Contig26382	Oost_Contig34677
Conc_Contig27341	Conc_Contig19397	Conc_Contig13421	Conc_Contig21728	Conc_Contig23399	Conc_Contig23898	Conc_Contig13097	Conc_Contig24799	Conc_Contig29570	Conc_Contig29996	Conc_Contig05110	Conc_Contig21440	Conc_Contig08042	Conc_Contig28315	Conc_Contig24825	Conc_Contig05034	Oost_Contig32524	Oost_Contig28546	Oost_Contig32372	Oost_Contig31152	Oost_Contig07997	Oost_Contig26123	Oost_Contig31581	Oost_Contig04440	Oost_Contig34456	Oost_Contig05044	Oost_Contig00349	Oost_Contig08832	Oost_Contig26381	Oost_Contig34672
Conc_Contig27851	Conc_Contig26307	Conc_Contig24819	Conc_Contig21764	Conc_Contig21291	Conc_Contig23962	Conc_Contig13430	Conc_Contig03156	Conc_Contig29569	Conc_Contig29995	Conc_Contig05103	Conc_Contig21438	Conc_Contig08041	Conc_Contig28313	Conc_Contig24820	Conc_Contig05033	Oost_Contig32520	Oost_Contig28537	Oost_Contig32357	Oost_Contig31145	Oost_Contig07996	Oost_Contig26122	Oost_Contig31577	Oost_Contig04436	Oost_Contig34431	Oost_Contig05043	Oost_Contig34870	Oost_Contig08830	Oost_Contig26380	Oost_Contig34671
Conc_Contig28814	Conc_Contig28963	Conc_Contig24195	Conc_Contig18284	Conc_Contig10759	Conc_Contig23987	Conc_Contig14160	Conc_Contig04647	Conc_Contig29564	Conc_Contig29994	Conc_Contig05094	Conc_Contig21435	Conc_Contig08040	Conc_Contig28312	Conc_Contig24796	Conc_Contig05032	Oost_Contig03252	Oost_Contig28528	Oost_Contig03235	Oost_Contig31144	Oost_Contig07991	Oost_Contig26121	Oost_Contig31570	Oost_Contig04434	Oost_Contig34430	Oost_Contig05042	Oost_Contig34867	Oost_Contig08828	Oost_Contig26379	Oost_Contig03467
Conc_Contig17653	Conc_Contig01551	Conc_Contig28818	Conc_Contig21569	Conc_Contig29459	Conc_Contig24972	Conc_Contig15216	Conc_Contig05606	Conc_Contig29562	Conc_Contig29987	Conc_Contig05070	Conc_Contig21433	Conc_Contig08038	Conc_Contig28311	Conc_Contig24794	Conc_Contig05031	Oost_Contig32517	Oost_Contig28518	Oost_Contig32338	Oost_Contig31143	Oost_Contig07990	Oost_Contig26120	Oost_Contig31563	Oost_Contig04432	Oost_Contig34425	Oost_Contig05040	Oost_Contig34866	Oost_Contig08826	Oost_Contig26378	Oost_Contig34668
Conc_Contig25255	Conc_Contig21548	Conc_Contig08900	Conc_Contig21698	Conc_Contig29158	Conc_Contig25356	Conc_Contig15919	Conc_Contig02265	Conc_Contig29558	Conc_Contig29981	Conc_Contig05020	Conc_Contig21432	Conc_Contig08034	Conc_Contig28310	Conc_Contig24793	Conc_Contig05030	Oost_Contig32516	Oost_Contig28509	Oost_Contig32334	Oost_Contig31140	Oost_Contig07989	Oost_Contig26119	Oost_Contig31562	Oost_Contig04429	Oost_Contig34416	Oost_Contig05030	Oost_Contig34859	Oost_Contig08822	Oost_Contig26377	Oost_Contig34666
Conc_Contig25985	Conc_Contig27246	Conc_Contig03987	Conc_Contig08145	Conc_Contig10651	Conc_Contig26088	Conc_Contig15990	Conc_Contig03519	Conc_Contig29556	Conc_Contig29971	Conc_Contig00050	Conc_Contig21431	Conc_Contig08033	Conc_Contig28309	Conc_Contig24779	Conc_Contig05029	Oost_Contig32500	Oost_Contig28507	Oost_Contig32333	Oost_Contig31134	Oost_Contig07988	Oost_Contig26118	Oost_Contig31561	Oost_Contig04427	Oost_Contig34415	Oost_Contig05020	Oost_Contig34851	Oost_Contig08821	Oost_Contig26376	Oost_Contig34664
Conc_Contig27833	Conc_Contig09872	Conc_Contig27799	Conc_Contig20241	Conc_Contig18600	Conc_Contig26283	Conc_Contig16193	Conc_Contig03733	Conc_Contig29554	Conc_Contig29969	Conc_Contig04970	Conc_Contig21425	Conc_Contig08032	Conc_Contig28303	Conc_Contig02477	Conc_Contig05028	Oost_Contig32499	Oost_Contig28506	Oost_Contig32320	Oost_Contig31128	Oost_Contig07986	Oost_Contig26116	Oost_Contig31553	Oost_Contig04424	Oost_Contig34414	Oost_Contig05012	Oost_Contig34848	Oost_Contig08820	Oost_Contig26373	Oost_Contig34663
Conc_Contig28752	Conc_Contig11231	Conc_Contig05966	Conc_Contig20448	Conc_Contig27904	Conc_Contig27849	Conc_Contig16201	Conc_Contig28000	Conc_Contig29553	Conc_Contig29958	Conc_Contig00496	Conc_Contig21424	Conc_Contig08020	Conc_Contig28299	Conc_Contig24769	Conc_Contig05026	Oost_Contig32498	Oost_Contig28505	Oost_Contig32319	Oost_Contig31124	Oost_Contig07985	Oost_Contig26115	Oost_Contig31552	Oost_Contig04420	Oost_Contig00344	Oost_Contig05011	Oost_Contig34840	Oost_Contig08816	Oost_Contig26372	Oost_Contig03466
Conc_Contig29914	Conc_Contig28222	Conc_Contig25960	Conc_Contig26667	Conc_Contig27597	Conc_Contig06671	Conc_Contig22093	Conc_Contig02404	Conc_Contig29552	Conc_Contig29956	Conc_Contig04938	Conc_Contig21422	Conc_Contig08019	Conc_Contig28298	Conc_Contig24767	Conc_Contig05025	Oost_Contig32495	Oost_Contig28503	Oost_Contig32316	Oost_Contig31121	Oost_Contig07983	Oost_Contig26113	Oost_Contig31550	Oost_Contig04412	Oost_Contig34382	Oost_Contig05004	Oost_Contig34838	Oost_Contig08815	Oost_Contig26370	Oost_Contig34659
Conc_Contig05942	Conc_Contig29486	Conc_Contig18304	Conc_Contig11196	Conc_Contig11536	Conc_Contig12459	Conc_Contig22317	Conc_Contig26742	Conc_Contig29548	Conc_Contig29954	Conc_Contig00492	Conc_Contig21417	Conc_Contig08017	Conc_Contig28295	Conc_Contig24755	Conc_Contig05024	Oost_Contig32493	Oost_Contig28498	Oost_Contig32255	Oost_Contig31109	Oost_Contig07982	Oost_Contig26112	Oost_Contig31537	Oost_Contig04409	Oost_Contig34378	Oost_Contig04998	Oost_Contig34836	Oost_Contig08814	Oost_Contig26367	Oost_Contig34658
Conc_Contig07078	Conc_Contig24195	Conc_Contig22906	Conc_Contig19700	Conc_Contig29780	Conc_Contig25523	Conc_Contig22435	Conc_Contig27806	Conc_Contig29546	Conc_Contig29952	Conc_Contig00488	Conc_Contig21413	Conc_Contig08016	Conc_Contig28293	Conc_Contig24754	Conc_Contig05023	Oost_Contig32492	Oost_Contig28496	Oost_Contig32226	Oost_Contig31105	Oost_Contig07980	Oost_Contig26110	Oost_Contig31535	Oost_Contig04405	Oost_Contig34376	Oost_Contig04987	Oost_Contig34832	Oost_Contig08810	Oost_Contig26366	Oost_Contig03465
Conc_Contig07088	Conc_Contig16077	Conc_Contig27683	Conc_Contig24016	Conc_Contig07594	Conc_Contig16308	Conc_Contig22453	Conc_Contig27726	Conc_Contig29544	Conc_Contig29948	Conc_Contig04874	Conc_Contig21408	Conc_Contig08015	Conc_Contig28282	Conc_Contig24753	Conc_Contig05022	Oost_Contig32490	Oost_Contig28495	Oost_Contig32207	Oost_Contig31104	Oost_Contig07975	Oost_Contig26109	Oost_Contig31532	Oost_Contig04400	Oost_Contig34375	Oost_Contig04986	Oost_Contig34817	Oost_Contig08806	Oost_Contig26364	Oost_Contig34648
Conc_Contig06762	Conc_Contig19670	Conc_Contig07082	Conc_Contig28855	Conc_Contig27997	Conc_Contig22957	Conc_Contig03272	Conc_Contig26706	Conc_Contig29540	Conc_Contig29942	Conc_Contig04842	Conc_Contig21407	Conc_Contig08013	Conc_Contig28281	Conc_Contig24750	Conc_Contig05021	Oost_Contig32487	Oost_Contig28494	Oost_Contig32204	Oost_Contig31098	Oost_Contig07971	Oost_Contig26108	Oost_Contig31529	Oost_Contig04398	Oost_Contig34373	Oost_Contig04985	Oost_Contig34816	Oost_Contig08805	Oost_Contig26362	Oost_Contig34645
Conc_Contig01118	Conc_Contig20323	Conc_Contig13029	Conc_Contig24422	Conc_Contig27601	Conc_Contig26693	Conc_Contig05769	Conc_Contig21305	Conc_Contig29539	Conc_Contig29940	Conc_Contig04783	Conc_Contig21403	Conc_Contig08012	Conc_Contig28280	Conc_Contig24746	Conc_Contig05020	Oost_Contig32486	Oost_Contig28488	Oost_Contig32193	Oost_Contig31095	Oost_Contig07970	Oost_Contig26107	Oost_Contig31522	Oost_Contig04395	Oost_Contig34372	Oost_Contig04979	Oost_Contig34815	Oost_Contig08804	Oost_Contig26361	Oost_Contig34644
Conc_Contig25845	Conc_Contig20506	Conc_Contig21858	Conc_Contig29218	Conc_Contig20613	Conc_Contig27265	Conc_Contig26554	Conc_Contig21995	Conc_Contig29534	Conc_Contig29937	Conc_Contig04782	Conc_Contig21400	Conc_Contig08010	Conc_Contig28278	Conc_Contig24740	Conc_Contig05019	Oost_Contig32484	Oost_Contig28487	Oost_Contig32187	Oost_Contig31094	Oost_Contig07967	Oost_Contig26106	Oost_Contig31520	Oost_Contig04393	Oost_Contig34371	Oost_Contig04978	Oost_Contig34814	Oost_Contig08802	Oost_Contig26360	Oost_Contig34643
Conc_Contig26798	Conc_Contig25232	Conc_Contig27342	Conc_Contig18292	Conc_Contig24455	Conc_Contig05910	Conc_Contig13879	Conc_Contig13973	Conc_Contig29533	Conc_Contig29936	Conc_Contig00478	Conc_Contig21399	Conc_Contig08009	Conc_Contig28276	Conc_Contig24730	Conc_Contig05016	Oost_Contig32483	Oost_Contig28486	Oost_Contig32181	Oost_Contig31086	Oost_Contig07966	Oost_Contig26105	Oost_Contig31516	Oost_Contig04388	Oost_Contig34365	Oost_Contig04962	Oost_Contig34811	Oost_Contig08801	Oost_Contig26359	Oost_Contig34641
Conc_Contig06761	Conc_Contig26127	Conc_Contig28875	Conc_Contig02303	Conc_Contig24709	Conc_Contig12311	Conc_Contig14113	Conc_Contig02357	Conc_Contig29531	Conc_Contig29935	Conc_Contig04685	Conc_Contig21394	Conc_Contig08008	Conc_Contig28269	Conc_Contig24723	Conc_Contig05015	Oost_Contig32482	Oost_Contig28482	Oost_Contig32174	Oost_Contig31083	Oost_Contig07957	Oost_Contig26104	Oost_Contig31515	Oost_Contig04384	Oost_Contig34352	Oost_Contig04961	Oost_Contig34810	Oost_Contig08798	Oost_Contig26356	Oost_Contig34639
Conc_Contig29285	Conc_Contig27215	Conc_Contig06762	Conc_Contig23375	Conc_Contig08757	Conc_Contig18271	Conc_Contig14241	Conc_Contig25601	Conc_Contig29525	Conc_Contig29931	Conc_Contig00463	Conc_Contig21392	Conc_Contig08004	Conc_Contig28266	Conc_Contig24715	Conc_Contig05014	Oost_Contig32480	Oost_Contig28480	Oost_Contig32172	Oost_Contig31078	Oost_Contig07956	Oost_Contig26103	Oost_Contig31512	Oost_Contig04383	Oost_Contig34343	Oost_Contig04940	Oost_Contig34799	Oost_Contig08797	Oost_Contig26355	Oost_Contig34638
Conc_Contig05944	Conc_Contig27287	Conc_Contig26651	Conc_Contig22614	Conc_Contig10714	Conc_Contig19777	Conc_Contig14398	Conc_Contig03524	Conc_Contig29523	Conc_Contig29929	Conc_Contig04592	Conc_Contig21391	Conc_Contig08003	Conc_Contig28264	Conc_Contig24713	Conc_Contig05013	Oost_Contig32477	Oost_Contig28478	Oost_Contig32171	Oost_Contig31066	Oost_Contig07955	Oost_Contig26102	Oost_Contig31508	Oost_Contig04381	Oost_Contig34341	Oost_Contig04937	Oost_Contig34797	Oost_Contig08794	Oost_Contig26354	Oost_Contig34637
Conc_Contig01071	Conc_Contig28350	Conc_Contig19598	Conc_Contig24013	Conc_Contig24954	Conc_Contig22899	Conc_Contig14592	Conc_Contig18825	Conc_Contig29522	Conc_Contig29927	Conc_Contig00459	Conc_Contig21390	Conc_Contig08002	Conc_Contig28263	Conc_Contig24698	Conc_Contig05012	Oost_Contig32462	Oost_Contig28477	Oost_Contig32161	Oost_Contig31038	Oost_Contig07952	Oost_Contig26101	Oost_Contig31505	Oost_Contig00438	Oost_Contig34298	Oost_Contig04929	Oost_Contig34790	Oost_Contig08789	Oost_Contig26352	Oost_Contig34634
Conc_Contig01177	Conc_Contig07183	Conc_Contig19670	Conc_Contig25573	Conc_Contig20832	Conc_Contig22982	Conc_Contig15080	Conc_Contig04441	Conc_Contig29521	Conc_Contig29924	Conc_Contig04570	Conc_Contig21372	Conc_Contig08001	Conc_Contig28258	Conc_Contig24697	Conc_Contig05009	Oost_Contig03243	Oost_Contig28469	Oost_Contig32152	Oost_Contig31012	Oost_Contig07951	Oost_Contig26099	Oost_Contig31503	Oost_Contig04379	Oost_Contig34297	Oost_Contig04928	Oost_Contig34785	Oost_Contig08786	Oost_Contig26351	Oost_Contig34633
Conc_Contig01212	Conc_Contig00977	Conc_Contig23114	Conc_Contig26780	Conc_Contig08688	Conc_Contig23675	Conc_Contig15210	Conc_Contig04846	Conc_Contig29520	Conc_Contig29919	Conc_Contig00457	Conc_Contig21371	Conc_Contig08000	Conc_Contig28256	Conc_Contig24691	Conc_Contig05008	Oost_Contig32385	Oost_Contig28455	Oost_Contig32150	Oost_Contig30999	Oost_Contig07950	Oost_Contig26092	Oost_Contig31499	Oost_Contig04376	Oost_Contig34290	Oost_Contig04914	Oost_Contig34784	Oost_Contig08784	Oost_Contig26349	Oost_Contig34631
Conc_Contig01323	Conc_Contig28638	Conc_Contig23619	Conc_Contig29295	Conc_Contig20651	Conc_Contig24177	Conc_Contig15493	Conc_Contig05652	Conc_Contig29518	Conc_Contig29912	Conc_Contig00456	Conc_Contig21368	Conc_Contig07999	Conc_Contig28253	Conc_Contig24686	Conc_Contig05006	Oost_Contig32347	Oost_Contig28450	Oost_Contig32146	Oost_Contig30997	Oost_Contig07949	Oost_Contig26090	Oost_Contig31496	Oost_Contig04361	Oost_Contig34285	Oost_Contig04913	Oost_Contig34775	Oost_Contig08783	Oost_Contig26348	Oost_Contig34630
Conc_Contig01638	Conc_Contig25868	Conc_Contig23959	Conc_Contig29122	Conc_Contig20976	Conc_Contig24724	Conc_Contig15971	Conc_Contig24406	Conc_Contig29515	Conc_Contig29910	Conc_Contig04554	Conc_Contig21367	Conc_Contig07993	Conc_Contig28252	Conc_Contig24684	Conc_Contig05005	Oost_Contig32304	Oost_Contig28445	Oost_Contig32139	Oost_Contig30994	Oost_Contig07948	Oost_Contig26088	Oost_Contig31493	Oost_Contig04354	Oost_Contig34249	Oost_Contig04912	Oost_Contig34773	Oost_Contig08781	Oost_Contig26347	Oost_Contig34628
Conc_Contig16674	Conc_Contig28303	Conc_Contig24103	Conc_Contig19017	Conc_Contig07684	Conc_Contig26289	Conc_Contig16531	Conc_Contig29935	Conc_Contig29513	Conc_Contig29907	Conc_Contig04466	Conc_Contig21365	Conc_Contig07992	Conc_Contig28251	Conc_Contig02468	Conc_Contig05003	Oost_Contig32296	Oost_Contig28440	Oost_Contig32126	Oost_Contig30989	Oost_Contig07947	Oost_Contig26082	Oost_Contig31489	Oost_Contig04351	Oost_Contig34237	Oost_Contig04909	Oost_Contig34762	Oost_Contig08779	Oost_Contig26345	Oost_Contig34627
Conc_Contig16676	Conc_Contig24812	Conc_Contig24181	Conc_Contig10908	Conc_Contig29419	Conc_Contig08816	Conc_Contig22416	Conc_Contig22062	Conc_Contig29509	Conc_Contig29906	Conc_Contig04460	Conc_Contig21363	Conc_Contig07990	Conc_Contig28245	Conc_Contig24674	Conc_Contig05002	Oost_Contig32275	Oost_Contig28439	Oost_Contig32124	Oost_Contig30986	Oost_Contig07945	Oost_Contig26081	Oost_Contig31488	Oost_Contig04343	Oost_Contig34219	Oost_Contig04908	Oost_Contig34756	Oost_Contig08778	Oost_Contig26343	Oost_Contig34626
[truncated: 8,050 more rows]
